# Supplementary material for: Deep Sequencing-Based Transcriptional Analysis of Bovine Mammary Epithelial Cells Gene Expression in Response to In Vitro Infection with Staphylococcus aureus Stains
Source: PLoS One. 2013 Dec 16;8(12):e82117. doi: 10.1371/journal.pone.0082117 (PMC3864865; doi:10.1371/journal.pone.0082117)
Supplement: Table S1 — The differentially expressed genes in all of the three comparison pairs. (XLS) [file pone.0082117.s001.xls]

## Sheet: Sheet1
Notes: the “gene” means gene ID. The number is log2 ratio, and the positive number means the gene was upregulated in this test, while the negative number means the gene was downregulate.
Gene	CvsS56 (log2 Ratio)	CvsS178 (log2 Ratio)	CvsS36 (log2 Ratio)	Description	GO Component	GO Function	GO Process	blast nr
gnl|UG|Bt#S24268024	3.68582	3.09738	4.26044	PREDICTED: Bos taurus Wolf-Hirschhorn syndrome candidate 1 protein-like (SETD2), mRNA /cds=p(1,7644) /gb=XM_589886 /gi=194677361 /ug=Bt.48210 /len=8296	GO:0043231//intracellular membrane-bounded organelle;GO:0043232	GO:0003676//nucleic acid binding;GO:0046872//metal ion binding;GO:0016279//protein-lysine N-methyltransferase activity	GO:0034968//histone lysine methylation;GO:0018022//peptidyl-lysine methylation;GO:0006351//transcription, DNA-dependent;GO:0010033//response to organic substance	gi|119914792|ref|XP_589886.3|/0/PREDICTED: histone-lysine N-methyltransferase SETD2 [Bos taurus]
gnl|UG|Bt#S33771355	2.40796	2.33577	3.38068	Bos taurus zinc finger, CCCH-type with G patch domain, mRNA (cDNA clone MGC:140277 IMAGE:8183458), complete cds /cds=p(122,1663) /gb=BC118131 /gi=109659362 /ug=Bt.22848 /len=2034	GO:0043231//intracellular membrane-bounded organelle	GO:0046914//transition metal ion binding;GO:0001071//nucleic acid binding transcription factor activity;GO:0003677//DNA binding	GO:0007176//regulation of epidermal growth factor receptor activity;GO:0006355//regulation of transcription, DNA-dependent	gi|261490692|ref|NP_001019685.2|/0/zinc finger CCCH-type with G patch domain-containing protein [Bos taurus]
gnl|UG|Bt#S24262124	3.65572	4.02461	3.13079	PREDICTED: Bos taurus cytochrome P450, subfamily I (aromatic compound-inducible), polypeptide 1 (CYP1A1), mRNA /cds=p(93,1643) /gb=XM_588298 /gi=297463389 /ug=Bt.13772 /len=2600	GO:0042598//vesicular fraction;GO:0031090//organelle membrane;GO:0043231//intracellular membrane-bounded organelle	GO:0005506//iron ion binding;GO:0016712//oxidoreductase activity, acting on paired donors, with incorporation or reduction of molecular oxygen, reduced flavin or flavoprotein as one donor, and incorporation of one atom of oxygen	GO:0042743//hydrogen peroxide metabolic process;GO:0019748//secondary metabolic process;GO:0006807//nitrogen compound metabolic process	gi|296475440|gb|DAA17555.1|/0/cytochrome P450, subfamily I (aromatic compound-inducible), polypeptide 1 [Bos taurus]
gnl|UG|Bt#S29389187	2.57725	3.00144	2.8335	LB02720.CR_E09 GC_BGC-27 Bos taurus cDNA clone IMAGE:8313587, mRNA sequence /clone=IMAGE:8313587 /clone_end=5' /gb=DV891432 /gi=82825661 /ug=Bt.13906 /len=856	-	-	-	-
gnl|UG|Bt#S22247262	3.3519	2.94776	2.6967	CR849677 Normalized and Subtracted bovine endometrium tissues (bcbp) Bos taurus cDNA clone bcbp0007.g.16 5', mRNA sequence /clone=bcbp0007.g.16 /clone_end=5' /gb=CR849677 /gi=61726352 /ug=Bt.33233 /len=894	-	-	-	-
gnl|UG|Bt#S11933002	1.55983	1.98559	2.64065	Bovine interleukin 1-alpha (IL-1-alpha) mRNA, complete cds /cds=p(56,862) /gb=M37210 /gi=163198 /ug=Bt.191 /len=2017	GO:0044421//extracellular region part;GO:0044444//cytoplasmic part	GO:0046914//transition metal ion binding;GO:0005126//cytokine receptor binding	GO:0032872//regulation of stress-activated MAPK cascade;GO:0007166//cell surface receptor linked signaling pathway;GO:0043410//positive regulation of MAPKKK cascade;GO:0006694//steroid biosynthetic process;GO:0008283//cell proliferation;GO:0006953//acute-phase response;GO:0007088//regulation of mitosis;GO:0051931;GO:0001819//positive regulation of cytokine production;GO:0007249//I-kappaB kinase/N…	gi|27806577|ref|NP_776517.1|/7.0665e-141/interleukin-1 alpha precursor [Bos taurus]
gnl|UG|Bt#S38753842	2.83706	1.48066	2.46628	Bos taurus chemokine (C-X-C motif) ligand 5, mRNA (cDNA clone MGC:152596 IMAGE:8432824), complete cds /cds=p(74,412) /gb=BC142108 /gi=148745477 /ug=Bt.7165 /len=1617	GO:0005576//extracellular region	GO:0005125//cytokine activity	GO:0008283//cell proliferation;GO:0042221//response to chemical stimulus;GO:0023052//signaling;GO:0007154//cell communication	gi|27805833|ref|NP_776725.1|/1.4445e-37/C-X-C motif chemokine 6 precursor [Bos taurus]
gnl|UG|Bt#S29312478	1.88741	1.65282	2.45161	HW_Loin_10_G05 Bos taurus CF-24-HW loin cDNA library Bos taurus cDNA, mRNA sequence /gb=DV797286 /gi=82650201 /ug=Bt.105306 /len=1362	-	-	-	-
gnl|UG|Bt#S27006993	2.63244	2.20227	2.35577	LB0165.CR_D03 GC_BGC-16 Bos taurus cDNA clone IMAGE:8079413, mRNA sequence /clone=IMAGE:8079413 /clone_end=5' /gb=DT816782 /gi=75748658 /ug=Bt.64582 /len=908	GO:0015935//small ribosomal subunit;GO:0031981//nuclear lumen	GO:0003676//nucleic acid binding;GO:0005198//structural molecule activity	GO:0006412//translation;GO:0019080;GO:0006810//transport;GO:0031016//pancreas development;GO:0048522;GO:0030099//myeloid cell differentiation;GO:0042254//ribosome biogenesis;GO:0009605//response to external stimulus	gi|16924231|gb|AAH17386.1|/5.26809e-77/ribosomal protein S19, partial [Homo sapiens]
gnl|UG|Bt#S35034711	3.1635	2.38515	2.3471	Bos taurus solute carrier family 25, member 29, mRNA (cDNA clone MGC:142735 IMAGE:8203934), complete cds /cds=p(281,1177) /gb=BC123695 /gi=115305375 /ug=Bt.44159 /len=2505	GO:0019866//organelle inner membrane;GO:0043231//intracellular membrane-bounded organelle;GO:0031224//intrinsic to membrane	GO:0022891//substrate-specific transmembrane transporter activity	GO:0051181//cofactor transport	gi|118150854|ref|NP_001071339.1|/9.71714e-151/mitochondrial carnitine/acylcarnitine carrier protein CACL [Bos taurus]
gnl|UG|Bt#S35469466	2.56356	2.10878	2.11012	Bos taurus ELOVL family member 7, elongation of long chain fatty acids (yeast), mRNA (cDNA clone MGC:143441 IMAGE:8134397), complete cds /cds=p(84,929) /gb=BC126611 /gi=117306293 /ug=Bt.20013 /len=3588	GO:0031224//intrinsic to membrane;GO:0043231//intracellular membrane-bounded organelle;GO:0031090//organelle membrane	GO:0004312//fatty acid synthase activity;GO:0005488//binding	GO:0000038//very long-chain fatty acid metabolic process;GO:0035336//long-chain fatty-acyl-CoA metabolic process;GO:0006641//triglyceride metabolic process;GO:0019368//fatty acid elongation, unsaturated fatty acid	gi|118151176|ref|NP_001071510.1|/4.07632e-169/elongation of very long chain fatty acids protein 7 [Bos taurus]
gnl|UG|Bt#S38795414	1.78916	2.03747	2.03284	Bos taurus rhomboid domain containing 3, mRNA (cDNA clone MGC:160104 IMAGE:8135115), complete cds /cds=p(338,1498) /gb=BC146065 /gi=148877361 /ug=Bt.53029 /len=1674	-	-	-	gi|148877362|gb|AAI46066.1|/4.04439e-99/RHBDD3 protein [Bos taurus]
gnl|UG|Bt#S34287219	4.09888	4.64719	1.85366	Bos taurus ankyrin repeat domain 37, mRNA (cDNA clone MGC:142530 IMAGE:8303136), complete cds /cds=p(117,593) /gb=BC120289 /gi=111305153 /ug=Bt.34025 /len=842	-	-	-	-
gnl|UG|Bt#S34287000	1.48785	2.45429	1.78041	Bos taurus Cbp/p300-interacting transactivator, with Glu/Asp-rich carboxy-terminal domain, 2, mRNA (cDNA clone MGC:140571 IMAGE:8272046), complete cds /cds=p(249,1070) /gb=BC120010 /gi=111307524 /ug=Bt.21607 /len=2088	GO:0000785//chromatin;GO:0043231//intracellular membrane-bounded organelle	GO:0003712//transcription cofactor activity;GO:0001071//nucleic acid binding transcription factor activity;GO:0019904//protein domain specific binding	GO:0048729//tissue morphogenesis;GO:0007179//transforming growth factor beta receptor signaling pathway;GO:0003006//developmental process involved in reproduction;GO:0001944//vasculature development;GO:0016337//cell-cell adhesion;GO:0009855//determination of bilateral symmetry;GO:0048545//response to steroid hormone stimulus;GO:0048513//organ development;GO:0051726//regulation of cell cycle;GO:00…	gi|395834804|ref|XP_003790381.1|/3.30581e-125/PREDICTED: cbp/p300-interacting transactivator 2 [Otolemur garnettii]
gnl|UG|Bt#S41446932	1.92188	2.60319	1.7508	Bos taurus solute carrier family 16, member 3 (monocarboxylic acid transporter 4) (SLC16A3), mRNA /cds=p(191,1576) /gb=NM_001109980 /gi=158341669 /ug=Bt.48774 /len=2374	GO:0005626//insoluble fraction;GO:0005856//cytoskeleton;GO:0016021//integral to membrane;GO:0005635//nuclear envelope	GO:0015291//secondary active transmembrane transporter activity;GO:0046943//carboxylic acid transmembrane transporter activity	GO:0032787//monocarboxylic acid metabolic process;GO:0006820//anion transport;GO:0002376//immune system process;GO:0046942//carboxylic acid transport;GO:0007599//hemostasis	gi|158341670|ref|NP_001103450.1|/0/monocarboxylate transporter 4 [Bos taurus]
gnl|UG|Bt#S35035024	1.6684	1.75789	1.73091	Bos taurus DNA-damage-inducible transcript 4, mRNA (cDNA clone MGC:139459 IMAGE:8213981), complete cds /cds=p(100,789) /gb=BC123397 /gi=115304738 /ug=Bt.2091 /len=1661	GO:0043231//intracellular membrane-bounded organelle	GO:0005515//protein binding	GO:0012501//programmed cell death;GO:0009968//negative regulation of signal transduction;GO:0006110//regulation of glycolysis;GO:0032984;GO:0006950//response to stress	gi|115495515|ref|NP_001069390.1|/1.37361e-107/DNA damage-inducible transcript 4 protein [Bos taurus]
gnl|UG|Bt#S19687851	1.9171	1.90259	1.71448	BE04024A1C06 Normalized and Subtracted bovine embryonic and extraembryonic tissue Bos taurus cDNA clone BE04024A1C06 5, mRNA sequence /clone=BE04024A1C06 /clone_end=5' /gb=CN440859 /gi=46420123 /ug=Bt.10122 /len=826	-	-	-	-
gnl|UG|Bt#S39759318	2.10623	1.99159	1.69712	Bos taurus cDNA clone IMAGE:8475492 /gb=BC151675 /gi=154757622 /ug=Bt.19559 /len=2694	GO:0044424//intracellular part	-	GO:0007050//cell cycle arrest;GO:0000087//M phase of mitotic cell cycle	gi|296486465|gb|DAA28578.1|/2.61125e-166/cyclin G2-like [Bos taurus]
gnl|UG|Bt#S11933241	2.45913	1.10526	1.68462	Bos taurus urokinase-type plasminogen activator (PLAU) mRNA, complete cds /cds=p(118,1419) /gb=L03546 /gi=163800 /ug=Bt.2519 /len=2355	GO:0016020//membrane;GO:0044421//extracellular region part	GO:0016772//transferase activity, transferring phosphorus-containing groups;GO:0004175//endopeptidase activity	GO:0006796//phosphate metabolic process;GO:0019538//protein metabolic process;GO:0030195//negative regulation of blood coagulation;GO:0042221//response to chemical stimulus;GO:0009966//regulation of signal transduction;GO:0014909//smooth muscle cell migration;GO:0001952//regulation of cell-matrix adhesion;GO:0008283//cell proliferation	gi|27806475|ref|NP_776572.1|/0/urokinase-type plasminogen activator precursor [Bos taurus]
gnl|UG|Bt#S21675303	3.16933	1.22722	1.66587	BovGen_12755 normal cattle brain Bos taurus cDNA clone RZPDp1056K1724Q 5', mRNA sequence /clone=RZPDp1056K1724Q /clone_end=5' /gb=CO884430 /gi=51814434 /ug=Bt.90151 /len=733	-	-	-	gi|194238406|ref|XP_001916399.1|/7.55408e-35/PREDICTED: hypothetical protein LOC100147469 [Equus caballus]
gnl|UG|Bt#S40977794	1.30908	1.55406	1.57753	Bos taurus cDNA clone IMAGE:8089296 /gb=BC114769 /gi=157742861 /ug=Bt.1319 /len=2640	GO:0031981//nuclear lumen	GO:0005488//binding	GO:0006355//regulation of transcription, DNA-dependent;GO:0050768//negative regulation of neurogenesis	gi|300793765|ref|NP_001179351.1|/1.25332e-47/cyclic AMP-dependent transcription factor ATF-5 [Bos taurus]
gnl|UG|Bt#S40831264	3.00655	1.61048	1.57307	Bos taurus CDC-like kinase 1, mRNA (cDNA clone MGC:143432 IMAGE:8287295), complete cds /cds=p(1876,2919) /gb=BC149003 /gi=157279321 /ug=Bt.26690 /len=3170	GO:0043231//intracellular membrane-bounded organelle	GO:0004713//protein tyrosine kinase activity;GO:0032559	GO:0006468//protein phosphorylation	gi|156121187|ref|NP_001095741.1|/0/dual specificity protein kinase CLK1 [Bos taurus]
gnl|UG|Bt#S27053557	1.84703	1.76962	1.51735	Bos taurus proline-rich nuclear receptor coactivator 1, mRNA (cDNA clone MGC:127914 IMAGE:7962707), complete cds /cds=p(146,1135) /gb=BC105159 /gi=75773539 /ug=Bt.89317 /len=1783	-	GO:0005488//binding	-	gi|77735569|ref|NP_001029480.1|/2.8261e-130/proline-rich nuclear receptor coactivator 1 [Bos taurus]
gnl|UG|Bt#S38754304	1.45861	2.79577	1.40996	Bos taurus E74-like factor 3 (ets domain transcription factor, epithelial-specific ), mRNA (cDNA clone MGC:139318 IMAGE:8209738), complete cds /cds=p(395,1513) /gb=BC142205 /gi=148743829 /ug=Bt.3406 /len=2147	GO:0031981//nuclear lumen	GO:0003712//transcription cofactor activity;GO:0001071//nucleic acid binding transcription factor activity;GO:0003677//DNA binding	GO:0006952//defense response;GO:0043062//extracellular structure organization;GO:0009888//tissue development;GO:0048771//tissue remodeling;GO:0030154//cell differentiation;GO:0001701//in utero embryonic development	gi|149642671|ref|NP_001092379.1|/0/ETS-related transcription factor Elf-3 [Bos taurus]
gnl|UG|Bt#S26710118	1.53865	1.39232	1.38868	Bos taurus transmembrane emp24 protein transport domain containing 9, mRNA (cDNA clone MGC:127155 IMAGE:7944656), complete cds /cds=p(15,722) /gb=BC102145 /gi=74267996 /ug=Bt.8094 /len=1425	GO:0044444//cytoplasmic part;GO:0031224//intrinsic to membrane;GO:0031090//organelle membrane;GO:0043231//intracellular membrane-bounded organelle	-	GO:0051234//establishment of localization	gi|77736600|ref|NP_001029984.1|/1.4198e-118/transmembrane emp24 domain-containing protein 9 precursor [Bos taurus]
gnl|UG|Bt#S12072540	2.0083	2.72921	1.37346	Bos taurus adrenomedullin (ADM), mRNA /cds=p(253,819) /gb=NM_173888 /gi=115432044 /ug=Bt.2047 /len=1632	GO:0000267//cell fraction;GO:0044424//intracellular part;GO:0044421//extracellular region part	GO:0001664//G-protein-coupled receptor binding	GO:0002027//regulation of heart rate;GO:0014020;GO:0006700//C21-steroid hormone biosynthetic process;GO:0040007//growth;GO:0009914//hormone transport;GO:0042476//odontogenesis;GO:0008283//cell proliferation;GO:0019229//regulation of vasoconstriction;GO:0031099;GO:0019935//cyclic-nucleotide-mediated signaling;GO:0042311//vasodilation;GO:0007154//cell communication;GO:0051480//cytosolic calcium ion…	gi|27806927|ref|NP_776313.1|/9.9665e-103/ADM precursor [Bos taurus]
gnl|UG|Bt#S29292750	1.00483	1.14206	1.36586	Hw_Fat_42_050806_G07 Bos taurus CF-24-HW fat cDNA library Bos taurus cDNA, mRNA sequence /gb=DV777558 /gi=82630434 /ug=Bt.105505 /len=1208	-	-	-	-
gnl|UG|Bt#S26472486	1.99865	2.25333	1.33487	Bos taurus ephrin-A1, mRNA (cDNA clone MGC:128366 IMAGE:7960155), complete cds /cds=p(104,721) /gb=BC102889 /gi=75517399 /ug=Bt.91163 /len=1568	GO:0016021//integral to membrane;GO:0031225//anchored to membrane	GO:0005102//receptor binding	GO:0010594//regulation of endothelial cell migration;GO:0000122//negative regulation of transcription from RNA polymerase II promoter;GO:0003176;GO:0001837//epithelial to mesenchymal transition;GO:0003188;GO:0010769//regulation of cell morphogenesis involved in differentiation;GO:0007154//cell communication;GO:0007169//transmembrane receptor protein tyrosine kinase signaling pathway;GO:0007399//n…	gi|77735537|ref|NP_001029464.1|/4.70834e-102/ephrin-A1 precursor [Bos taurus]
gnl|UG|Bt#S26987751	1.08858	1.39045	1.30592	Bos taurus cDNA clone IMAGE:8120694 /gb=BC104609 /gi=74356306 /ug=Bt.22518 /len=1303	GO:0043231//intracellular membrane-bounded organelle	GO:0005488//binding	-	gi|296485777|gb|DAA27892.1|/1.12949e-26/QIL1 protein-like [Bos taurus]
gnl|UG|Bt#S26472701	3.37804	1.66705	1.24728	Bos taurus ephrin-A1, mRNA (cDNA clone MGC:128366 IMAGE:7960155), complete cds /cds=p(104,721) /gb=BC102889 /gi=75517399 /ug=Bt.91163 /len=1568	GO:0016021//integral to membrane;GO:0031225//anchored to membrane	GO:0005102//receptor binding	GO:0010594//regulation of endothelial cell migration;GO:0000122//negative regulation of transcription from RNA polymerase II promoter;GO:0003176;GO:0001837//epithelial to mesenchymal transition;GO:0003188;GO:0010769//regulation of cell morphogenesis involved in differentiation;GO:0007154//cell communication;GO:0007169//transmembrane receptor protein tyrosine kinase signaling pathway;GO:0007399//n…	gi|77735537|ref|NP_001029464.1|/4.70834e-102/ephrin-A1 precursor [Bos taurus]
gnl|UG|Bt#S26987905	2.24967	1.52126	1.22405	Bos taurus sterol carrier protein 2, mRNA (cDNA clone MGC:127405 IMAGE:7950005), complete cds /cds=p(73,1704) /gb=BC103370 /gi=74354745 /ug=Bt.11188 /len=2641	GO:0031981//nuclear lumen;GO:0044439	GO:0005496//steroid binding;GO:0016408	GO:0006996//organelle organization;GO:0006732//coenzyme metabolic process;GO:0006635//fatty acid beta-oxidation;GO:0010876;GO:0051234//establishment of localization;GO:0006694//steroid biosynthetic process	gi|77736612|ref|NP_001029162.2|/0/non-specific lipid-transfer protein [Bos taurus]
gnl|UG|Bt#S26710067	1.66834	1.39711	1.17199	Bos taurus ribonuclease/angiogenin inhibitor 1, mRNA (cDNA clone MGC:126921 IMAGE:7928859), complete cds /cds=p(42,1412) /gb=BC102768 /gi=74268095 /ug=Bt.49065 /len=1594	GO:0043234//protein complex	GO:0005488//binding;GO:0004857//enzyme inhibitor activity	GO:0006401//RNA catabolic process;GO:0019222//regulation of metabolic process;GO:0022603//regulation of anatomical structure morphogenesis	gi|78369510|ref|NP_001030396.1|/0/ribonuclease inhibitor [Bos taurus]
gnl|UG|Bt#S37581520	1.21513	1.79008	1.16155	Bos taurus chemokine (C-X-C motif) receptor 7, mRNA (cDNA clone MGC:140328 IMAGE:8186506), complete cds /cds=p(112,1200) /gb=BC134440 /gi=134024630 /ug=Bt.27379 /len=1745	GO:0031224//intrinsic to membrane	GO:0005488//binding;GO:0004888//transmembrane receptor activity	GO:0007166//cell surface receptor linked signaling pathway;GO:0051704	gi|148356261|ref|NP_001091851.1|/0/C-X-C chemokine receptor type 7 [Bos taurus]
gnl|UG|Bt#S26710289	1.26522	1.02645	1.11284	Bos taurus HLA-B associated transcript 5, mRNA (cDNA clone IMAGE:7949320), containing frame-shift errors /gb=BC102400 /gi=74267663 /ug=Bt.45456 /len=2123	GO:0031224//intrinsic to membrane	GO:0003824//catalytic activity	-	gi|305855128|ref|NP_001182255.1|/0/protein BAT5 [Sus scrofa]
gnl|UG|Bt#S29299811	1.59183	1.15199	1.11252	Hw_liver_23_050718_C10 Bos taurus CF-24-HW liver cDNA library Bos taurus cDNA, mRNA sequence /gb=DV784619 /gi=82637495 /ug=Bt.2450 /len=1350	GO:0005626//insoluble fraction;GO:0031224//intrinsic to membrane;GO:0033176;GO:0031090//organelle membrane	GO:0015077//monovalent inorganic cation transmembrane transporter activity;GO:0019829//cation-transporting ATPase activity	GO:0001101//response to acid;GO:0051452//intracellular pH reduction;GO:0040007//growth;GO:0007169//transmembrane receptor protein tyrosine kinase signaling pathway;GO:0006875//cellular metal ion homeostasis;GO:0015988//energy coupled proton transport, against electrochemical gradient;GO:0015031//protein transport	gi|91176277|ref|NP_001029222.1|/3.09573e-43/V-type proton ATPase subunit e 1 [Bos taurus]
gnl|UG|Bt#S38795441	1.51519	1.06786	1.09999	Bos taurus misshapen-like kinase 1 (zebrafish), mRNA (cDNA clone MGC:155265 IMAGE:8497624), complete cds /cds=p(203,4135) /gb=BC146263 /gi=148877308 /ug=Bt.54709 /len=4916	GO:0044424//intracellular part	GO:0030695//GTPase regulator activity;GO:0004672//protein kinase activity;GO:0032559	GO:0043383//negative T cell selection;GO:0000165//MAPKKK cascade;GO:0019222//regulation of metabolic process;GO:0006796//phosphate metabolic process;GO:0006464//protein modification process	gi|150247103|ref|NP_001092846.1|/0/misshapen-like kinase 1 [Bos taurus]
gnl|UG|Bt#S39546513	2.16172	1.28875	1.0948	Bos taurus lysosomal protein transmembrane 4 beta, mRNA (cDNA clone MGC:159492 IMAGE:8404368), complete cds /cds=p(234,914) /gb=BC149605 /gi=151554321 /ug=Bt.1143 /len=1475	GO:0031224//intrinsic to membrane	GO:0005488//binding	GO:0051234//establishment of localization	gi|151554322|gb|AAI49606.1|/7.38622e-102/Lysosomal protein transmembrane 4 beta [Bos taurus]
gnl|UG|Bt#S39743061	1.25365	1.14852	1.08066	LB011159.C21.1_N03 GC_BGC-11 Bos taurus cDNA clone IMAGE:9076229 3', mRNA sequence /clone=IMAGE:9076229 /clone_end=3' /gb=EV786268 /gi=154766473 /ug=Bt.70256 /len=734	-	-	-	-
gnl|UG|Bt#S38432762	1.66689	1.4093	1.03361	Bos taurus B-cell translocation gene 1, anti-proliferative, mRNA (cDNA clone MGC:148375 IMAGE:8183557), complete cds /cds=p(315,830) /gb=BC140655 /gi=146186945 /ug=Bt.4725 /len=1927	GO:0043231//intracellular membrane-bounded organelle	GO:0000989//transcription factor binding transcription factor activity;GO:0019899//enzyme binding	GO:0045661//regulation of myoblast differentiation;GO:0008283//cell proliferation;GO:0008213;GO:0030858//positive regulation of epithelial cell differentiation;GO:0048870//cell motility;GO:0006915//apoptosis;GO:0044093;GO:0007281//germ cell development;GO:0048232//male gamete generation;GO:0045765//regulation of angiogenesis;GO:0006950//response to stress;GO:0016049//cell growth;GO:0009725//respo…	gi|119617872|gb|EAW97466.1|/1.94923e-105/B-cell translocation gene 1, anti-proliferative, isoform CRA_a [Homo sapiens]
gnl|UG|Bt#S29291644	1.77824	1.41345	1.02299	Hw_Fat_43_050806_E10 Bos taurus CF-24-HW fat cDNA library Bos taurus cDNA, mRNA sequence /gb=DV776452 /gi=82629324 /ug=Bt.33639 /len=1293	-	-	-	-
gnl|UG|Bt#S29296915	1.32686	1.0767	1.01536	Hw_Fat_38_050805_C09 Bos taurus CF-24-HW fat cDNA library Bos taurus cDNA, mRNA sequence /gb=DV781723 /gi=82634599 /ug=Bt.89873 /len=1122	-	-	-	gi|90080872|dbj|BAE89917.1|/6.43944e-09/unnamed protein product [Macaca fascicularis]
gnl|UG|Bt#S26987910	1.84967	3.60563	1.00679	Bos taurus N-myc downstream regulated 1, mRNA (cDNA clone MGC:127533 IMAGE:7949161), complete cds /cds=p(143,1297) /gb=BC103346 /gi=74354736 /ug=Bt.1537 /len=3026	GO:0005856//cytoskeleton;GO:0016020//membrane;GO:0043231//intracellular membrane-bounded organelle	GO:0005488//binding	GO:0002274;GO:0010035//response to inorganic substance	gi|78042480|ref|NP_001030181.1|/0/protein NDRG1 [Bos taurus]
gnl|UG|Bt#S39546018	-1.78749	-1.78145	-1.06878	Bos taurus major facilitator superfamily domain containing 2, mRNA (cDNA clone MGC:152452 IMAGE:8410577), complete cds /cds=p(162,1526) /gb=BC149727 /gi=151555947 /ug=Bt.27274 /len=2107	GO:0031224//intrinsic to membrane;GO:0031090//organelle membrane;GO:0043231//intracellular membrane-bounded organelle	-	GO:0006810//transport	gi|335291049|ref|XP_003127876.2|/0/PREDICTED: major facilitator superfamily domain-containing protein 2A [Sus scrofa]
gnl|UG|Bt#S29721711	-2.61506	-2.96036	-1.12386	Bos taurus tubulin, beta 3, mRNA (cDNA clone MGC:134115 IMAGE:8062346), complete cds /cds=p(66,1418) /gb=BC111295 /gi=83405749 /ug=Bt.56074 /len=1897	GO:0032991//macromolecular complex;GO:0043005//neuron projection;GO:0015630//microtubule cytoskeleton	GO:0032561;GO:0042287//MHC protein binding;GO:0005198//structural molecule activity;GO:0017111//nucleoside-triphosphatase activity	GO:0006458//'de novo' protein folding;GO:0007051//spindle organization;GO:0009207;GO:0006935//chemotaxis;GO:0030154//cell differentiation;GO:0043623//cellular protein complex assembly;GO:0000087//M phase of mitotic cell cycle;GO:0016477//cell migration	gi|395856967|ref|XP_003800888.1|/0/PREDICTED: uncharacterized protein LOC100945316 [Otolemur garnettii]
gnl|UG|Bt#S22246811	-1.47527	-1.35425	-1.19729	CR849226 Normalized and Subtracted bovine endometrium tissues (bcbp) Bos taurus cDNA clone bcbp0004.o.05 5', mRNA sequence /clone=bcbp0004.o.05 /clone_end=5' /gb=CR849226 /gi=61695757 /ug=Bt.43617 /len=716	-	-	-	-
gnl|UG|Bt#S24283744	-2.3781	-1.48501	-1.26365	PREDICTED: Bos taurus hypothetical LOC520518 (LOC520518), mRNA /cds=p(36,731) /gb=XM_598765 /gi=194665795 /ug=Bt.65385 /len=1518	-	-	-	gi|119921139|ref|XP_598765.3|/6.2226e-136/PREDICTED: sel1 repeat-containing protein 1 [Bos taurus]
gnl|UG|Bt#S23826149	-2.4373	-1.19638	-1.27392	Bos taurus SPRY domain-containing SOCS box protein SSB-1 (SSB1), mRNA, complete cds /cds=p(96,917) /gb=BT020794 /gi=59857952 /ug=Bt.107224 /len=2817	GO:0044424//intracellular part	GO:0004871//signal transducer activity	GO:0007165//signal transduction	gi|62088698|dbj|BAD92796.1|/4.20523e-166/SPRY domain-containing SOCS box protein SSB-1 variant [Homo sapiens]
gnl|UG|Bt#S35968065	-2.48659	-1.11451	-1.31615	H13491A FLM Bos taurus cDNA clone H1349 3', mRNA sequence /clone=H1349 /clone_end=3' /gb=EE935167 /gi=119271741 /ug=Bt.81388 /len=648	-	-	-	-
gnl|UG|Bt#S24165466	2.64808	1.26053	-1.83349	1367067 MARC 7BOV Bos taurus cDNA 5', mRNA sequence /clone_end=5' /gb=DN534135 /gi=60983252 /ug=Bt.9841 /len=572	-	-	-	-
gnl|UG|Bt#S24530957	1.60582	-2.07271	-3.02666	KECB33-001.b-T3 NVH bovine early embryo cDNA library KECB Bos taurus cDNA 5', mRNA sequence /clone_end=5' /gb=DN842860 /gi=62802020 /ug=Bt.72458 /len=334	-	-	-	-
gnl|UG|Bt#S29314138	-1.38143	-1.13818	-3.26948	HW_Loin_5_E12 Bos taurus CF-24-HW loin cDNA library Bos taurus cDNA, mRNA sequence /gb=DV798946 /gi=82651861 /ug=Bt.75009 /len=1151	-	-	-	gi|347802589|gb|AEP22162.1|/9.47822e-27/ATP synthase F0 subunit 6 (mitochondrion) [Rusa timorensis]
gnl|UG|Bt#S29295470	-1.25657	-1.7185	-4.71033	Hw_FAT_17_050513_C09 Bos taurus CF-24-HW fat cDNA library Bos taurus cDNA, mRNA sequence /gb=DV780278 /gi=82633154 /ug=Bt.23401 /len=1330	GO:0019866//organelle inner membrane;GO:0043231//intracellular membrane-bounded organelle;GO:0031224//intrinsic to membrane	GO:0050136//NADH dehydrogenase (quinone) activity	GO:0051234//establishment of localization;GO:0006091//generation of precursor metabolites and energy	gi|70987665|gb|AAZ16702.1|/1.04124e-51/NADH dehydrogenase subunit 1 [Bos taurus]
