# Supplementary material for: Deep Sequencing-Based Transcriptional Analysis of Bovine Mammary Epithelial Cells Gene Expression in Response to In Vitro Infection with Staphylococcus aureus Stains
Source: PLoS One. 2013 Dec 16;8(12):e82117. doi: 10.1371/journal.pone.0082117 (PMC3864865; doi:10.1371/journal.pone.0082117)
Supplement: Table S2 — GO Functional Enrichment Analysis of the DEGs between cells infected with different S. aureus strains. The significantly enriched pathways were marked with a red border. (XLS) [file pone.0082117.s002.xls]

## Sheet: Sheet1
GO Functional Enrichment Analysis of the DEGs between cells infected with different S. aureus strains. (sheet1-sheet2)
Terms for C vs S178_Process					Terms for C vs S56_Process					Terms for C vs S36_Process
Gene Ontology term	Cluster frequency	Genome frequency of use	Corrected P-value	Expression Profile	Gene Ontology term	Cluster frequency	Genome frequency of use	Corrected P-value	Expression Profile	Gene Ontology term	Cluster frequency	Genome frequency of use	Corrected P-value	Expression Profile
response to abiotic stimulus	25 out of 273 genes, 9.2%	432 out of 15911 genes, 2.7%	0.0001	gnl|UG|Bt#S26987980, gnl|UG|Bt#S33771347, gnl|UG|Bt#S39738868, gnl|UG|Bt#S32492082, gnl|UG|Bt#S37210119, gnl|UG|Bt#S35034871, gnl|UG|Bt#S11933002, gnl|UG|Bt#S26710045, gnl|UG|Bt#S12072710, gnl|UG|Bt#S34287179, gnl|UG|Bt#S29296479, gnl|UG|Bt#S29309782, gnl|UG|Bt#S39738560, gnl|UG|Bt#S36018852, gnl|UG|Bt#S24278968, gnl|UG|Bt#S38753794, gnl|UG|Bt#S56351861, gnl|UG|Bt#S36133363, gnl|UG|Bt#S34823429, …	cellular metabolic process	549 out of 1013 genes, 54.2%	7271 out of 15911 genes, 45.7%	1.89e-05	gnl|UG|Bt#S26472476, gnl|UG|Bt#S36130213, gnl|UG|Bt#S39738768, gnl|UG|Bt#S33771434, gnl|UG|Bt#S35122182, gnl|UG|Bt#S39546279, gnl|UG|Bt#S24269166, gnl|UG|Bt#S18953147, gnl|UG|Bt#S29294480, gnl|UG|Bt#S37443307, gnl|UG|Bt#S38795273, gnl|UG|Bt#S26988047, gnl|UG|Bt#S26710282, gnl|UG|Bt#S34817878, gnl|UG|Bt#S29721678, gnl|UG|Bt#S39546636, gnl|UG|Bt#S56350545, gnl|UG|Bt#S37507228, gnl|UG|Bt#S46901323, …	electron transport chain	10 out of 130 genes, 7.7%	104 out of 15911 genes, 0.7%	7.68e-06	gnl|UG|Bt#S29313709, gnl|UG|Bt#S29292831, gnl|UG|Bt#S29308148, gnl|UG|Bt#S31140646, gnl|UG|Bt#S40977734, gnl|UG|Bt#S29314172, gnl|UG|Bt#S26161666, gnl|UG|Bt#S29301018, gnl|UG|Bt#S29307355, gnl|UG|Bt#S29309133
de novo' protein folding	8 out of 273 genes, 2.9%	64 out of 15911 genes, 0.4%	0.01106	gnl|UG|Bt#S38753794, gnl|UG|Bt#S37507187, gnl|UG|Bt#S31153317, gnl|UG|Bt#S39602904, gnl|UG|Bt#S12073040, gnl|UG|Bt#S29721711, gnl|UG|Bt#S53256981, gnl|UG|Bt#S36070236	metabolic process	636 out of 1013 genes, 62.8%	8752 out of 15911 genes, 55.0%	0.00019	gnl|UG|Bt#S26472476, gnl|UG|Bt#S36130213, gnl|UG|Bt#S39738768, gnl|UG|Bt#S33771434, gnl|UG|Bt#S35122182, gnl|UG|Bt#S39546279, gnl|UG|Bt#S24269166, gnl|UG|Bt#S18953147, gnl|UG|Bt#S29294480, gnl|UG|Bt#S34287014, gnl|UG|Bt#S26472562, gnl|UG|Bt#S37443307, gnl|UG|Bt#S40290241, gnl|UG|Bt#S33771343, gnl|UG|Bt#S38795273, gnl|UG|Bt#S26988047, gnl|UG|Bt#S26710282, gnl|UG|Bt#S34817878, gnl|UG|Bt#S29721678, …	respiratory electron transport chain	7 out of 130 genes, 5.4%	58 out of 15911 genes, 0.4%	0.00026	gnl|UG|Bt#S31140646, gnl|UG|Bt#S40977734, gnl|UG|Bt#S26161666, gnl|UG|Bt#S29301018, gnl|UG|Bt#S29292831, gnl|UG|Bt#S29307355, gnl|UG|Bt#S29308148
cellular metabolic process	159 out of 273 genes, 58.2%	7271 out of 15911 genes, 45.7%	0.0155	gnl|UG|Bt#S56351214, gnl|UG|Bt#S37507187, gnl|UG|Bt#S39738868, gnl|UG|Bt#S26988177, gnl|UG|Bt#S37210123, gnl|UG|Bt#S11932987, gnl|UG|Bt#S31657860, gnl|UG|Bt#S29721675, gnl|UG|Bt#S56351864, gnl|UG|Bt#S39545796, gnl|UG|Bt#S34287301, gnl|UG|Bt#S35174330, gnl|UG|Bt#S29311440, gnl|UG|Bt#S29287667, gnl|UG|Bt#S27053479, gnl|UG|Bt#S38754181, gnl|UG|Bt#S12073108, gnl|UG|Bt#S37507215, gnl|UG|Bt#S14267661, …	primary metabolic process	539 out of 1013 genes, 53.2%	7394 out of 15911 genes, 46.5%	0.00772	gnl|UG|Bt#S26472476, gnl|UG|Bt#S36130213, gnl|UG|Bt#S39738768, gnl|UG|Bt#S35122182, gnl|UG|Bt#S39546279, gnl|UG|Bt#S24269166, gnl|UG|Bt#S26472562, gnl|UG|Bt#S37443307, gnl|UG|Bt#S33771343, gnl|UG|Bt#S38795273, gnl|UG|Bt#S26988047, gnl|UG|Bt#S34817878, gnl|UG|Bt#S29721678, gnl|UG|Bt#S39546636, gnl|UG|Bt#S56350545, gnl|UG|Bt#S24286894, gnl|UG|Bt#S37507228, gnl|UG|Bt#S46901323, gnl|UG|Bt#S39546058, …	cellular respiration	8 out of 130 genes, 6.2%	99 out of 15911 genes, 0.6%	0.00088	gnl|UG|Bt#S22475209, gnl|UG|Bt#S29292831, gnl|UG|Bt#S29308148, gnl|UG|Bt#S31140646, gnl|UG|Bt#S40977734, gnl|UG|Bt#S26161666, gnl|UG|Bt#S29301018, gnl|UG|Bt#S29307355
metabolic process	182 out of 273 genes, 66.7%	8752 out of 15911 genes, 55.0%	0.0425	gnl|UG|Bt#S56351214, gnl|UG|Bt#S37507187, gnl|UG|Bt#S39738868, gnl|UG|Bt#S26988177, gnl|UG|Bt#S29311526, gnl|UG|Bt#S37210123, gnl|UG|Bt#S11932987, gnl|UG|Bt#S31657860, gnl|UG|Bt#S40290241, gnl|UG|Bt#S29721675, gnl|UG|Bt#S33771343, gnl|UG|Bt#S56351864, gnl|UG|Bt#S39545796, gnl|UG|Bt#S34287301, gnl|UG|Bt#S35174330, gnl|UG|Bt#S29311440, gnl|UG|Bt#S29287667, gnl|UG|Bt#S27053479, gnl|UG|Bt#S38754181, …	ribonucleoprotein complex biogenesis	35 out of 1013 genes, 3.5%	245 out of 15911 genes, 1.5%	0.00843	gnl|UG|Bt#S22472738, gnl|UG|Bt#S56351586, gnl|UG|Bt#S55891316, gnl|UG|Bt#S24243872, gnl|UG|Bt#S29307073, gnl|UG|Bt#S26988194, gnl|UG|Bt#S26472471, gnl|UG|Bt#S26472516, gnl|UG|Bt#S39738865, gnl|UG|Bt#S30930644, gnl|UG|Bt#S46901873, gnl|UG|Bt#S33771423, gnl|UG|Bt#S29297640, gnl|UG|Bt#S56351853, gnl|UG|Bt#S26710263, gnl|UG|Bt#S34287103, gnl|UG|Bt#S39546636, gnl|UG|Bt#S39663380, gnl|UG|Bt#S26709932, …	generation of precursor metabolites and energy	14 out of 130 genes, 10.8%	379 out of 15911 genes, 2.4%	0.0016	gnl|UG|Bt#S38753782, gnl|UG|Bt#S29313709, gnl|UG|Bt#S29293441, gnl|UG|Bt#S22475209, gnl|UG|Bt#S29295470, gnl|UG|Bt#S29292831, gnl|UG|Bt#S29308148, gnl|UG|Bt#S31140646, gnl|UG|Bt#S40977734, gnl|UG|Bt#S29314172, gnl|UG|Bt#S26161666, gnl|UG|Bt#S29301018, gnl|UG|Bt#S29307355, gnl|UG|Bt#S29309133
response to radiation	14 out of 273 genes, 5.1%	235 out of 15911 genes, 1.5%	0.04802	gnl|UG|Bt#S33771347, gnl|UG|Bt#S56351861, gnl|UG|Bt#S32492082, gnl|UG|Bt#S36133363, gnl|UG|Bt#S11933002, gnl|UG|Bt#S32020323, gnl|UG|Bt#S35035021, gnl|UG|Bt#S26710045, gnl|UG|Bt#S33771554, gnl|UG|Bt#S34287179, gnl|UG|Bt#S39546160, gnl|UG|Bt#S39738560, gnl|UG|Bt#S29309782, gnl|UG|Bt#S31751915	cellular catabolic process	115 out of 1013 genes, 11.4%	1206 out of 15911 genes, 7.6%	0.00897	gnl|UG|Bt#S28283170, gnl|UG|Bt#S26472476, gnl|UG|Bt#S11933124, gnl|UG|Bt#S29291329, gnl|UG|Bt#S36130213, gnl|UG|Bt#S39738768, gnl|UG|Bt#S29293886, gnl|UG|Bt#S35034878, gnl|UG|Bt#S38753853, gnl|UG|Bt#S26987806, gnl|UG|Bt#S39759400, gnl|UG|Bt#S29287645, gnl|UG|Bt#S29309400, gnl|UG|Bt#S26710067, gnl|UG|Bt#S36130243, gnl|UG|Bt#S12072947, gnl|UG|Bt#S56351853, gnl|UG|Bt#S29721678, gnl|UG|Bt#S29287640, …	oxidation-reduction process	14 out of 130 genes, 10.8%	379 out of 15911 genes, 2.4%	0.0016	gnl|UG|Bt#S29313709, gnl|UG|Bt#S22475209, gnl|UG|Bt#S29292831, gnl|UG|Bt#S29308148, gnl|UG|Bt#S31140646, gnl|UG|Bt#S40977734, gnl|UG|Bt#S29314172, gnl|UG|Bt#S26161666, gnl|UG|Bt#S11880749, gnl|UG|Bt#S29301018, gnl|UG|Bt#S29307355, gnl|UG|Bt#S29312815, gnl|UG|Bt#S29309133, gnl|UG|Bt#S26987905
de novo' posttranslational protein folding	5 out of 273 genes, 1.8%	27 out of 15911 genes, 0.2%	0.07193	gnl|UG|Bt#S38753794, gnl|UG|Bt#S37507187, gnl|UG|Bt#S39602904, gnl|UG|Bt#S12073040, gnl|UG|Bt#S36070236	cellular component biogenesis at cellular level	35 out of 1013 genes, 3.5%	254 out of 15911 genes, 1.6%	0.01885	gnl|UG|Bt#S22472738, gnl|UG|Bt#S56351586, gnl|UG|Bt#S55891316, gnl|UG|Bt#S24243872, gnl|UG|Bt#S29307073, gnl|UG|Bt#S26988194, gnl|UG|Bt#S26472471, gnl|UG|Bt#S26472516, gnl|UG|Bt#S39738865, gnl|UG|Bt#S30930644, gnl|UG|Bt#S46901873, gnl|UG|Bt#S33771423, gnl|UG|Bt#S29297640, gnl|UG|Bt#S56351853, gnl|UG|Bt#S26710263, gnl|UG|Bt#S34287103, gnl|UG|Bt#S39546636, gnl|UG|Bt#S39663380, gnl|UG|Bt#S26709932, …	response to acid	6 out of 130 genes, 4.6%	66 out of 15911 genes, 0.4%	0.00971	gnl|UG|Bt#S38753782, gnl|UG|Bt#S36133363, gnl|UG|Bt#S11933395, gnl|UG|Bt#S36351843, gnl|UG|Bt#S26710282, gnl|UG|Bt#S29299811
protein folding	8 out of 273 genes, 2.9%	94 out of 15911 genes, 0.6%	0.17869	gnl|UG|Bt#S38753794, gnl|UG|Bt#S37507187, gnl|UG|Bt#S31153317, gnl|UG|Bt#S39602904, gnl|UG|Bt#S12073040, gnl|UG|Bt#S29721711, gnl|UG|Bt#S53256981, gnl|UG|Bt#S36070236	cellular macromolecule metabolic process	380 out of 1013 genes, 37.5%	5006 out of 15911 genes, 31.5%	0.01999	gnl|UG|Bt#S26472476, gnl|UG|Bt#S36130213, gnl|UG|Bt#S39738768, gnl|UG|Bt#S55891316, gnl|UG|Bt#S35122182, gnl|UG|Bt#S39546279, gnl|UG|Bt#S24269166, gnl|UG|Bt#S26987806, gnl|UG|Bt#S56351002, gnl|UG|Bt#S40977774, gnl|UG|Bt#S37443307, gnl|UG|Bt#S36130243, gnl|UG|Bt#S38795273, gnl|UG|Bt#S56351864, gnl|UG|Bt#S26988047, gnl|UG|Bt#S26710282, gnl|UG|Bt#S34286983, gnl|UG|Bt#S29721678, gnl|UG|Bt#S56351261, …	cytoplasmic pattern recognition receptor signaling pathway	2 out of 130 genes, 1.5%	4 out of 15911 genes, 0.0%	0.23711	gnl|UG|Bt#S36351843, gnl|UG|Bt#S31093928
cell proliferation	31 out of 273 genes, 11.4%	921 out of 15911 genes, 5.8%	0.21925	gnl|UG|Bt#S24623804, gnl|UG|Bt#S56351812, gnl|UG|Bt#S26472356, gnl|UG|Bt#S29299895, gnl|UG|Bt#S34287001, gnl|UG|Bt#S12073108, gnl|UG|Bt#S11933002, gnl|UG|Bt#S40831313, gnl|UG|Bt#S34287572, gnl|UG|Bt#S38432762, gnl|UG|Bt#S34287197, gnl|UG|Bt#S12072543, gnl|UG|Bt#S34287179, gnl|UG|Bt#S28037268, gnl|UG|Bt#S38795361, gnl|UG|Bt#S28283165, gnl|UG|Bt#S29305954, gnl|UG|Bt#S38753842, gnl|UG|Bt#S12072540, …	macromolecule metabolic process	437 out of 1013 genes, 43.1%	5919 out of 15911 genes, 37.2%	0.05117	gnl|UG|Bt#S26472476, gnl|UG|Bt#S36130213, gnl|UG|Bt#S39738768, gnl|UG|Bt#S55891316, gnl|UG|Bt#S35122182, gnl|UG|Bt#S39546279, gnl|UG|Bt#S29311526, gnl|UG|Bt#S24269166, gnl|UG|Bt#S26987806, gnl|UG|Bt#S56351002, gnl|UG|Bt#S34287014, gnl|UG|Bt#S27876923, gnl|UG|Bt#S40977774, gnl|UG|Bt#S37443307, gnl|UG|Bt#S36130243, gnl|UG|Bt#S33771343, gnl|UG|Bt#S38795273, gnl|UG|Bt#S56351864, gnl|UG|Bt#S26988047, …	nucleotide-binding domain, leucine rich repeat containing receptor signaling pathway	2 out of 130 genes, 1.5%	4 out of 15911 genes, 0.0%	0.23711	gnl|UG|Bt#S36351843, gnl|UG|Bt#S31093928
generation of precursor metabolites and energy	17 out of 273 genes, 6.2%	379 out of 15911 genes, 2.4%	0.25968	gnl|UG|Bt#S29313709, gnl|UG|Bt#S29293441, gnl|UG|Bt#S34286945, gnl|UG|Bt#S29292831, gnl|UG|Bt#S39546134, gnl|UG|Bt#S11932987, gnl|UG|Bt#S29301018, gnl|UG|Bt#S29295265, gnl|UG|Bt#S38753794, gnl|UG|Bt#S39546580, gnl|UG|Bt#S29295470, gnl|UG|Bt#S29309383, gnl|UG|Bt#S27023728, gnl|UG|Bt#S11932924, gnl|UG|Bt#S35469503, gnl|UG|Bt#S40977648, gnl|UG|Bt#S31657866	catabolic process	126 out of 1013 genes, 12.4%	1401 out of 15911 genes, 8.8%	0.05239	gnl|UG|Bt#S28283170, gnl|UG|Bt#S26472476, gnl|UG|Bt#S11933124, gnl|UG|Bt#S29291329, gnl|UG|Bt#S36130213, gnl|UG|Bt#S39738768, gnl|UG|Bt#S29293886, gnl|UG|Bt#S35034878, gnl|UG|Bt#S38753853, gnl|UG|Bt#S26987806, gnl|UG|Bt#S39759400, gnl|UG|Bt#S29287645, gnl|UG|Bt#S26472562, gnl|UG|Bt#S29309400, gnl|UG|Bt#S26710067, gnl|UG|Bt#S36130243, gnl|UG|Bt#S12072947, gnl|UG|Bt#S31093782, gnl|UG|Bt#S33771343, …	nucleotide-binding oligomerization domain containing signaling pathway	2 out of 130 genes, 1.5%	4 out of 15911 genes, 0.0%	0.23711	gnl|UG|Bt#S36351843, gnl|UG|Bt#S31093928
cellular response to lipid	2 out of 273 genes, 0.7%	3 out of 15911 genes, 0.0%	0.73689	gnl|UG|Bt#S24623804, gnl|UG|Bt#S33771554	de novo' protein folding	14 out of 1013 genes, 1.4%	64 out of 15911 genes, 0.4%	0.05712	gnl|UG|Bt#S37507187, gnl|UG|Bt#S31153317, gnl|UG|Bt#S29721711, gnl|UG|Bt#S29287661, gnl|UG|Bt#S26710054, gnl|UG|Bt#S46903238, gnl|UG|Bt#S38795344, gnl|UG|Bt#S53256981, gnl|UG|Bt#S26472685, gnl|UG|Bt#S27053505, gnl|UG|Bt#S36070236, gnl|UG|Bt#S33771400, gnl|UG|Bt#S26472626, gnl|UG|Bt#S29287028	response to bacterium	8 out of 130 genes, 6.2%	224 out of 15911 genes, 1.4%	0.30618	gnl|UG|Bt#S26987696, gnl|UG|Bt#S12072540, gnl|UG|Bt#S26472701, gnl|UG|Bt#S35034910, gnl|UG|Bt#S11933395, gnl|UG|Bt#S36351843, gnl|UG|Bt#S11933002, gnl|UG|Bt#S31093928
cellular response to fatty acid	2 out of 273 genes, 0.7%	3 out of 15911 genes, 0.0%	0.73689	gnl|UG|Bt#S24623804, gnl|UG|Bt#S33771554	negative regulation of cell cycle	26 out of 1013 genes, 2.6%	178 out of 15911 genes, 1.1%	0.08875	gnl|UG|Bt#S33852622, gnl|UG|Bt#S29291329, gnl|UG|Bt#S39738768, gnl|UG|Bt#S33771559, gnl|UG|Bt#S24273129, gnl|UG|Bt#S27557222, gnl|UG|Bt#S35122182, gnl|UG|Bt#S30930555, gnl|UG|Bt#S39546934, gnl|UG|Bt#S11932670, gnl|UG|Bt#S38432902, gnl|UG|Bt#S29287743, gnl|UG|Bt#S30930623, gnl|UG|Bt#S28283085, gnl|UG|Bt#S32812578, gnl|UG|Bt#S35034748, gnl|UG|Bt#S31093786, gnl|UG|Bt#S29296135, gnl|UG|Bt#S40831245, …	response to molecule of bacterial origin	7 out of 130 genes, 5.4%	187 out of 15911 genes, 1.2%	0.52302	gnl|UG|Bt#S12072540, gnl|UG|Bt#S26472701, gnl|UG|Bt#S35034910, gnl|UG|Bt#S11933395, gnl|UG|Bt#S36351843, gnl|UG|Bt#S11933002, gnl|UG|Bt#S31093928
response to endogenous stimulus	23 out of 273 genes, 8.4%	680 out of 15911 genes, 4.3%	1	gnl|UG|Bt#S24623804, gnl|UG|Bt#S26987980, gnl|UG|Bt#S29293441, gnl|UG|Bt#S32492082, gnl|UG|Bt#S26472356, gnl|UG|Bt#S11933002, gnl|UG|Bt#S29965779, gnl|UG|Bt#S40831313, gnl|UG|Bt#S38432762, gnl|UG|Bt#S34287179, gnl|UG|Bt#S14561821, gnl|UG|Bt#S39738560, gnl|UG|Bt#S24278968, gnl|UG|Bt#S56351312, gnl|UG|Bt#S56351861, gnl|UG|Bt#S37443277, gnl|UG|Bt#S34287000, gnl|UG|Bt#S12072540, gnl|UG|Bt#S33771554, …	cell cycle arrest	23 out of 1013 genes, 2.3%	149 out of 15911 genes, 0.9%	0.09803	gnl|UG|Bt#S33852622, gnl|UG|Bt#S29291329, gnl|UG|Bt#S39738768, gnl|UG|Bt#S33771559, gnl|UG|Bt#S24273129, gnl|UG|Bt#S27557222, gnl|UG|Bt#S35122182, gnl|UG|Bt#S39546934, gnl|UG|Bt#S38432902, gnl|UG|Bt#S29287743, gnl|UG|Bt#S28283085, gnl|UG|Bt#S32812578, gnl|UG|Bt#S35034748, gnl|UG|Bt#S31093786, gnl|UG|Bt#S29296135, gnl|UG|Bt#S40831245, gnl|UG|Bt#S55896655, gnl|UG|Bt#S30930447, gnl|UG|Bt#S39759318, …	response to peptidoglycan	2 out of 130 genes, 1.5%	6 out of 15911 genes, 0.0%	0.58646	gnl|UG|Bt#S36351843, gnl|UG|Bt#S31093928
primary metabolic process	150 out of 273 genes, 54.9%	7394 out of 15911 genes, 46.5%	1	gnl|UG|Bt#S56351214, gnl|UG|Bt#S37507187, gnl|UG|Bt#S39738868, gnl|UG|Bt#S26988177, gnl|UG|Bt#S37210123, gnl|UG|Bt#S11932987, gnl|UG|Bt#S31657860, gnl|UG|Bt#S29721675, gnl|UG|Bt#S33771343, gnl|UG|Bt#S56351864, gnl|UG|Bt#S39545796, gnl|UG|Bt#S34287301, gnl|UG|Bt#S35174330, gnl|UG|Bt#S29311440, gnl|UG|Bt#S29287667, gnl|UG|Bt#S27053479, gnl|UG|Bt#S38754181, gnl|UG|Bt#S12073108, gnl|UG|Bt#S14267661, …	RNA splicing	35 out of 1013 genes, 3.5%	276 out of 15911 genes, 1.7%	0.1095	gnl|UG|Bt#S40831437, gnl|UG|Bt#S11933450, gnl|UG|Bt#S35469497, gnl|UG|Bt#S30930492, gnl|UG|Bt#S22474327, gnl|UG|Bt#S29307358, gnl|UG|Bt#S26472471, gnl|UG|Bt#S38754308, gnl|UG|Bt#S30930667, gnl|UG|Bt#S26988129, gnl|UG|Bt#S32812864, gnl|UG|Bt#S29296929, gnl|UG|Bt#S34287103, gnl|UG|Bt#S39546636, gnl|UG|Bt#S26988269, gnl|UG|Bt#S33852524, gnl|UG|Bt#S32418430, gnl|UG|Bt#S14874097, gnl|UG|Bt#S33771604, …	negative regulation of apoptotic process	9 out of 130 genes, 6.9%	314 out of 15911 genes, 2.0%	0.66644	gnl|UG|Bt#S34287000, gnl|UG|Bt#S36351843, gnl|UG|Bt#S11933002, gnl|UG|Bt#S26988047, gnl|UG|Bt#S31093928, gnl|UG|Bt#S35034910, gnl|UG|Bt#S11933395, gnl|UG|Bt#S26472591, gnl|UG|Bt#S40831234
blastocyst formation	3 out of 273 genes, 1.1%	17 out of 15911 genes, 0.1%	1	gnl|UG|Bt#S34287000, gnl|UG|Bt#S29305208, gnl|UG|Bt#S34287179	regulation of cell cycle	53 out of 1013 genes, 5.2%	496 out of 15911 genes, 3.1%	0.21102	gnl|UG|Bt#S26987980, gnl|UG|Bt#S33852622, gnl|UG|Bt#S38432934, gnl|UG|Bt#S29291329, gnl|UG|Bt#S39738768, gnl|UG|Bt#S56350690, gnl|UG|Bt#S32418425, gnl|UG|Bt#S33771559, gnl|UG|Bt#S35122182, gnl|UG|Bt#S30930555, gnl|UG|Bt#S38432902, gnl|UG|Bt#S30930623, gnl|UG|Bt#S38795346, gnl|UG|Bt#S34823055, gnl|UG|Bt#S38432900, gnl|UG|Bt#S29296135, gnl|UG|Bt#S33771362, gnl|UG|Bt#S35034725, gnl|UG|Bt#S11933126, …	negative regulation of programmed cell death	9 out of 130 genes, 6.9%	314 out of 15911 genes, 2.0%	0.66644	gnl|UG|Bt#S34287000, gnl|UG|Bt#S36351843, gnl|UG|Bt#S11933002, gnl|UG|Bt#S26988047, gnl|UG|Bt#S31093928, gnl|UG|Bt#S35034910, gnl|UG|Bt#S11933395, gnl|UG|Bt#S26472591, gnl|UG|Bt#S40831234
response to steroid hormone stimulus	13 out of 273 genes, 4.8%	311 out of 15911 genes, 2.0%	1	gnl|UG|Bt#S24623804, gnl|UG|Bt#S26987980, gnl|UG|Bt#S56351312, gnl|UG|Bt#S56351861, gnl|UG|Bt#S37443277, gnl|UG|Bt#S12072540, gnl|UG|Bt#S34287000, gnl|UG|Bt#S26472356, gnl|UG|Bt#S40831313, gnl|UG|Bt#S34287179, gnl|UG|Bt#S39738560, gnl|UG|Bt#S46901746, gnl|UG|Bt#S29292233	cellular protein metabolic process	225 out of 1013 genes, 22.2%	2849 out of 15911 genes, 17.9%	0.26596	gnl|UG|Bt#S37507187, gnl|UG|Bt#S22472738, gnl|UG|Bt#S24271509, gnl|UG|Bt#S37507092, gnl|UG|Bt#S35469298, gnl|UG|Bt#S29291329, gnl|UG|Bt#S39738768, gnl|UG|Bt#S39546279, gnl|UG|Bt#S24272282, gnl|UG|Bt#S36134270, gnl|UG|Bt#S37443307, gnl|UG|Bt#S38754134, gnl|UG|Bt#S36130243, gnl|UG|Bt#S26164198, gnl|UG|Bt#S38795273, gnl|UG|Bt#S56351864, gnl|UG|Bt#S26988047, gnl|UG|Bt#S34286983, gnl|UG|Bt#S29721678, …	negative regulation of cell death	9 out of 130 genes, 6.9%	314 out of 15911 genes, 2.0%	0.66644	gnl|UG|Bt#S34287000, gnl|UG|Bt#S36351843, gnl|UG|Bt#S11933002, gnl|UG|Bt#S26988047, gnl|UG|Bt#S31093928, gnl|UG|Bt#S35034910, gnl|UG|Bt#S11933395, gnl|UG|Bt#S26472591, gnl|UG|Bt#S40831234
positive regulation of MAP kinase activity	5 out of 273 genes, 1.8%	58 out of 15911 genes, 0.4%	1	gnl|UG|Bt#S37210123, gnl|UG|Bt#S56351312, gnl|UG|Bt#S56351673, gnl|UG|Bt#S56351864, gnl|UG|Bt#S36018852	nitrogen compound metabolic process	271 out of 1013 genes, 26.8%	3523 out of 15911 genes, 22.1%	0.28661	gnl|UG|Bt#S26472476, gnl|UG|Bt#S36130213, gnl|UG|Bt#S39738768, gnl|UG|Bt#S55891316, gnl|UG|Bt#S33771434, gnl|UG|Bt#S35122182, gnl|UG|Bt#S26987806, gnl|UG|Bt#S56351002, gnl|UG|Bt#S18953147, gnl|UG|Bt#S40977774, gnl|UG|Bt#S39546636, gnl|UG|Bt#S56351475, gnl|UG|Bt#S35174357, gnl|UG|Bt#S37507228, gnl|UG|Bt#S37507215, gnl|UG|Bt#S38795398, gnl|UG|Bt#S29309888, gnl|UG|Bt#S24283728, gnl|UG|Bt#S39546207, …	toll-like receptor signaling pathway	5 out of 130 genes, 3.8%	102 out of 15911 genes, 0.6%	0.89898	gnl|UG|Bt#S35034910, gnl|UG|Bt#S56350710, gnl|UG|Bt#S36351843, gnl|UG|Bt#S31093928, gnl|UG|Bt#S40831234
positive regulation of protein serine/threonine kinase activity	5 out of 273 genes, 1.8%	58 out of 15911 genes, 0.4%	1	gnl|UG|Bt#S37210123, gnl|UG|Bt#S56351312, gnl|UG|Bt#S56351673, gnl|UG|Bt#S56351864, gnl|UG|Bt#S36018852	cellular macromolecule catabolic process	54 out of 1013 genes, 5.3%	516 out of 15911 genes, 3.2%	0.3115	gnl|UG|Bt#S28283170, gnl|UG|Bt#S26472476, gnl|UG|Bt#S29291329, gnl|UG|Bt#S36130213, gnl|UG|Bt#S39738768, gnl|UG|Bt#S27053562, gnl|UG|Bt#S33771559, gnl|UG|Bt#S39759400, gnl|UG|Bt#S16771476, gnl|UG|Bt#S29296479, gnl|UG|Bt#S38754194, gnl|UG|Bt#S26710067, gnl|UG|Bt#S29287635, gnl|UG|Bt#S36130243, gnl|UG|Bt#S29296135, gnl|UG|Bt#S39545847, gnl|UG|Bt#S46901873, gnl|UG|Bt#S11933126, gnl|UG|Bt#S40977579, …	energy derivation by oxidation of organic compounds	8 out of 130 genes, 6.2%	266 out of 15911 genes, 1.7%	0.92962	gnl|UG|Bt#S22475209, gnl|UG|Bt#S29292831, gnl|UG|Bt#S29308148, gnl|UG|Bt#S31140646, gnl|UG|Bt#S40977734, gnl|UG|Bt#S26161666, gnl|UG|Bt#S29301018, gnl|UG|Bt#S29307355
regulation of cell development	10 out of 273 genes, 3.7%	210 out of 15911 genes, 1.3%	1	gnl|UG|Bt#S56351312, gnl|UG|Bt#S12072610, gnl|UG|Bt#S35034702, gnl|UG|Bt#S40977794, gnl|UG|Bt#S29965779, gnl|UG|Bt#S24272689, gnl|UG|Bt#S37223836, gnl|UG|Bt#S39546373, gnl|UG|Bt#S38432762, gnl|UG|Bt#S26472486	protein N-linked glycosylation	17 out of 1013 genes, 1.7%	102 out of 15911 genes, 0.6%	0.33228	gnl|UG|Bt#S29427227, gnl|UG|Bt#S31093912, gnl|UG|Bt#S31657855, gnl|UG|Bt#S39546945, gnl|UG|Bt#S39546279, gnl|UG|Bt#S39546058, gnl|UG|Bt#S12065966, gnl|UG|Bt#S24287660, gnl|UG|Bt#S37507202, gnl|UG|Bt#S26987817, gnl|UG|Bt#S26472597, gnl|UG|Bt#S26987696, gnl|UG|Bt#S34255269, gnl|UG|Bt#S26710255, gnl|UG|Bt#S24267271, gnl|UG|Bt#S35122399, gnl|UG|Bt#S14887295	response to ionizing radiation	4 out of 130 genes, 3.1%	65 out of 15911 genes, 0.4%	1	gnl|UG|Bt#S38753782, gnl|UG|Bt#S33771554, gnl|UG|Bt#S36133363, gnl|UG|Bt#S11933002
epidermis morphogenesis	2 out of 273 genes, 0.7%	6 out of 15911 genes, 0.0%	1	gnl|UG|Bt#S35469476, gnl|UG|Bt#S56351312	nucleobase-containing compound metabolic process	249 out of 1013 genes, 24.6%	3209 out of 15911 genes, 20.2%	0.33665	gnl|UG|Bt#S26472476, gnl|UG|Bt#S34817751, gnl|UG|Bt#S39738749, gnl|UG|Bt#S11933124, gnl|UG|Bt#S39738868, gnl|UG|Bt#S29291329, gnl|UG|Bt#S36130213, gnl|UG|Bt#S39738768, gnl|UG|Bt#S55891316, gnl|UG|Bt#S35122182, gnl|UG|Bt#S26987806, gnl|UG|Bt#S56351002, gnl|UG|Bt#S40977774, gnl|UG|Bt#S22474327, gnl|UG|Bt#S12072947, gnl|UG|Bt#S31751900, gnl|UG|Bt#S35469480, gnl|UG|Bt#S56351853, gnl|UG|Bt#S39546636, …	pattern recognition receptor signaling pathway	5 out of 130 genes, 3.8%	109 out of 15911 genes, 0.7%	1	gnl|UG|Bt#S35034910, gnl|UG|Bt#S56350710, gnl|UG|Bt#S36351843, gnl|UG|Bt#S31093928, gnl|UG|Bt#S40831234
regulation of MAP kinase activity	7 out of 273 genes, 2.6%	122 out of 15911 genes, 0.8%	1	gnl|UG|Bt#S24623804, gnl|UG|Bt#S37210123, gnl|UG|Bt#S56351312, gnl|UG|Bt#S56351673, gnl|UG|Bt#S56351864, gnl|UG|Bt#S36018852, gnl|UG|Bt#S38432750	RNA splicing, via transesterification reactions	31 out of 1013 genes, 3.1%	248 out of 15911 genes, 1.6%	0.35747	gnl|UG|Bt#S40831437, gnl|UG|Bt#S33852524, gnl|UG|Bt#S11933450, gnl|UG|Bt#S35469497, gnl|UG|Bt#S32418430, gnl|UG|Bt#S33771604, gnl|UG|Bt#S39546290, gnl|UG|Bt#S30930492, gnl|UG|Bt#S39610281, gnl|UG|Bt#S22474327, gnl|UG|Bt#S30930573, gnl|UG|Bt#S29307358, gnl|UG|Bt#S29309888, gnl|UG|Bt#S26472471, gnl|UG|Bt#S38754308, gnl|UG|Bt#S23825915, gnl|UG|Bt#S38795305, gnl|UG|Bt#S30930667, gnl|UG|Bt#S56351043, …	regulation of reproductive process	3 out of 130 genes, 2.3%	32 out of 15911 genes, 0.2%	1	gnl|UG|Bt#S37443340, gnl|UG|Bt#S35034910, gnl|UG|Bt#S26472295
cell death	27 out of 273 genes, 9.9%	941 out of 15911 genes, 5.9%	1	gnl|UG|Bt#S31093991, gnl|UG|Bt#S29313709, gnl|UG|Bt#S35174330, gnl|UG|Bt#S39738868, gnl|UG|Bt#S12072610, gnl|UG|Bt#S26987760, gnl|UG|Bt#S26988177, gnl|UG|Bt#S39546134, gnl|UG|Bt#S27559123, gnl|UG|Bt#S37210123, gnl|UG|Bt#S38432762, gnl|UG|Bt#S26987745, gnl|UG|Bt#S34287197, gnl|UG|Bt#S12072543, gnl|UG|Bt#S39738560, gnl|UG|Bt#S56351312, gnl|UG|Bt#S29311501, gnl|UG|Bt#S12073050, gnl|UG|Bt#S11902731, …	RNA splicing, via transesterification reactions with bulged adenosine as nucleophile	31 out of 1013 genes, 3.1%	248 out of 15911 genes, 1.6%	0.35747	gnl|UG|Bt#S40831437, gnl|UG|Bt#S33852524, gnl|UG|Bt#S11933450, gnl|UG|Bt#S35469497, gnl|UG|Bt#S32418430, gnl|UG|Bt#S33771604, gnl|UG|Bt#S39546290, gnl|UG|Bt#S30930492, gnl|UG|Bt#S39610281, gnl|UG|Bt#S22474327, gnl|UG|Bt#S30930573, gnl|UG|Bt#S29307358, gnl|UG|Bt#S29309888, gnl|UG|Bt#S26472471, gnl|UG|Bt#S38754308, gnl|UG|Bt#S23825915, gnl|UG|Bt#S38795305, gnl|UG|Bt#S30930667, gnl|UG|Bt#S56351043, …	activation of innate immune response	5 out of 130 genes, 3.8%	116 out of 15911 genes, 0.7%	1	gnl|UG|Bt#S35034910, gnl|UG|Bt#S56350710, gnl|UG|Bt#S36351843, gnl|UG|Bt#S31093928, gnl|UG|Bt#S40831234
death	27 out of 273 genes, 9.9%	941 out of 15911 genes, 5.9%	1	gnl|UG|Bt#S31093991, gnl|UG|Bt#S29313709, gnl|UG|Bt#S35174330, gnl|UG|Bt#S39738868, gnl|UG|Bt#S12072610, gnl|UG|Bt#S26987760, gnl|UG|Bt#S26988177, gnl|UG|Bt#S39546134, gnl|UG|Bt#S27559123, gnl|UG|Bt#S37210123, gnl|UG|Bt#S38432762, gnl|UG|Bt#S26987745, gnl|UG|Bt#S34287197, gnl|UG|Bt#S12072543, gnl|UG|Bt#S39738560, gnl|UG|Bt#S56351312, gnl|UG|Bt#S29311501, gnl|UG|Bt#S12073050, gnl|UG|Bt#S11902731, …	macromolecule modification	170 out of 1013 genes, 16.8%	2100 out of 15911 genes, 13.2%	0.61924	gnl|UG|Bt#S24271509, gnl|UG|Bt#S37507092, gnl|UG|Bt#S39546279, gnl|UG|Bt#S24272282, gnl|UG|Bt#S36134270, gnl|UG|Bt#S37443307, gnl|UG|Bt#S38754134, gnl|UG|Bt#S36130243, gnl|UG|Bt#S26164198, gnl|UG|Bt#S38795273, gnl|UG|Bt#S56351864, gnl|UG|Bt#S26988047, gnl|UG|Bt#S34286983, gnl|UG|Bt#S56351261, gnl|UG|Bt#S35122399, gnl|UG|Bt#S31657803, gnl|UG|Bt#S56350545, gnl|UG|Bt#S29910433, gnl|UG|Bt#S38753815, …	innate immune response-activating signal transduction	5 out of 130 genes, 3.8%	116 out of 15911 genes, 0.7%	1	gnl|UG|Bt#S35034910, gnl|UG|Bt#S56350710, gnl|UG|Bt#S36351843, gnl|UG|Bt#S31093928, gnl|UG|Bt#S40831234
activation of MAPK activity	4 out of 273 genes, 1.5%	43 out of 15911 genes, 0.3%	1	gnl|UG|Bt#S56351312, gnl|UG|Bt#S56351673, gnl|UG|Bt#S56351864, gnl|UG|Bt#S36018852	cellular nitrogen compound metabolic process	261 out of 1013 genes, 25.8%	3422 out of 15911 genes, 21.5%	0.6848	gnl|UG|Bt#S26472476, gnl|UG|Bt#S36130213, gnl|UG|Bt#S39738768, gnl|UG|Bt#S55891316, gnl|UG|Bt#S33771434, gnl|UG|Bt#S35122182, gnl|UG|Bt#S26987806, gnl|UG|Bt#S56351002, gnl|UG|Bt#S40977774, gnl|UG|Bt#S39546636, gnl|UG|Bt#S56351475, gnl|UG|Bt#S35174357, gnl|UG|Bt#S37507228, gnl|UG|Bt#S37507215, gnl|UG|Bt#S38795398, gnl|UG|Bt#S29309888, gnl|UG|Bt#S24283728, gnl|UG|Bt#S39546207, gnl|UG|Bt#S56351653, …	response to abiotic stimulus	10 out of 130 genes, 7.7%	432 out of 15911 genes, 2.7%	1	gnl|UG|Bt#S38753782, gnl|UG|Bt#S36133363, gnl|UG|Bt#S36351843, gnl|UG|Bt#S11933002, gnl|UG|Bt#S31093928, gnl|UG|Bt#S35034910, gnl|UG|Bt#S33771554, gnl|UG|Bt#S35034743, gnl|UG|Bt#S24278968, gnl|UG|Bt#S40831234
programmed cell death	26 out of 273 genes, 9.5%	899 out of 15911 genes, 5.7%	1	gnl|UG|Bt#S31093991, gnl|UG|Bt#S29313709, gnl|UG|Bt#S35174330, gnl|UG|Bt#S39738868, gnl|UG|Bt#S12072610, gnl|UG|Bt#S26987760, gnl|UG|Bt#S26988177, gnl|UG|Bt#S39546134, gnl|UG|Bt#S27559123, gnl|UG|Bt#S37210123, gnl|UG|Bt#S38432762, gnl|UG|Bt#S26987745, gnl|UG|Bt#S34287197, gnl|UG|Bt#S12072543, gnl|UG|Bt#S39738560, gnl|UG|Bt#S56351312, gnl|UG|Bt#S29311501, gnl|UG|Bt#S12073050, gnl|UG|Bt#S11902731, …	cellular respiration	16 out of 1013 genes, 1.6%	99 out of 15911 genes, 0.6%	0.71753	gnl|UG|Bt#S29310246, gnl|UG|Bt#S29310449, gnl|UG|Bt#S27086793, gnl|UG|Bt#S31751984, gnl|UG|Bt#S26472318, gnl|UG|Bt#S33852586, gnl|UG|Bt#S29294480, gnl|UG|Bt#S11932924, gnl|UG|Bt#S40977734, gnl|UG|Bt#S29358001, gnl|UG|Bt#S26710109, gnl|UG|Bt#S26161666, gnl|UG|Bt#S11895256, gnl|UG|Bt#S26988085, gnl|UG|Bt#S29307355, gnl|UG|Bt#S33852515	regulation of viral reproduction	3 out of 130 genes, 2.3%	36 out of 15911 genes, 0.2%	1	gnl|UG|Bt#S37443340, gnl|UG|Bt#S35034910, gnl|UG|Bt#S26472295
response to organic substance	31 out of 273 genes, 11.4%	1136 out of 15911 genes, 7.1%	1	gnl|UG|Bt#S24623804, gnl|UG|Bt#S26987980, gnl|UG|Bt#S24268024, gnl|UG|Bt#S32492082, gnl|UG|Bt#S26472356, gnl|UG|Bt#S11933002, gnl|UG|Bt#S29965779, gnl|UG|Bt#S40831313, gnl|UG|Bt#S14267661, gnl|UG|Bt#S38432762, gnl|UG|Bt#S26472701, gnl|UG|Bt#S34287179, gnl|UG|Bt#S14561821, gnl|UG|Bt#S39738560, gnl|UG|Bt#S29305954, gnl|UG|Bt#S24278968, gnl|UG|Bt#S56351312, gnl|UG|Bt#S56351861, gnl|UG|Bt#S37443277, …	mRNA metabolic process	33 out of 1013 genes, 3.3%	283 out of 15911 genes, 1.8%	0.81935	gnl|UG|Bt#S26472476, gnl|UG|Bt#S40831437, gnl|UG|Bt#S33852524, gnl|UG|Bt#S11933450, gnl|UG|Bt#S27053562, gnl|UG|Bt#S29307964, gnl|UG|Bt#S35469497, gnl|UG|Bt#S32418430, gnl|UG|Bt#S55896518, gnl|UG|Bt#S39546290, gnl|UG|Bt#S39610281, gnl|UG|Bt#S26710141, gnl|UG|Bt#S38795398, gnl|UG|Bt#S29307358, gnl|UG|Bt#S29287635, gnl|UG|Bt#S38795305, gnl|UG|Bt#S39545847, gnl|UG|Bt#S56351043, gnl|UG|Bt#S46901873, …	regulation of receptor activity	3 out of 130 genes, 2.3%	37 out of 15911 genes, 0.2%	1	gnl|UG|Bt#S53095019, gnl|UG|Bt#S33771355, gnl|UG|Bt#S35034743
response to hormone stimulus	18 out of 273 genes, 6.6%	553 out of 15911 genes, 3.5%	1	gnl|UG|Bt#S24623804, gnl|UG|Bt#S26987980, gnl|UG|Bt#S26472356, gnl|UG|Bt#S29965779, gnl|UG|Bt#S40831313, gnl|UG|Bt#S38432762, gnl|UG|Bt#S34287179, gnl|UG|Bt#S39738560, gnl|UG|Bt#S24278968, gnl|UG|Bt#S56351312, gnl|UG|Bt#S37443277, gnl|UG|Bt#S56351861, gnl|UG|Bt#S34287000, gnl|UG|Bt#S12072540, gnl|UG|Bt#S33771554, gnl|UG|Bt#S40977648, gnl|UG|Bt#S29292233, gnl|UG|Bt#S46901746	protein metabolic process	261 out of 1013 genes, 25.8%	3433 out of 15911 genes, 21.6%	0.83727	gnl|UG|Bt#S39738768, gnl|UG|Bt#S39546279, gnl|UG|Bt#S37443307, gnl|UG|Bt#S36130243, gnl|UG|Bt#S38795273, gnl|UG|Bt#S56351864, gnl|UG|Bt#S26988047, gnl|UG|Bt#S34286983, gnl|UG|Bt#S29721678, gnl|UG|Bt#S56351261, gnl|UG|Bt#S31657803, gnl|UG|Bt#S56350545, gnl|UG|Bt#S24286894, gnl|UG|Bt#S39694971, gnl|UG|Bt#S37507228, gnl|UG|Bt#S46901323, gnl|UG|Bt#S26472364, gnl|UG|Bt#S39546058, gnl|UG|Bt#S34484998, …	NADH dehydrogenase complex assembly	2 out of 130 genes, 1.5%	11 out of 15911 genes, 0.1%	1	gnl|UG|Bt#S40977734, gnl|UG|Bt#S29292831
peptidyl-amino acid modification	10 out of 273 genes, 3.7%	234 out of 15911 genes, 1.5%	1	gnl|UG|Bt#S56350553, gnl|UG|Bt#S35174330, gnl|UG|Bt#S24268024, gnl|UG|Bt#S27053479, gnl|UG|Bt#S11902731, gnl|UG|Bt#S39738605, gnl|UG|Bt#S37210123, gnl|UG|Bt#S39546160, gnl|UG|Bt#S29292233, gnl|UG|Bt#S36018852	macromolecule catabolic process	58 out of 1013 genes, 5.7%	588 out of 15911 genes, 3.7%	0.84751	gnl|UG|Bt#S28283170, gnl|UG|Bt#S26472476, gnl|UG|Bt#S29291329, gnl|UG|Bt#S36130213, gnl|UG|Bt#S39738768, gnl|UG|Bt#S27053562, gnl|UG|Bt#S33771559, gnl|UG|Bt#S39759400, gnl|UG|Bt#S16771476, gnl|UG|Bt#S29296479, gnl|UG|Bt#S38754194, gnl|UG|Bt#S26710067, gnl|UG|Bt#S29287635, gnl|UG|Bt#S36130243, gnl|UG|Bt#S29296135, gnl|UG|Bt#S39545847, gnl|UG|Bt#S31093782, gnl|UG|Bt#S33771343, gnl|UG|Bt#S46901873, …	response to gamma radiation	2 out of 130 genes, 1.5%	11 out of 15911 genes, 0.1%	1	gnl|UG|Bt#S38753782, gnl|UG|Bt#S33771554
regulation of macromolecule metabolic process	51 out of 273 genes, 18.7%	2121 out of 15911 genes, 13.3%	1	gnl|UG|Bt#S24623804, gnl|UG|Bt#S26987980, gnl|UG|Bt#S56351214, gnl|UG|Bt#S33771347, gnl|UG|Bt#S29313709, gnl|UG|Bt#S32418438, gnl|UG|Bt#S56351673, gnl|UG|Bt#S26988177, gnl|UG|Bt#S34287001, gnl|UG|Bt#S24256531, gnl|UG|Bt#S29965779, gnl|UG|Bt#S39738605, gnl|UG|Bt#S37210123, gnl|UG|Bt#S26472486, gnl|UG|Bt#S26987745, gnl|UG|Bt#S29296479, gnl|UG|Bt#S24278968, gnl|UG|Bt#S56351861, gnl|UG|Bt#S35034959, …	protein folding	15 out of 1013 genes, 1.5%	94 out of 15911 genes, 0.6%	1	gnl|UG|Bt#S37507187, gnl|UG|Bt#S31153317, gnl|UG|Bt#S29721711, gnl|UG|Bt#S29287661, gnl|UG|Bt#S26710054, gnl|UG|Bt#S46903238, gnl|UG|Bt#S38795344, gnl|UG|Bt#S53256981, gnl|UG|Bt#S26472685, gnl|UG|Bt#S27053477, gnl|UG|Bt#S27053505, gnl|UG|Bt#S36070236, gnl|UG|Bt#S33771400, gnl|UG|Bt#S26472626, gnl|UG|Bt#S29287028	response to tumor necrosis factor	2 out of 130 genes, 1.5%	11 out of 15911 genes, 0.1%	1	gnl|UG|Bt#S38753782, gnl|UG|Bt#S11933395
regulation of vasoconstriction	3 out of 273 genes, 1.1%	24 out of 15911 genes, 0.2%	1	gnl|UG|Bt#S40831313, gnl|UG|Bt#S12072710, gnl|UG|Bt#S12072540	nuclear-transcribed mRNA catabolic process, exonucleolytic	7 out of 1013 genes, 0.7%	26 out of 15911 genes, 0.2%	1	gnl|UG|Bt#S26472476, gnl|UG|Bt#S26710263, gnl|UG|Bt#S46901873, gnl|UG|Bt#S39610281, gnl|UG|Bt#S29307964, gnl|UG|Bt#S26987851, gnl|UG|Bt#S50151374	response to chemical stimulus	28 out of 130 genes, 21.5%	2045 out of 15911 genes, 12.9%	1	gnl|UG|Bt#S29293441, gnl|UG|Bt#S35034754, gnl|UG|Bt#S24268024, gnl|UG|Bt#S29721711, gnl|UG|Bt#S36351843, gnl|UG|Bt#S11933002, gnl|UG|Bt#S38432762, gnl|UG|Bt#S35034743, gnl|UG|Bt#S42951521, gnl|UG|Bt#S26472701, gnl|UG|Bt#S26987910, gnl|UG|Bt#S26472295, gnl|UG|Bt#S24278968, gnl|UG|Bt#S38753782, gnl|UG|Bt#S38753842, gnl|UG|Bt#S12072540, gnl|UG|Bt#S35034870, gnl|UG|Bt#S36133363, gnl|UG|Bt#S34287000, …
regulation of system process	13 out of 273 genes, 4.8%	351 out of 15911 genes, 2.2%	1	gnl|UG|Bt#S24623804, gnl|UG|Bt#S26987980, gnl|UG|Bt#S12072540, gnl|UG|Bt#S12073108, gnl|UG|Bt#S11933002, gnl|UG|Bt#S32020323, gnl|UG|Bt#S40831313, gnl|UG|Bt#S12072710, gnl|UG|Bt#S33771554, gnl|UG|Bt#S29305208, gnl|UG|Bt#S34286919, gnl|UG|Bt#S14561821, gnl|UG|Bt#S46901746	small molecule metabolic process	152 out of 1013 genes, 15.0%	1890 out of 15911 genes, 11.9%	1	gnl|UG|Bt#S34817751, gnl|UG|Bt#S11933124, gnl|UG|Bt#S39738868, gnl|UG|Bt#S29291329, gnl|UG|Bt#S39738768, gnl|UG|Bt#S30930468, gnl|UG|Bt#S32812623, gnl|UG|Bt#S26987806, gnl|UG|Bt#S18953147, gnl|UG|Bt#S11932987, gnl|UG|Bt#S36131338, gnl|UG|Bt#S29299479, gnl|UG|Bt#S12072947, gnl|UG|Bt#S39738780, gnl|UG|Bt#S34817878, gnl|UG|Bt#S35035032, gnl|UG|Bt#S12073108, gnl|UG|Bt#S37507228, gnl|UG|Bt#S37507215, …	negative regulation of cellular process	20 out of 130 genes, 15.4%	1288 out of 15911 genes, 8.1%	1	gnl|UG|Bt#S36351843, gnl|UG|Bt#S11933002, gnl|UG|Bt#S40977794, gnl|UG|Bt#S26472486, gnl|UG|Bt#S42951521, gnl|UG|Bt#S26987683, gnl|UG|Bt#S24278968, gnl|UG|Bt#S26472591, gnl|UG|Bt#S35034870, gnl|UG|Bt#S34287000, gnl|UG|Bt#S40831259, gnl|UG|Bt#S12072287, gnl|UG|Bt#S26988047, gnl|UG|Bt#S31093928, gnl|UG|Bt#S39759318, gnl|UG|Bt#S35035024, gnl|UG|Bt#S35034910, gnl|UG|Bt#S33771554, gnl|UG|Bt#S11933395, …
positive regulation of cellular metabolic process	16 out of 273 genes, 5.9%	473 out of 15911 genes, 3.0%	1	gnl|UG|Bt#S24623804, gnl|UG|Bt#S26987980, gnl|UG|Bt#S56351673, gnl|UG|Bt#S55885535, gnl|UG|Bt#S26472356, gnl|UG|Bt#S11933002, gnl|UG|Bt#S37210123, gnl|UG|Bt#S12072710, gnl|UG|Bt#S34287179, gnl|UG|Bt#S36018852, gnl|UG|Bt#S24278968, gnl|UG|Bt#S56351312, gnl|UG|Bt#S56351864, gnl|UG|Bt#S37223836, gnl|UG|Bt#S12072538, gnl|UG|Bt#S29292233	cellular component biogenesis	98 out of 1013 genes, 9.7%	1153 out of 15911 genes, 7.2%	1	gnl|UG|Bt#S53256957, gnl|UG|Bt#S22472738, gnl|UG|Bt#S24271509, gnl|UG|Bt#S56350985, gnl|UG|Bt#S56351586, gnl|UG|Bt#S55891316, gnl|UG|Bt#S38753853, gnl|UG|Bt#S36131338, gnl|UG|Bt#S29307073, gnl|UG|Bt#S39546878, gnl|UG|Bt#S28283168, gnl|UG|Bt#S26472516, gnl|UG|Bt#S39738865, gnl|UG|Bt#S32838840, gnl|UG|Bt#S30930644, gnl|UG|Bt#S26988047, gnl|UG|Bt#S56351853, gnl|UG|Bt#S40977734, gnl|UG|Bt#S39546636, …	growth	10 out of 130 genes, 7.7%	465 out of 15911 genes, 2.9%	1	gnl|UG|Bt#S38753782, gnl|UG|Bt#S29313709, gnl|UG|Bt#S35174330, gnl|UG|Bt#S12072540, gnl|UG|Bt#S35034870, gnl|UG|Bt#S26710282, gnl|UG|Bt#S29299811, gnl|UG|Bt#S38432762, gnl|UG|Bt#S35034743, gnl|UG|Bt#S11933395
cellular protein metabolic process	65 out of 273 genes, 23.8%	2849 out of 15911 genes, 17.9%	1	gnl|UG|Bt#S56351214, gnl|UG|Bt#S37507187, gnl|UG|Bt#S26987760, gnl|UG|Bt#S26988177, gnl|UG|Bt#S39738827, gnl|UG|Bt#S37210123, gnl|UG|Bt#S39602904, gnl|UG|Bt#S29721675, gnl|UG|Bt#S40831264, gnl|UG|Bt#S38795441, gnl|UG|Bt#S56351864, gnl|UG|Bt#S20119426, gnl|UG|Bt#S35035021, gnl|UG|Bt#S26472611, gnl|UG|Bt#S12072538, gnl|UG|Bt#S33771554, gnl|UG|Bt#S35174330, gnl|UG|Bt#S27053479, gnl|UG|Bt#S29721711, …	RNA processing	51 out of 1013 genes, 5.0%	528 out of 15911 genes, 3.3%	1	gnl|UG|Bt#S40831437, gnl|UG|Bt#S11933450, gnl|UG|Bt#S35469497, gnl|UG|Bt#S30930492, gnl|UG|Bt#S40977774, gnl|UG|Bt#S22474327, gnl|UG|Bt#S28283168, gnl|UG|Bt#S29307358, gnl|UG|Bt#S26472471, gnl|UG|Bt#S40596798, gnl|UG|Bt#S38754308, gnl|UG|Bt#S39738865, gnl|UG|Bt#S30930667, gnl|UG|Bt#S26988129, gnl|UG|Bt#S32812864, gnl|UG|Bt#S33771423, gnl|UG|Bt#S39547687, gnl|UG|Bt#S11933126, gnl|UG|Bt#S55895265, …	modulation of transcription in other organism involved in symbiotic interaction	2 out of 130 genes, 1.5%	14 out of 15911 genes, 0.1%	1	gnl|UG|Bt#S11933450, gnl|UG|Bt#S35034910
regulation of developmental process	23 out of 273 genes, 8.4%	778 out of 15911 genes, 4.9%	1	gnl|UG|Bt#S12072610, gnl|UG|Bt#S56351812, gnl|UG|Bt#S26472356, gnl|UG|Bt#S11933002, gnl|UG|Bt#S40977794, gnl|UG|Bt#S29965779, gnl|UG|Bt#S35469476, gnl|UG|Bt#S26472486, gnl|UG|Bt#S38432762, gnl|UG|Bt#S29305208, gnl|UG|Bt#S34287179, gnl|UG|Bt#S26710067, gnl|UG|Bt#S56351312, gnl|UG|Bt#S56351154, gnl|UG|Bt#S35034702, gnl|UG|Bt#S24272689, gnl|UG|Bt#S26987913, gnl|UG|Bt#S37223836, gnl|UG|Bt#S39546373, …	cellular protein modification process	154 out of 1013 genes, 15.2%	1949 out of 15911 genes, 12.2%	1	gnl|UG|Bt#S24271509, gnl|UG|Bt#S37507092, gnl|UG|Bt#S39546279, gnl|UG|Bt#S24272282, gnl|UG|Bt#S36134270, gnl|UG|Bt#S37443307, gnl|UG|Bt#S38754134, gnl|UG|Bt#S36130243, gnl|UG|Bt#S26164198, gnl|UG|Bt#S38795273, gnl|UG|Bt#S56351864, gnl|UG|Bt#S26988047, gnl|UG|Bt#S34286983, gnl|UG|Bt#S56351261, gnl|UG|Bt#S35122399, gnl|UG|Bt#S31657803, gnl|UG|Bt#S56350545, gnl|UG|Bt#S29910433, gnl|UG|Bt#S38753815, …	response to biotic stimulus	9 out of 130 genes, 6.9%	401 out of 15911 genes, 2.5%	1	gnl|UG|Bt#S26987696, gnl|UG|Bt#S12072540, gnl|UG|Bt#S36351843, gnl|UG|Bt#S11933002, gnl|UG|Bt#S11933499, gnl|UG|Bt#S31093928, gnl|UG|Bt#S35034910, gnl|UG|Bt#S26472701, gnl|UG|Bt#S11933395
regulation of cell differentiation	19 out of 273 genes, 7.0%	603 out of 15911 genes, 3.8%	1	gnl|UG|Bt#S12072610, gnl|UG|Bt#S56351812, gnl|UG|Bt#S40977794, gnl|UG|Bt#S29965779, gnl|UG|Bt#S35469476, gnl|UG|Bt#S26472486, gnl|UG|Bt#S38432762, gnl|UG|Bt#S29305208, gnl|UG|Bt#S34287179, gnl|UG|Bt#S56351312, gnl|UG|Bt#S56351154, gnl|UG|Bt#S35034702, gnl|UG|Bt#S24272689, gnl|UG|Bt#S26987913, gnl|UG|Bt#S37223836, gnl|UG|Bt#S39546373, gnl|UG|Bt#S26988220, gnl|UG|Bt#S46901746, gnl|UG|Bt#S29292233	protein modification process	154 out of 1013 genes, 15.2%	1949 out of 15911 genes, 12.2%	1	gnl|UG|Bt#S24271509, gnl|UG|Bt#S37507092, gnl|UG|Bt#S39546279, gnl|UG|Bt#S24272282, gnl|UG|Bt#S36134270, gnl|UG|Bt#S37443307, gnl|UG|Bt#S38754134, gnl|UG|Bt#S36130243, gnl|UG|Bt#S26164198, gnl|UG|Bt#S38795273, gnl|UG|Bt#S56351864, gnl|UG|Bt#S26988047, gnl|UG|Bt#S34286983, gnl|UG|Bt#S56351261, gnl|UG|Bt#S35122399, gnl|UG|Bt#S31657803, gnl|UG|Bt#S56350545, gnl|UG|Bt#S29910433, gnl|UG|Bt#S38753815, …	regulation of apoptotic process	12 out of 130 genes, 9.2%	639 out of 15911 genes, 4.0%	1	gnl|UG|Bt#S29313709, gnl|UG|Bt#S34287000, gnl|UG|Bt#S36133363, gnl|UG|Bt#S36351843, gnl|UG|Bt#S11933002, gnl|UG|Bt#S26988047, gnl|UG|Bt#S31093928, gnl|UG|Bt#S34287190, gnl|UG|Bt#S35034910, gnl|UG|Bt#S11933395, gnl|UG|Bt#S40831234, gnl|UG|Bt#S26472591
regulation of anti-apoptosis	4 out of 273 genes, 1.5%	47 out of 15911 genes, 0.3%	1	gnl|UG|Bt#S12072540, gnl|UG|Bt#S26472356, gnl|UG|Bt#S29292233, gnl|UG|Bt#S24278968	one-carbon metabolic process	11 out of 1013 genes, 1.1%	65 out of 15911 genes, 0.4%	1	gnl|UG|Bt#S37581557, gnl|UG|Bt#S30930538, gnl|UG|Bt#S32492082, gnl|UG|Bt#S33771423, gnl|UG|Bt#S34485007, gnl|UG|Bt#S31153366, gnl|UG|Bt#S25049506, gnl|UG|Bt#S29311005, gnl|UG|Bt#S27053548, gnl|UG|Bt#S29297901, gnl|UG|Bt#S29306742	regulation of heart rate	2 out of 130 genes, 1.5%	15 out of 15911 genes, 0.1%	1	gnl|UG|Bt#S12072540, gnl|UG|Bt#S11933395
regulation of cellular response to stress	4 out of 273 genes, 1.5%	47 out of 15911 genes, 0.3%	1	gnl|UG|Bt#S33771347, gnl|UG|Bt#S36133363, gnl|UG|Bt#S11933002, gnl|UG|Bt#S35035021	S phase	18 out of 1013 genes, 1.8%	140 out of 15911 genes, 0.9%	1	gnl|UG|Bt#S33852622, gnl|UG|Bt#S29291329, gnl|UG|Bt#S39738768, gnl|UG|Bt#S33771559, gnl|UG|Bt#S24273129, gnl|UG|Bt#S27557222, gnl|UG|Bt#S40833917, gnl|UG|Bt#S29287743, gnl|UG|Bt#S28283085, gnl|UG|Bt#S31093786, gnl|UG|Bt#S29296135, gnl|UG|Bt#S55896655, gnl|UG|Bt#S29287640, gnl|UG|Bt#S29910340, gnl|UG|Bt#S31093899, gnl|UG|Bt#S26472554, gnl|UG|Bt#S25049522, gnl|UG|Bt#S30930469	immune response-activating signal transduction	6 out of 130 genes, 4.6%	208 out of 15911 genes, 1.3%	1	gnl|UG|Bt#S35034754, gnl|UG|Bt#S35034910, gnl|UG|Bt#S56350710, gnl|UG|Bt#S36351843, gnl|UG|Bt#S31093928, gnl|UG|Bt#S40831234
mRNA 3'-end processing	3 out of 273 genes, 1.1%	26 out of 15911 genes, 0.2%	1	gnl|UG|Bt#S26472611, gnl|UG|Bt#S38753879, gnl|UG|Bt#S35469497	protein glycosylation	19 out of 1013 genes, 1.9%	152 out of 15911 genes, 1.0%	1	gnl|UG|Bt#S11933212, gnl|UG|Bt#S29427227, gnl|UG|Bt#S31093912, gnl|UG|Bt#S31657855, gnl|UG|Bt#S39546945, gnl|UG|Bt#S39546279, gnl|UG|Bt#S39546058, gnl|UG|Bt#S12065966, gnl|UG|Bt#S24287660, gnl|UG|Bt#S37507202, gnl|UG|Bt#S26987817, gnl|UG|Bt#S26472597, gnl|UG|Bt#S26987696, gnl|UG|Bt#S34255269, gnl|UG|Bt#S26710255, gnl|UG|Bt#S24267271, gnl|UG|Bt#S35122399, gnl|UG|Bt#S38795261, gnl|UG|Bt#S14887295	cell differentiation	21 out of 130 genes, 16.2%	1457 out of 15911 genes, 9.2%	1	gnl|UG|Bt#S35174330, gnl|UG|Bt#S29721711, gnl|UG|Bt#S36351843, gnl|UG|Bt#S34287322, gnl|UG|Bt#S11933002, gnl|UG|Bt#S38754304, gnl|UG|Bt#S40977794, gnl|UG|Bt#S26472486, gnl|UG|Bt#S38432762, gnl|UG|Bt#S35034743, gnl|UG|Bt#S24278968, gnl|UG|Bt#S38795441, gnl|UG|Bt#S36133363, gnl|UG|Bt#S34287000, gnl|UG|Bt#S12072287, gnl|UG|Bt#S31093928, gnl|UG|Bt#S33771554, gnl|UG|Bt#S35034910, gnl|UG|Bt#S11933395, …
cellular component disassembly involved in apoptotic process	2 out of 273 genes, 0.7%	9 out of 15911 genes, 0.1%	1	gnl|UG|Bt#S29313709, gnl|UG|Bt#S34287301	macromolecule glycosylation	19 out of 1013 genes, 1.9%	152 out of 15911 genes, 1.0%	1	gnl|UG|Bt#S11933212, gnl|UG|Bt#S29427227, gnl|UG|Bt#S31093912, gnl|UG|Bt#S31657855, gnl|UG|Bt#S39546945, gnl|UG|Bt#S39546279, gnl|UG|Bt#S39546058, gnl|UG|Bt#S12065966, gnl|UG|Bt#S24287660, gnl|UG|Bt#S37507202, gnl|UG|Bt#S26987817, gnl|UG|Bt#S26472597, gnl|UG|Bt#S26987696, gnl|UG|Bt#S34255269, gnl|UG|Bt#S26710255, gnl|UG|Bt#S24267271, gnl|UG|Bt#S35122399, gnl|UG|Bt#S38795261, gnl|UG|Bt#S14887295	immune response-regulating signaling pathway	6 out of 130 genes, 4.6%	212 out of 15911 genes, 1.3%	1	gnl|UG|Bt#S35034754, gnl|UG|Bt#S35034910, gnl|UG|Bt#S56350710, gnl|UG|Bt#S36351843, gnl|UG|Bt#S31093928, gnl|UG|Bt#S40831234
regulation of protein kinase activity	10 out of 273 genes, 3.7%	245 out of 15911 genes, 1.5%	1	gnl|UG|Bt#S24623804, gnl|UG|Bt#S56351312, gnl|UG|Bt#S33771355, gnl|UG|Bt#S56351673, gnl|UG|Bt#S56351864, gnl|UG|Bt#S35469476, gnl|UG|Bt#S37210123, gnl|UG|Bt#S31751915, gnl|UG|Bt#S38432750, gnl|UG|Bt#S36018852	glycosylation	19 out of 1013 genes, 1.9%	152 out of 15911 genes, 1.0%	1	gnl|UG|Bt#S11933212, gnl|UG|Bt#S29427227, gnl|UG|Bt#S31093912, gnl|UG|Bt#S31657855, gnl|UG|Bt#S39546945, gnl|UG|Bt#S39546279, gnl|UG|Bt#S39546058, gnl|UG|Bt#S12065966, gnl|UG|Bt#S24287660, gnl|UG|Bt#S37507202, gnl|UG|Bt#S26987817, gnl|UG|Bt#S26472597, gnl|UG|Bt#S26987696, gnl|UG|Bt#S34255269, gnl|UG|Bt#S26710255, gnl|UG|Bt#S24267271, gnl|UG|Bt#S35122399, gnl|UG|Bt#S38795261, gnl|UG|Bt#S14887295	regulation of sensory perception	2 out of 130 genes, 1.5%	17 out of 15911 genes, 0.1%	1	gnl|UG|Bt#S11933395, gnl|UG|Bt#S11933002
phosphorylation	12 out of 273 genes, 4.4%	323 out of 15911 genes, 2.0%	1	gnl|UG|Bt#S56351312, gnl|UG|Bt#S29721675, gnl|UG|Bt#S40831264, gnl|UG|Bt#S56351673, gnl|UG|Bt#S56351864, gnl|UG|Bt#S35469503, gnl|UG|Bt#S26179681, gnl|UG|Bt#S39738560, gnl|UG|Bt#S29292233, gnl|UG|Bt#S36018852, gnl|UG|Bt#S29305954, gnl|UG|Bt#S29295694	prenol biosynthetic process	2 out of 1013 genes, 0.2%	2 out of 15911 genes, 0.0%	1	gnl|UG|Bt#S26987817, gnl|UG|Bt#S28037061	regulation of actin polymerization or depolymerization	3 out of 130 genes, 2.3%	51 out of 15911 genes, 0.3%	1	gnl|UG|Bt#S42951521, gnl|UG|Bt#S24512466, gnl|UG|Bt#S39564631
in utero embryonic development	5 out of 273 genes, 1.8%	78 out of 15911 genes, 0.5%	1	gnl|UG|Bt#S24623804, gnl|UG|Bt#S34287000, gnl|UG|Bt#S29305208, gnl|UG|Bt#S34287179, gnl|UG|Bt#S38754304	polyprenol biosynthetic process	2 out of 1013 genes, 0.2%	2 out of 15911 genes, 0.0%	1	gnl|UG|Bt#S26987817, gnl|UG|Bt#S28037061	regulation of nucleobase-containing compound metabolic process	22 out of 130 genes, 16.9%	1584 out of 15911 genes, 10.0%	1	gnl|UG|Bt#S29313709, gnl|UG|Bt#S39759395, gnl|UG|Bt#S53095019, gnl|UG|Bt#S11933450, gnl|UG|Bt#S55885535, gnl|UG|Bt#S36351843, gnl|UG|Bt#S40977794, gnl|UG|Bt#S39546445, gnl|UG|Bt#S26472486, gnl|UG|Bt#S35034743, gnl|UG|Bt#S23359677, gnl|UG|Bt#S26987683, gnl|UG|Bt#S24278968, gnl|UG|Bt#S33771355, gnl|UG|Bt#S35034870, gnl|UG|Bt#S36133363, gnl|UG|Bt#S40831259, gnl|UG|Bt#S12072287, gnl|UG|Bt#S31093928, …
response to stress	43 out of 273 genes, 15.8%	1762 out of 15911 genes, 11.1%	1	gnl|UG|Bt#S26987980, gnl|UG|Bt#S33771347, gnl|UG|Bt#S26987760, gnl|UG|Bt#S26988177, gnl|UG|Bt#S38754304, gnl|UG|Bt#S29965779, gnl|UG|Bt#S11932987, gnl|UG|Bt#S26987745, gnl|UG|Bt#S29296479, gnl|UG|Bt#S46901646, gnl|UG|Bt#S14561821, gnl|UG|Bt#S24278968, gnl|UG|Bt#S38754294, gnl|UG|Bt#S40290241, gnl|UG|Bt#S56351861, gnl|UG|Bt#S36133363, gnl|UG|Bt#S39759288, gnl|UG|Bt#S35035021, gnl|UG|Bt#S35035024, …	isoprenoid biosynthetic process	3 out of 1013 genes, 0.3%	6 out of 15911 genes, 0.0%	1	gnl|UG|Bt#S26987817, gnl|UG|Bt#S28037061, gnl|UG|Bt#S32812623	response to amino acid stimulus	2 out of 130 genes, 1.5%	18 out of 15911 genes, 0.1%	1	gnl|UG|Bt#S38753782, gnl|UG|Bt#S26710282
cellular macromolecule metabolic process	104 out of 273 genes, 38.1%	5006 out of 15911 genes, 31.5%	1	gnl|UG|Bt#S39545925, gnl|UG|Bt#S56351214, gnl|UG|Bt#S37507187, gnl|UG|Bt#S36134981, gnl|UG|Bt#S26987760, gnl|UG|Bt#S26988177, gnl|UG|Bt#S39738827, gnl|UG|Bt#S37210123, gnl|UG|Bt#S26987745, gnl|UG|Bt#S39602904, gnl|UG|Bt#S26710067, gnl|UG|Bt#S29721675, gnl|UG|Bt#S40831264, gnl|UG|Bt#S38795441, gnl|UG|Bt#S56351864, gnl|UG|Bt#S20119426, gnl|UG|Bt#S35035021, gnl|UG|Bt#S26472611, gnl|UG|Bt#S12072538, …	nucleobase-containing small molecule metabolic process	71 out of 1013 genes, 7.0%	820 out of 15911 genes, 5.2%	1	gnl|UG|Bt#S27553912, gnl|UG|Bt#S34817751, gnl|UG|Bt#S11933124, gnl|UG|Bt#S39738868, gnl|UG|Bt#S35034878, gnl|UG|Bt#S38753853, gnl|UG|Bt#S50151383, gnl|UG|Bt#S26987806, gnl|UG|Bt#S29287645, gnl|UG|Bt#S12072947, gnl|UG|Bt#S19681139, gnl|UG|Bt#S34287257, gnl|UG|Bt#S11933590, gnl|UG|Bt#S42951518, gnl|UG|Bt#S29721711, gnl|UG|Bt#S37223785, gnl|UG|Bt#S29300567, gnl|UG|Bt#S11933178, gnl|UG|Bt#S39738793, …	response to endogenous stimulus	12 out of 130 genes, 9.2%	680 out of 15911 genes, 4.3%	1	gnl|UG|Bt#S38753782, gnl|UG|Bt#S29293441, gnl|UG|Bt#S12072540, gnl|UG|Bt#S34287000, gnl|UG|Bt#S35034870, gnl|UG|Bt#S36351843, gnl|UG|Bt#S11933002, gnl|UG|Bt#S26710282, gnl|UG|Bt#S38432762, gnl|UG|Bt#S33771554, gnl|UG|Bt#S11933395, gnl|UG|Bt#S24278968
lipid metabolic process	27 out of 273 genes, 9.9%	989 out of 15911 genes, 6.2%	1	gnl|UG|Bt#S24623804, gnl|UG|Bt#S31093991, gnl|UG|Bt#S56351214, gnl|UG|Bt#S12073108, gnl|UG|Bt#S11933002, gnl|UG|Bt#S46902783, gnl|UG|Bt#S34484965, gnl|UG|Bt#S55895905, gnl|UG|Bt#S40831313, gnl|UG|Bt#S33771369, gnl|UG|Bt#S30930467, gnl|UG|Bt#S12072710, gnl|UG|Bt#S26472701, gnl|UG|Bt#S38754281, gnl|UG|Bt#S26987905, gnl|UG|Bt#S37443277, gnl|UG|Bt#S12072540, gnl|UG|Bt#S31093791, gnl|UG|Bt#S30141207, …	nucleotide metabolic process	67 out of 1013 genes, 6.6%	770 out of 15911 genes, 4.8%	1	gnl|UG|Bt#S27553912, gnl|UG|Bt#S34817751, gnl|UG|Bt#S11933124, gnl|UG|Bt#S39738868, gnl|UG|Bt#S35034878, gnl|UG|Bt#S38753853, gnl|UG|Bt#S50151383, gnl|UG|Bt#S26987806, gnl|UG|Bt#S29287645, gnl|UG|Bt#S12072947, gnl|UG|Bt#S19681139, gnl|UG|Bt#S34287257, gnl|UG|Bt#S11933590, gnl|UG|Bt#S29721711, gnl|UG|Bt#S37223785, gnl|UG|Bt#S29300567, gnl|UG|Bt#S39738793, gnl|UG|Bt#S39546387, gnl|UG|Bt#S29270811, …	regulation of nitrogen compound metabolic process	22 out of 130 genes, 16.9%	1600 out of 15911 genes, 10.1%	1	gnl|UG|Bt#S29313709, gnl|UG|Bt#S39759395, gnl|UG|Bt#S53095019, gnl|UG|Bt#S11933450, gnl|UG|Bt#S55885535, gnl|UG|Bt#S36351843, gnl|UG|Bt#S40977794, gnl|UG|Bt#S39546445, gnl|UG|Bt#S26472486, gnl|UG|Bt#S35034743, gnl|UG|Bt#S23359677, gnl|UG|Bt#S26987683, gnl|UG|Bt#S24278968, gnl|UG|Bt#S33771355, gnl|UG|Bt#S35034870, gnl|UG|Bt#S36133363, gnl|UG|Bt#S40831259, gnl|UG|Bt#S12072287, gnl|UG|Bt#S31093928, …
steroid biosynthetic process	5 out of 273 genes, 1.8%	79 out of 15911 genes, 0.5%	1	gnl|UG|Bt#S12072710, gnl|UG|Bt#S37443277, gnl|UG|Bt#S12072540, gnl|UG|Bt#S11933002, gnl|UG|Bt#S26987905	ribosome biogenesis	19 out of 1013 genes, 1.9%	159 out of 15911 genes, 1.0%	1	gnl|UG|Bt#S22472738, gnl|UG|Bt#S26987831, gnl|UG|Bt#S30930538, gnl|UG|Bt#S55891316, gnl|UG|Bt#S29307964, gnl|UG|Bt#S31094060, gnl|UG|Bt#S55894699, gnl|UG|Bt#S24243872, gnl|UG|Bt#S29307671, gnl|UG|Bt#S26472516, gnl|UG|Bt#S39738865, gnl|UG|Bt#S46901873, gnl|UG|Bt#S33771423, gnl|UG|Bt#S29297640, gnl|UG|Bt#S26710263, gnl|UG|Bt#S27006993, gnl|UG|Bt#S39663380, gnl|UG|Bt#S24283847, gnl|UG|Bt#S26709932	regulation of sterol transport	2 out of 130 genes, 1.5%	19 out of 15911 genes, 0.1%	1	gnl|UG|Bt#S26710282, gnl|UG|Bt#S31093928
regulation of multicellular organismal development	15 out of 273 genes, 5.5%	457 out of 15911 genes, 2.9%	1	gnl|UG|Bt#S12072610, gnl|UG|Bt#S26472356, gnl|UG|Bt#S11933002, gnl|UG|Bt#S40977794, gnl|UG|Bt#S29965779, gnl|UG|Bt#S24272689, gnl|UG|Bt#S35469476, gnl|UG|Bt#S37223836, gnl|UG|Bt#S26987913, gnl|UG|Bt#S38432762, gnl|UG|Bt#S39546373, gnl|UG|Bt#S33771554, gnl|UG|Bt#S29305208, gnl|UG|Bt#S46901746, gnl|UG|Bt#S29292233	RNA catabolic process	15 out of 1013 genes, 1.5%	115 out of 15911 genes, 0.7%	1	gnl|UG|Bt#S26472476, gnl|UG|Bt#S39545847, gnl|UG|Bt#S27053562, gnl|UG|Bt#S46901873, gnl|UG|Bt#S29307964, gnl|UG|Bt#S40977579, gnl|UG|Bt#S56351853, gnl|UG|Bt#S55896518, gnl|UG|Bt#S39546290, gnl|UG|Bt#S26710263, gnl|UG|Bt#S39610281, gnl|UG|Bt#S26710067, gnl|UG|Bt#S26987851, gnl|UG|Bt#S50151374, gnl|UG|Bt#S29287635	regulation of cholesterol transport	2 out of 130 genes, 1.5%	19 out of 15911 genes, 0.1%	1	gnl|UG|Bt#S26710282, gnl|UG|Bt#S31093928
negative regulation of cellular process	33 out of 273 genes, 12.1%	1288 out of 15911 genes, 8.1%	1	gnl|UG|Bt#S26987980, gnl|UG|Bt#S56351214, gnl|UG|Bt#S37507066, gnl|UG|Bt#S26988177, gnl|UG|Bt#S34287001, gnl|UG|Bt#S29965779, gnl|UG|Bt#S26472486, gnl|UG|Bt#S29296479, gnl|UG|Bt#S24278968, gnl|UG|Bt#S56351154, gnl|UG|Bt#S35035024, gnl|UG|Bt#S34485122, gnl|UG|Bt#S39759318, gnl|UG|Bt#S33771554, gnl|UG|Bt#S26988220, gnl|UG|Bt#S46901746, gnl|UG|Bt#S24286027, gnl|UG|Bt#S26472356, gnl|UG|Bt#S56351812, …	carbohydrate derivative metabolic process	72 out of 1013 genes, 7.1%	843 out of 15911 genes, 5.3%	1	gnl|UG|Bt#S31093912, gnl|UG|Bt#S11933124, gnl|UG|Bt#S35034878, gnl|UG|Bt#S38753853, gnl|UG|Bt#S39546279, gnl|UG|Bt#S29287645, gnl|UG|Bt#S12072947, gnl|UG|Bt#S31093782, gnl|UG|Bt#S33771343, gnl|UG|Bt#S35122399, gnl|UG|Bt#S11933590, gnl|UG|Bt#S29427227, gnl|UG|Bt#S29721711, gnl|UG|Bt#S12073045, gnl|UG|Bt#S39546058, gnl|UG|Bt#S24287660, gnl|UG|Bt#S39738793, gnl|UG|Bt#S39546387, gnl|UG|Bt#S36351799, …	regulation of viral genome replication	2 out of 130 genes, 1.5%	19 out of 15911 genes, 0.1%	1	gnl|UG|Bt#S37443340, gnl|UG|Bt#S26472295
regulation of DNA repair	3 out of 273 genes, 1.1%	30 out of 15911 genes, 0.2%	1	gnl|UG|Bt#S33771347, gnl|UG|Bt#S36133363, gnl|UG|Bt#S35035021	organic substance metabolic process	74 out of 1013 genes, 7.3%	872 out of 15911 genes, 5.5%	1	gnl|UG|Bt#S31093912, gnl|UG|Bt#S11933124, gnl|UG|Bt#S35034878, gnl|UG|Bt#S38753853, gnl|UG|Bt#S39546279, gnl|UG|Bt#S29287645, gnl|UG|Bt#S12072947, gnl|UG|Bt#S31093782, gnl|UG|Bt#S33771343, gnl|UG|Bt#S26710050, gnl|UG|Bt#S35122399, gnl|UG|Bt#S11933590, gnl|UG|Bt#S29427227, gnl|UG|Bt#S29721711, gnl|UG|Bt#S12073045, gnl|UG|Bt#S39546058, gnl|UG|Bt#S24287660, gnl|UG|Bt#S39738793, gnl|UG|Bt#S39546387, …	response to other organism	8 out of 130 genes, 6.2%	367 out of 15911 genes, 2.3%	1	gnl|UG|Bt#S26987696, gnl|UG|Bt#S12072540, gnl|UG|Bt#S26472701, gnl|UG|Bt#S35034910, gnl|UG|Bt#S11933395, gnl|UG|Bt#S36351843, gnl|UG|Bt#S11933002, gnl|UG|Bt#S31093928
regulation of response to DNA damage stimulus	3 out of 273 genes, 1.1%	30 out of 15911 genes, 0.2%	1	gnl|UG|Bt#S33771347, gnl|UG|Bt#S36133363, gnl|UG|Bt#S35035021	purine nucleotide metabolic process	58 out of 1013 genes, 5.7%	656 out of 15911 genes, 4.1%	1	gnl|UG|Bt#S27553912, gnl|UG|Bt#S11933124, gnl|UG|Bt#S39738868, gnl|UG|Bt#S12072890, gnl|UG|Bt#S24172729, gnl|UG|Bt#S35034878, gnl|UG|Bt#S26710054, gnl|UG|Bt#S38753853, gnl|UG|Bt#S38753934, gnl|UG|Bt#S53256981, gnl|UG|Bt#S50151383, gnl|UG|Bt#S38753825, gnl|UG|Bt#S29287645, gnl|UG|Bt#S12014732, gnl|UG|Bt#S24243899, gnl|UG|Bt#S31153317, gnl|UG|Bt#S12072947, gnl|UG|Bt#S29296135, gnl|UG|Bt#S21130458, …	antigen receptor-mediated signaling pathway	4 out of 130 genes, 3.1%	109 out of 15911 genes, 0.7%	1	gnl|UG|Bt#S35034754, gnl|UG|Bt#S36351843, gnl|UG|Bt#S31093928, gnl|UG|Bt#S40831234
protein nitrosylation	2 out of 273 genes, 0.7%	11 out of 15911 genes, 0.1%	1	gnl|UG|Bt#S26472701, gnl|UG|Bt#S11902731	aerobic respiration	6 out of 1013 genes, 0.6%	28 out of 15911 genes, 0.2%	1	gnl|UG|Bt#S29310449, gnl|UG|Bt#S26710109, gnl|UG|Bt#S31751984, gnl|UG|Bt#S33852515, gnl|UG|Bt#S26472318, gnl|UG|Bt#S33852586	activation of immune response	6 out of 130 genes, 4.6%	234 out of 15911 genes, 1.5%	1	gnl|UG|Bt#S35034754, gnl|UG|Bt#S35034910, gnl|UG|Bt#S56350710, gnl|UG|Bt#S36351843, gnl|UG|Bt#S31093928, gnl|UG|Bt#S40831234
cellular component disassembly	4 out of 273 genes, 1.5%	55 out of 15911 genes, 0.3%	1	gnl|UG|Bt#S29313709, gnl|UG|Bt#S35035024, gnl|UG|Bt#S39546373, gnl|UG|Bt#S34287301	nucleoside phosphate metabolic process	67 out of 1013 genes, 6.6%	783 out of 15911 genes, 4.9%	1	gnl|UG|Bt#S27553912, gnl|UG|Bt#S34817751, gnl|UG|Bt#S11933124, gnl|UG|Bt#S39738868, gnl|UG|Bt#S35034878, gnl|UG|Bt#S38753853, gnl|UG|Bt#S50151383, gnl|UG|Bt#S26987806, gnl|UG|Bt#S29287645, gnl|UG|Bt#S12072947, gnl|UG|Bt#S19681139, gnl|UG|Bt#S34287257, gnl|UG|Bt#S11933590, gnl|UG|Bt#S29721711, gnl|UG|Bt#S37223785, gnl|UG|Bt#S29300567, gnl|UG|Bt#S39738793, gnl|UG|Bt#S39546387, gnl|UG|Bt#S29270811, …	response to organic cyclic compound	4 out of 130 genes, 3.1%	110 out of 15911 genes, 0.7%	1	gnl|UG|Bt#S38753782, gnl|UG|Bt#S36133363, gnl|UG|Bt#S11933395, gnl|UG|Bt#S36351843
response to external stimulus	24 out of 273 genes, 8.8%	868 out of 15911 genes, 5.5%	1	gnl|UG|Bt#S24623804, gnl|UG|Bt#S31093991, gnl|UG|Bt#S26987760, gnl|UG|Bt#S29721711, gnl|UG|Bt#S35034871, gnl|UG|Bt#S26472356, gnl|UG|Bt#S12073108, gnl|UG|Bt#S11933002, gnl|UG|Bt#S11932987, gnl|UG|Bt#S34287179, gnl|UG|Bt#S29296479, gnl|UG|Bt#S29305954, gnl|UG|Bt#S24278968, gnl|UG|Bt#S31153317, gnl|UG|Bt#S56351861, gnl|UG|Bt#S37443277, gnl|UG|Bt#S32020323, gnl|UG|Bt#S39759288, gnl|UG|Bt#S26987913, …	ribonucleoside triphosphate metabolic process	48 out of 1013 genes, 4.7%	529 out of 15911 genes, 3.3%	1	gnl|UG|Bt#S27553912, gnl|UG|Bt#S11933124, gnl|UG|Bt#S12072890, gnl|UG|Bt#S24172729, gnl|UG|Bt#S35034878, gnl|UG|Bt#S26710054, gnl|UG|Bt#S38753853, gnl|UG|Bt#S38753934, gnl|UG|Bt#S53256981, gnl|UG|Bt#S38753825, gnl|UG|Bt#S29287645, gnl|UG|Bt#S12014732, gnl|UG|Bt#S24243899, gnl|UG|Bt#S31153317, gnl|UG|Bt#S12072947, gnl|UG|Bt#S29296135, gnl|UG|Bt#S21130458, gnl|UG|Bt#S37210112, gnl|UG|Bt#S34287240, …	response to radiation	6 out of 130 genes, 4.6%	235 out of 15911 genes, 1.5%	1	gnl|UG|Bt#S38753782, gnl|UG|Bt#S35034743, gnl|UG|Bt#S33771554, gnl|UG|Bt#S36133363, gnl|UG|Bt#S36351843, gnl|UG|Bt#S11933002
positive regulation of macromolecule metabolic process	13 out of 273 genes, 4.8%	381 out of 15911 genes, 2.4%	1	gnl|UG|Bt#S24623804, gnl|UG|Bt#S56351312, gnl|UG|Bt#S56351673, gnl|UG|Bt#S26472356, gnl|UG|Bt#S56351864, gnl|UG|Bt#S11933002, gnl|UG|Bt#S12072538, gnl|UG|Bt#S37210123, gnl|UG|Bt#S37223836, gnl|UG|Bt#S34287179, gnl|UG|Bt#S29292233, gnl|UG|Bt#S36018852, gnl|UG|Bt#S24278968	response to acid	10 out of 1013 genes, 1.0%	66 out of 15911 genes, 0.4%	1	gnl|UG|Bt#S38753782, gnl|UG|Bt#S33771563, gnl|UG|Bt#S36351843, gnl|UG|Bt#S26710282, gnl|UG|Bt#S29299811, gnl|UG|Bt#S12374016, gnl|UG|Bt#S37223804, gnl|UG|Bt#S12072920, gnl|UG|Bt#S38754303, gnl|UG|Bt#S26472351	regulation of actin filament length	3 out of 130 genes, 2.3%	60 out of 15911 genes, 0.4%	1	gnl|UG|Bt#S42951521, gnl|UG|Bt#S24512466, gnl|UG|Bt#S39564631
macromolecule modification	49 out of 273 genes, 17.9%	2100 out of 15911 genes, 13.2%	1	gnl|UG|Bt#S56351214, gnl|UG|Bt#S56350819, gnl|UG|Bt#S26987760, gnl|UG|Bt#S56351673, gnl|UG|Bt#S24256531, gnl|UG|Bt#S29965779, gnl|UG|Bt#S39738827, gnl|UG|Bt#S39738605, gnl|UG|Bt#S37210123, gnl|UG|Bt#S24278968, gnl|UG|Bt#S29721675, gnl|UG|Bt#S40831264, gnl|UG|Bt#S38795441, gnl|UG|Bt#S56351154, gnl|UG|Bt#S56351864, gnl|UG|Bt#S39759288, gnl|UG|Bt#S24267271, gnl|UG|Bt#S20119426, gnl|UG|Bt#S35035021, …	nucleoside triphosphate metabolic process	49 out of 1013 genes, 4.8%	544 out of 15911 genes, 3.4%	1	gnl|UG|Bt#S27553912, gnl|UG|Bt#S34817751, gnl|UG|Bt#S11933124, gnl|UG|Bt#S12072890, gnl|UG|Bt#S24172729, gnl|UG|Bt#S35034878, gnl|UG|Bt#S26710054, gnl|UG|Bt#S38753853, gnl|UG|Bt#S38753934, gnl|UG|Bt#S53256981, gnl|UG|Bt#S38753825, gnl|UG|Bt#S29287645, gnl|UG|Bt#S12014732, gnl|UG|Bt#S24243899, gnl|UG|Bt#S31153317, gnl|UG|Bt#S12072947, gnl|UG|Bt#S29296135, gnl|UG|Bt#S21130458, gnl|UG|Bt#S37210112, …	negative regulation of biological process	21 out of 130 genes, 16.2%	1539 out of 15911 genes, 9.7%	1	gnl|UG|Bt#S36351843, gnl|UG|Bt#S11933002, gnl|UG|Bt#S40977794, gnl|UG|Bt#S26472486, gnl|UG|Bt#S42951521, gnl|UG|Bt#S26987683, gnl|UG|Bt#S24278968, gnl|UG|Bt#S26472591, gnl|UG|Bt#S35034870, gnl|UG|Bt#S34287000, gnl|UG|Bt#S40831259, gnl|UG|Bt#S12072287, gnl|UG|Bt#S26988047, gnl|UG|Bt#S31093928, gnl|UG|Bt#S11933241, gnl|UG|Bt#S39759318, gnl|UG|Bt#S35035024, gnl|UG|Bt#S35034910, gnl|UG|Bt#S33771554, …
positive regulation of cell proliferation	8 out of 273 genes, 2.9%	187 out of 15911 genes, 1.2%	1	gnl|UG|Bt#S24623804, gnl|UG|Bt#S56351312, gnl|UG|Bt#S56351154, gnl|UG|Bt#S56351861, gnl|UG|Bt#S26472356, gnl|UG|Bt#S26987913, gnl|UG|Bt#S33771554, gnl|UG|Bt#S29292233	nucleic acid metabolic process	185 out of 1013 genes, 18.3%	2476 out of 15911 genes, 15.6%	1	gnl|UG|Bt#S26472476, gnl|UG|Bt#S39738749, gnl|UG|Bt#S29291329, gnl|UG|Bt#S36130213, gnl|UG|Bt#S39738768, gnl|UG|Bt#S55891316, gnl|UG|Bt#S35122182, gnl|UG|Bt#S56351002, gnl|UG|Bt#S40977774, gnl|UG|Bt#S22474327, gnl|UG|Bt#S31751900, gnl|UG|Bt#S35469480, gnl|UG|Bt#S56351853, gnl|UG|Bt#S39546636, gnl|UG|Bt#S29910433, gnl|UG|Bt#S29311440, gnl|UG|Bt#S56351475, gnl|UG|Bt#S35174357, gnl|UG|Bt#S37507228, …	positive regulation of innate immune response	5 out of 130 genes, 3.8%	172 out of 15911 genes, 1.1%	1	gnl|UG|Bt#S35034910, gnl|UG|Bt#S56350710, gnl|UG|Bt#S36351843, gnl|UG|Bt#S31093928, gnl|UG|Bt#S40831234
lipid biosynthetic process	8 out of 273 genes, 2.9%	189 out of 15911 genes, 1.2%	1	gnl|UG|Bt#S24623804, gnl|UG|Bt#S37443277, gnl|UG|Bt#S12072540, gnl|UG|Bt#S11933002, gnl|UG|Bt#S35469466, gnl|UG|Bt#S40831313, gnl|UG|Bt#S12072710, gnl|UG|Bt#S26987905	heterocycle metabolic process	73 out of 1013 genes, 7.2%	870 out of 15911 genes, 5.5%	1	gnl|UG|Bt#S27553912, gnl|UG|Bt#S11933124, gnl|UG|Bt#S39738868, gnl|UG|Bt#S35034878, gnl|UG|Bt#S38753853, gnl|UG|Bt#S50151383, gnl|UG|Bt#S18953147, gnl|UG|Bt#S29287645, gnl|UG|Bt#S29309400, gnl|UG|Bt#S29299479, gnl|UG|Bt#S12072947, gnl|UG|Bt#S19681139, gnl|UG|Bt#S34287257, gnl|UG|Bt#S11933590, gnl|UG|Bt#S29721711, gnl|UG|Bt#S37223785, gnl|UG|Bt#S37507215, gnl|UG|Bt#S29300567, gnl|UG|Bt#S39738793, …	regulation of programmed cell death	13 out of 130 genes, 10.0%	798 out of 15911 genes, 5.0%	1	gnl|UG|Bt#S29313709, gnl|UG|Bt#S34287000, gnl|UG|Bt#S36133363, gnl|UG|Bt#S31751928, gnl|UG|Bt#S36351843, gnl|UG|Bt#S11933002, gnl|UG|Bt#S26988047, gnl|UG|Bt#S31093928, gnl|UG|Bt#S34287190, gnl|UG|Bt#S35034910, gnl|UG|Bt#S11933395, gnl|UG|Bt#S40831234, gnl|UG|Bt#S26472591
regulation of anatomical structure morphogenesis	8 out of 273 genes, 2.9%	190 out of 15911 genes, 1.2%	1	gnl|UG|Bt#S24272689, gnl|UG|Bt#S56351312, gnl|UG|Bt#S26472486, gnl|UG|Bt#S38432762, gnl|UG|Bt#S29305208, gnl|UG|Bt#S26472356, gnl|UG|Bt#S11933002, gnl|UG|Bt#S26710067	purine-containing compound metabolic process	58 out of 1013 genes, 5.7%	669 out of 15911 genes, 4.2%	1	gnl|UG|Bt#S27553912, gnl|UG|Bt#S11933124, gnl|UG|Bt#S39738868, gnl|UG|Bt#S12072890, gnl|UG|Bt#S24172729, gnl|UG|Bt#S35034878, gnl|UG|Bt#S26710054, gnl|UG|Bt#S38753853, gnl|UG|Bt#S38753934, gnl|UG|Bt#S53256981, gnl|UG|Bt#S50151383, gnl|UG|Bt#S38753825, gnl|UG|Bt#S29287645, gnl|UG|Bt#S12014732, gnl|UG|Bt#S24243899, gnl|UG|Bt#S31153317, gnl|UG|Bt#S12072947, gnl|UG|Bt#S29296135, gnl|UG|Bt#S21130458, …	regulation of lipid storage	2 out of 130 genes, 1.5%	22 out of 15911 genes, 0.1%	1	gnl|UG|Bt#S31093928, gnl|UG|Bt#S40831234
prostaglandin metabolic process	3 out of 273 genes, 1.1%	32 out of 15911 genes, 0.2%	1	gnl|UG|Bt#S40831313, gnl|UG|Bt#S12073108, gnl|UG|Bt#S34484965	cellular response to hormone stimulus	10 out of 1013 genes, 1.0%	68 out of 15911 genes, 0.4%	1	gnl|UG|Bt#S55895006, gnl|UG|Bt#S35035032, gnl|UG|Bt#S38754004, gnl|UG|Bt#S39571812, gnl|UG|Bt#S35034775, gnl|UG|Bt#S37581475, gnl|UG|Bt#S32418463, gnl|UG|Bt#S11932670, gnl|UG|Bt#S33771588, gnl|UG|Bt#S39738560	myeloid leukocyte activation	3 out of 130 genes, 2.3%	62 out of 15911 genes, 0.4%	1	gnl|UG|Bt#S35034910, gnl|UG|Bt#S26987910, gnl|UG|Bt#S26472295
diterpenoid metabolic process	3 out of 273 genes, 1.1%	32 out of 15911 genes, 0.2%	1	gnl|UG|Bt#S29303889, gnl|UG|Bt#S26472701, gnl|UG|Bt#S38754281	nuclear-transcribed mRNA catabolic process	14 out of 1013 genes, 1.4%	111 out of 15911 genes, 0.7%	1	gnl|UG|Bt#S26472476, gnl|UG|Bt#S39545847, gnl|UG|Bt#S27053562, gnl|UG|Bt#S46901873, gnl|UG|Bt#S29307964, gnl|UG|Bt#S40977579, gnl|UG|Bt#S56351853, gnl|UG|Bt#S55896518, gnl|UG|Bt#S39546290, gnl|UG|Bt#S39610281, gnl|UG|Bt#S26710263, gnl|UG|Bt#S26987851, gnl|UG|Bt#S50151374, gnl|UG|Bt#S29287635	reactive oxygen species metabolic process	3 out of 130 genes, 2.3%	62 out of 15911 genes, 0.4%	1	gnl|UG|Bt#S38753782, gnl|UG|Bt#S11933395, gnl|UG|Bt#S24262124
RNA 3'-end processing	3 out of 273 genes, 1.1%	32 out of 15911 genes, 0.2%	1	gnl|UG|Bt#S26472611, gnl|UG|Bt#S38753879, gnl|UG|Bt#S35469497	mRNA catabolic process	14 out of 1013 genes, 1.4%	111 out of 15911 genes, 0.7%	1	gnl|UG|Bt#S26472476, gnl|UG|Bt#S39545847, gnl|UG|Bt#S27053562, gnl|UG|Bt#S46901873, gnl|UG|Bt#S29307964, gnl|UG|Bt#S40977579, gnl|UG|Bt#S56351853, gnl|UG|Bt#S55896518, gnl|UG|Bt#S39546290, gnl|UG|Bt#S39610281, gnl|UG|Bt#S26710263, gnl|UG|Bt#S26987851, gnl|UG|Bt#S50151374, gnl|UG|Bt#S29287635	regulation of cellular component size	4 out of 130 genes, 3.1%	114 out of 15911 genes, 0.7%	1	gnl|UG|Bt#S42951521, gnl|UG|Bt#S11933395, gnl|UG|Bt#S24512466, gnl|UG|Bt#S39564631
positive regulation of protein metabolic process	11 out of 273 genes, 4.0%	307 out of 15911 genes, 1.9%	1	gnl|UG|Bt#S24623804, gnl|UG|Bt#S56351312, gnl|UG|Bt#S56351673, gnl|UG|Bt#S26472356, gnl|UG|Bt#S56351864, gnl|UG|Bt#S11933002, gnl|UG|Bt#S12072538, gnl|UG|Bt#S37210123, gnl|UG|Bt#S37223836, gnl|UG|Bt#S29292233, gnl|UG|Bt#S36018852	ribonucleotide metabolic process	50 out of 1013 genes, 4.9%	565 out of 15911 genes, 3.6%	1	gnl|UG|Bt#S27553912, gnl|UG|Bt#S11933124, gnl|UG|Bt#S12072890, gnl|UG|Bt#S24172729, gnl|UG|Bt#S35034878, gnl|UG|Bt#S26710054, gnl|UG|Bt#S38753853, gnl|UG|Bt#S38753934, gnl|UG|Bt#S53256981, gnl|UG|Bt#S38753825, gnl|UG|Bt#S29287645, gnl|UG|Bt#S12014732, gnl|UG|Bt#S24243899, gnl|UG|Bt#S31153317, gnl|UG|Bt#S12072947, gnl|UG|Bt#S29296135, gnl|UG|Bt#S21130458, gnl|UG|Bt#S37210112, gnl|UG|Bt#S34287240, …	regulation of systemic arterial blood pressure by hormone	2 out of 130 genes, 1.5%	23 out of 15911 genes, 0.1%	1	gnl|UG|Bt#S38753782, gnl|UG|Bt#S11933395
regulation of protein serine/threonine kinase activity	7 out of 273 genes, 2.6%	155 out of 15911 genes, 1.0%	1	gnl|UG|Bt#S24623804, gnl|UG|Bt#S37210123, gnl|UG|Bt#S56351312, gnl|UG|Bt#S56351673, gnl|UG|Bt#S56351864, gnl|UG|Bt#S36018852, gnl|UG|Bt#S38432750	glycoprotein metabolic process	23 out of 1013 genes, 2.3%	217 out of 15911 genes, 1.4%	1	gnl|UG|Bt#S11933212, gnl|UG|Bt#S29427227, gnl|UG|Bt#S31093912, gnl|UG|Bt#S31657855, gnl|UG|Bt#S39546945, gnl|UG|Bt#S39759432, gnl|UG|Bt#S39546279, gnl|UG|Bt#S12073045, gnl|UG|Bt#S39546058, gnl|UG|Bt#S12065966, gnl|UG|Bt#S24287660, gnl|UG|Bt#S37581475, gnl|UG|Bt#S37507202, gnl|UG|Bt#S42500876, gnl|UG|Bt#S26472597, gnl|UG|Bt#S26987817, gnl|UG|Bt#S26987696, gnl|UG|Bt#S34255269, gnl|UG|Bt#S26710255, …	regulation of innate immune response	5 out of 130 genes, 3.8%	177 out of 15911 genes, 1.1%	1	gnl|UG|Bt#S35034910, gnl|UG|Bt#S56350710, gnl|UG|Bt#S36351843, gnl|UG|Bt#S31093928, gnl|UG|Bt#S40831234
regulation of DNA binding	5 out of 273 genes, 1.8%	88 out of 15911 genes, 0.6%	1	gnl|UG|Bt#S26472356, gnl|UG|Bt#S26988220, gnl|UG|Bt#S29292233, gnl|UG|Bt#S12071624, gnl|UG|Bt#S29965779	alcohol biosynthetic process	3 out of 1013 genes, 0.3%	8 out of 15911 genes, 0.1%	1	gnl|UG|Bt#S26987817, gnl|UG|Bt#S26710050, gnl|UG|Bt#S28037061	negative regulation of RNA metabolic process	5 out of 130 genes, 3.8%	178 out of 15911 genes, 1.1%	1	gnl|UG|Bt#S26472486, gnl|UG|Bt#S35034910, gnl|UG|Bt#S11933395, gnl|UG|Bt#S40831259, gnl|UG|Bt#S40831234
positive regulation of cellular process	39 out of 273 genes, 14.3%	1617 out of 15911 genes, 10.2%	1	gnl|UG|Bt#S24623804, gnl|UG|Bt#S26987980, gnl|UG|Bt#S29313709, gnl|UG|Bt#S39738868, gnl|UG|Bt#S56351673, gnl|UG|Bt#S37210123, gnl|UG|Bt#S29296479, gnl|UG|Bt#S14561821, gnl|UG|Bt#S24278968, gnl|UG|Bt#S56351154, gnl|UG|Bt#S56351861, gnl|UG|Bt#S35034702, gnl|UG|Bt#S56351864, gnl|UG|Bt#S12072538, gnl|UG|Bt#S33771554, gnl|UG|Bt#S46901746, gnl|UG|Bt#S34287301, gnl|UG|Bt#S27053479, gnl|UG|Bt#S26472356, …	purine ribonucleotide metabolic process	49 out of 1013 genes, 4.8%	552 out of 15911 genes, 3.5%	1	gnl|UG|Bt#S27553912, gnl|UG|Bt#S11933124, gnl|UG|Bt#S12072890, gnl|UG|Bt#S24172729, gnl|UG|Bt#S35034878, gnl|UG|Bt#S26710054, gnl|UG|Bt#S38753853, gnl|UG|Bt#S38753934, gnl|UG|Bt#S53256981, gnl|UG|Bt#S38753825, gnl|UG|Bt#S29287645, gnl|UG|Bt#S12014732, gnl|UG|Bt#S24243899, gnl|UG|Bt#S31153317, gnl|UG|Bt#S12072947, gnl|UG|Bt#S29296135, gnl|UG|Bt#S21130458, gnl|UG|Bt#S37210112, gnl|UG|Bt#S34287240, …	response to stress	23 out of 130 genes, 17.7%	1762 out of 15911 genes, 11.1%	1	gnl|UG|Bt#S37443340, gnl|UG|Bt#S55885535, gnl|UG|Bt#S36351843, gnl|UG|Bt#S11933002, gnl|UG|Bt#S30777570, gnl|UG|Bt#S38754304, gnl|UG|Bt#S38432762, gnl|UG|Bt#S26472701, gnl|UG|Bt#S26472295, gnl|UG|Bt#S24278968, gnl|UG|Bt#S38753782, gnl|UG|Bt#S26987696, gnl|UG|Bt#S12072540, gnl|UG|Bt#S36133363, gnl|UG|Bt#S34287000, gnl|UG|Bt#S40831259, gnl|UG|Bt#S11933499, gnl|UG|Bt#S31093928, gnl|UG|Bt#S40831228, …
positive regulation of metabolic process	17 out of 273 genes, 6.2%	566 out of 15911 genes, 3.6%	1	gnl|UG|Bt#S24623804, gnl|UG|Bt#S31093991, gnl|UG|Bt#S26987980, gnl|UG|Bt#S56351673, gnl|UG|Bt#S55885535, gnl|UG|Bt#S26472356, gnl|UG|Bt#S11933002, gnl|UG|Bt#S37210123, gnl|UG|Bt#S12072710, gnl|UG|Bt#S34287179, gnl|UG|Bt#S36018852, gnl|UG|Bt#S24278968, gnl|UG|Bt#S56351312, gnl|UG|Bt#S56351864, gnl|UG|Bt#S37223836, gnl|UG|Bt#S12072538, gnl|UG|Bt#S29292233	cell cycle	82 out of 1013 genes, 8.1%	1006 out of 15911 genes, 6.3%	1	gnl|UG|Bt#S33852622, gnl|UG|Bt#S27550202, gnl|UG|Bt#S29291329, gnl|UG|Bt#S39738768, gnl|UG|Bt#S32072344, gnl|UG|Bt#S46902925, gnl|UG|Bt#S39545673, gnl|UG|Bt#S35122182, gnl|UG|Bt#S27561846, gnl|UG|Bt#S26472295, gnl|UG|Bt#S28283168, gnl|UG|Bt#S38795346, gnl|UG|Bt#S26472516, gnl|UG|Bt#S33771362, gnl|UG|Bt#S30930644, gnl|UG|Bt#S35034725, gnl|UG|Bt#S30930447, gnl|UG|Bt#S29721678, gnl|UG|Bt#S39759318, …	immune response-activating cell surface receptor signaling pathway	4 out of 130 genes, 3.1%	118 out of 15911 genes, 0.7%	1	gnl|UG|Bt#S35034754, gnl|UG|Bt#S36351843, gnl|UG|Bt#S31093928, gnl|UG|Bt#S40831234
protein deacetylation	3 out of 273 genes, 1.1%	33 out of 15911 genes, 0.2%	1	gnl|UG|Bt#S56351214, gnl|UG|Bt#S29305208, gnl|UG|Bt#S29965779	mRNA processing	19 out of 1013 genes, 1.9%	170 out of 15911 genes, 1.1%	1	gnl|UG|Bt#S40831437, gnl|UG|Bt#S33852524, gnl|UG|Bt#S11933450, gnl|UG|Bt#S35469497, gnl|UG|Bt#S32418430, gnl|UG|Bt#S39546290, gnl|UG|Bt#S26710141, gnl|UG|Bt#S38795398, gnl|UG|Bt#S29307358, gnl|UG|Bt#S56351043, gnl|UG|Bt#S38795305, gnl|UG|Bt#S11933126, gnl|UG|Bt#S39547645, gnl|UG|Bt#S34287103, gnl|UG|Bt#S39546636, gnl|UG|Bt#S26988269, gnl|UG|Bt#S24283847, gnl|UG|Bt#S26987710, gnl|UG|Bt#S33771404	immune response-regulating cell surface receptor signaling pathway	4 out of 130 genes, 3.1%	119 out of 15911 genes, 0.7%	1	gnl|UG|Bt#S35034754, gnl|UG|Bt#S36351843, gnl|UG|Bt#S31093928, gnl|UG|Bt#S40831234
fatty acid transport	3 out of 273 genes, 1.1%	34 out of 15911 genes, 0.2%	1	gnl|UG|Bt#S56351214, gnl|UG|Bt#S29293404, gnl|UG|Bt#S11933386	purine ribonucleoside triphosphate metabolic process	47 out of 1013 genes, 4.6%	528 out of 15911 genes, 3.3%	1	gnl|UG|Bt#S27553912, gnl|UG|Bt#S11933124, gnl|UG|Bt#S12072890, gnl|UG|Bt#S24172729, gnl|UG|Bt#S35034878, gnl|UG|Bt#S26710054, gnl|UG|Bt#S38753853, gnl|UG|Bt#S38753934, gnl|UG|Bt#S53256981, gnl|UG|Bt#S38753825, gnl|UG|Bt#S29287645, gnl|UG|Bt#S12014732, gnl|UG|Bt#S24243899, gnl|UG|Bt#S31153317, gnl|UG|Bt#S12072947, gnl|UG|Bt#S29296135, gnl|UG|Bt#S21130458, gnl|UG|Bt#S37210112, gnl|UG|Bt#S34287240, …	cellular metabolic process	72 out of 130 genes, 55.4%	7271 out of 15911 genes, 45.7%	1	gnl|UG|Bt#S29293441, gnl|UG|Bt#S35034743, gnl|UG|Bt#S29298378, gnl|UG|Bt#S26710067, gnl|UG|Bt#S40831264, gnl|UG|Bt#S38795441, gnl|UG|Bt#S36133363, gnl|UG|Bt#S40831259, gnl|UG|Bt#S26710282, gnl|UG|Bt#S26988047, gnl|UG|Bt#S29308148, gnl|UG|Bt#S40977734, gnl|UG|Bt#S26710050, gnl|UG|Bt#S33771554, gnl|UG|Bt#S29312815, gnl|UG|Bt#S35174330, gnl|UG|Bt#S22475209, gnl|UG|Bt#S29721711, gnl|UG|Bt#S36351843, …
cellular response to organic substance	9 out of 273 genes, 3.3%	235 out of 15911 genes, 1.5%	1	gnl|UG|Bt#S24623804, gnl|UG|Bt#S56351312, gnl|UG|Bt#S11933491, gnl|UG|Bt#S14267661, gnl|UG|Bt#S33771554, gnl|UG|Bt#S39738560, gnl|UG|Bt#S46901746, gnl|UG|Bt#S29292233, gnl|UG|Bt#S29305954	ribonucleoside triphosphate catabolic process	42 out of 1013 genes, 4.1%	462 out of 15911 genes, 2.9%	1	gnl|UG|Bt#S11933124, gnl|UG|Bt#S24172729, gnl|UG|Bt#S35034878, gnl|UG|Bt#S26710054, gnl|UG|Bt#S38753853, gnl|UG|Bt#S38753934, gnl|UG|Bt#S53256981, gnl|UG|Bt#S38753825, gnl|UG|Bt#S29287645, gnl|UG|Bt#S24243899, gnl|UG|Bt#S31153317, gnl|UG|Bt#S12072947, gnl|UG|Bt#S29296135, gnl|UG|Bt#S21130458, gnl|UG|Bt#S37210112, gnl|UG|Bt#S34287240, gnl|UG|Bt#S32812836, gnl|UG|Bt#S27053520, gnl|UG|Bt#S26988269, …	regulation of anatomical structure size	5 out of 130 genes, 3.8%	182 out of 15911 genes, 1.1%	1	gnl|UG|Bt#S12072540, gnl|UG|Bt#S42951521, gnl|UG|Bt#S11933395, gnl|UG|Bt#S24512466, gnl|UG|Bt#S39564631
apoptotic process	18 out of 273 genes, 6.6%	618 out of 15911 genes, 3.9%	1	gnl|UG|Bt#S31093991, gnl|UG|Bt#S29313709, gnl|UG|Bt#S12072610, gnl|UG|Bt#S26987760, gnl|UG|Bt#S26988177, gnl|UG|Bt#S37210123, gnl|UG|Bt#S38432762, gnl|UG|Bt#S34287197, gnl|UG|Bt#S12072543, gnl|UG|Bt#S39738560, gnl|UG|Bt#S56351312, gnl|UG|Bt#S11902731, gnl|UG|Bt#S34823429, gnl|UG|Bt#S12073050, gnl|UG|Bt#S56351864, gnl|UG|Bt#S31093923, gnl|UG|Bt#S26988220, gnl|UG|Bt#S34287301	purine ribonucleoside triphosphate catabolic process	42 out of 1013 genes, 4.1%	462 out of 15911 genes, 2.9%	1	gnl|UG|Bt#S11933124, gnl|UG|Bt#S24172729, gnl|UG|Bt#S35034878, gnl|UG|Bt#S26710054, gnl|UG|Bt#S38753853, gnl|UG|Bt#S38753934, gnl|UG|Bt#S53256981, gnl|UG|Bt#S38753825, gnl|UG|Bt#S29287645, gnl|UG|Bt#S24243899, gnl|UG|Bt#S31153317, gnl|UG|Bt#S12072947, gnl|UG|Bt#S29296135, gnl|UG|Bt#S21130458, gnl|UG|Bt#S37210112, gnl|UG|Bt#S34287240, gnl|UG|Bt#S32812836, gnl|UG|Bt#S27053520, gnl|UG|Bt#S26988269, …	negative regulation of nucleobase-containing compound metabolic process	5 out of 130 genes, 3.8%	183 out of 15911 genes, 1.2%	1	gnl|UG|Bt#S26472486, gnl|UG|Bt#S35034910, gnl|UG|Bt#S11933395, gnl|UG|Bt#S40831259, gnl|UG|Bt#S40831234
regulation of metabolic process	64 out of 273 genes, 23.4%	2931 out of 15911 genes, 18.4%	1	gnl|UG|Bt#S26987980, gnl|UG|Bt#S56351214, gnl|UG|Bt#S39738868, gnl|UG|Bt#S32418438, gnl|UG|Bt#S26988177, gnl|UG|Bt#S37210123, gnl|UG|Bt#S26987745, gnl|UG|Bt#S26710067, gnl|UG|Bt#S38795441, gnl|UG|Bt#S56351861, gnl|UG|Bt#S35034959, gnl|UG|Bt#S36133363, gnl|UG|Bt#S56351864, gnl|UG|Bt#S35035021, gnl|UG|Bt#S12072538, gnl|UG|Bt#S24286027, gnl|UG|Bt#S31093991, gnl|UG|Bt#S27053479, gnl|UG|Bt#S12073108, …	mRNA export from nucleus	4 out of 1013 genes, 0.4%	15 out of 15911 genes, 0.1%	1	gnl|UG|Bt#S11933450, gnl|UG|Bt#S40977774, gnl|UG|Bt#S26710141, gnl|UG|Bt#S26988269	negative regulation of nitrogen compound metabolic process	5 out of 130 genes, 3.8%	183 out of 15911 genes, 1.2%	1	gnl|UG|Bt#S26472486, gnl|UG|Bt#S35034910, gnl|UG|Bt#S11933395, gnl|UG|Bt#S40831259, gnl|UG|Bt#S40831234
cellular response to chemical stimulus	11 out of 273 genes, 4.0%	318 out of 15911 genes, 2.0%	1	gnl|UG|Bt#S24623804, gnl|UG|Bt#S56351312, gnl|UG|Bt#S26472356, gnl|UG|Bt#S11933491, gnl|UG|Bt#S12073108, gnl|UG|Bt#S14267661, gnl|UG|Bt#S33771554, gnl|UG|Bt#S39738560, gnl|UG|Bt#S46901746, gnl|UG|Bt#S29292233, gnl|UG|Bt#S29305954	mRNA transport	4 out of 1013 genes, 0.4%	15 out of 15911 genes, 0.1%	1	gnl|UG|Bt#S11933450, gnl|UG|Bt#S40977774, gnl|UG|Bt#S26710141, gnl|UG|Bt#S26988269	regulation of macromolecule biosynthetic process	19 out of 130 genes, 14.6%	1385 out of 15911 genes, 8.7%	1	gnl|UG|Bt#S29313709, gnl|UG|Bt#S39759395, gnl|UG|Bt#S53095019, gnl|UG|Bt#S36351843, gnl|UG|Bt#S11933002, gnl|UG|Bt#S40977794, gnl|UG|Bt#S39546445, gnl|UG|Bt#S26472486, gnl|UG|Bt#S35034743, gnl|UG|Bt#S23359677, gnl|UG|Bt#S26987683, gnl|UG|Bt#S24278968, gnl|UG|Bt#S33771355, gnl|UG|Bt#S40831259, gnl|UG|Bt#S12072287, gnl|UG|Bt#S31093928, gnl|UG|Bt#S35034910, gnl|UG|Bt#S11933395, gnl|UG|Bt#S40831234
prostanoid metabolic process	3 out of 273 genes, 1.1%	35 out of 15911 genes, 0.2%	1	gnl|UG|Bt#S40831313, gnl|UG|Bt#S12073108, gnl|UG|Bt#S34484965	glycoprotein biosynthetic process	19 out of 1013 genes, 1.9%	171 out of 15911 genes, 1.1%	1	gnl|UG|Bt#S11933212, gnl|UG|Bt#S29427227, gnl|UG|Bt#S31093912, gnl|UG|Bt#S31657855, gnl|UG|Bt#S39546945, gnl|UG|Bt#S39546279, gnl|UG|Bt#S39546058, gnl|UG|Bt#S12065966, gnl|UG|Bt#S24287660, gnl|UG|Bt#S37507202, gnl|UG|Bt#S26987817, gnl|UG|Bt#S26472597, gnl|UG|Bt#S26987696, gnl|UG|Bt#S34255269, gnl|UG|Bt#S26710255, gnl|UG|Bt#S24267271, gnl|UG|Bt#S35122399, gnl|UG|Bt#S38795261, gnl|UG|Bt#S14887295	cellular developmental process	24 out of 130 genes, 18.5%	1883 out of 15911 genes, 11.8%	1	gnl|UG|Bt#S35174330, gnl|UG|Bt#S29721711, gnl|UG|Bt#S36351843, gnl|UG|Bt#S34287322, gnl|UG|Bt#S11933002, gnl|UG|Bt#S38754304, gnl|UG|Bt#S40977794, gnl|UG|Bt#S26472486, gnl|UG|Bt#S38432762, gnl|UG|Bt#S35034743, gnl|UG|Bt#S24278968, gnl|UG|Bt#S38795441, gnl|UG|Bt#S35034870, gnl|UG|Bt#S36133363, gnl|UG|Bt#S34287000, gnl|UG|Bt#S12072287, gnl|UG|Bt#S31093928, gnl|UG|Bt#S35034910, gnl|UG|Bt#S33771554, …
response to stimulus	112 out of 273 genes, 41.0%	5581 out of 15911 genes, 35.1%	1	gnl|UG|Bt#S26987980, gnl|UG|Bt#S31094045, gnl|UG|Bt#S29293441, gnl|UG|Bt#S39738868, gnl|UG|Bt#S32418438, gnl|UG|Bt#S26987760, gnl|UG|Bt#S35034871, gnl|UG|Bt#S26988177, gnl|UG|Bt#S55895905, gnl|UG|Bt#S39738827, gnl|UG|Bt#S37210123, gnl|UG|Bt#S11932987, gnl|UG|Bt#S26987745, gnl|UG|Bt#S29721821, gnl|UG|Bt#S30930491, gnl|UG|Bt#S38795361, gnl|UG|Bt#S40290241, gnl|UG|Bt#S29721675, gnl|UG|Bt#S38795441, …	RNA export from nucleus	10 out of 1013 genes, 1.0%	70 out of 15911 genes, 0.4%	1	gnl|UG|Bt#S33852524, gnl|UG|Bt#S38795305, gnl|UG|Bt#S11933450, gnl|UG|Bt#S34287103, gnl|UG|Bt#S39546290, gnl|UG|Bt#S40977774, gnl|UG|Bt#S26710141, gnl|UG|Bt#S26988269, gnl|UG|Bt#S33771404, gnl|UG|Bt#S29721674	MAPK cascade	5 out of 130 genes, 3.8%	185 out of 15911 genes, 1.2%	1	gnl|UG|Bt#S38795441, gnl|UG|Bt#S53095019, gnl|UG|Bt#S26472486, gnl|UG|Bt#S35034910, gnl|UG|Bt#S31153359
cellular protein modification process	45 out of 273 genes, 16.5%	1949 out of 15911 genes, 12.2%	1	gnl|UG|Bt#S56351214, gnl|UG|Bt#S56350819, gnl|UG|Bt#S26987760, gnl|UG|Bt#S56351673, gnl|UG|Bt#S29965779, gnl|UG|Bt#S39738827, gnl|UG|Bt#S39738605, gnl|UG|Bt#S37210123, gnl|UG|Bt#S24278968, gnl|UG|Bt#S29721675, gnl|UG|Bt#S40831264, gnl|UG|Bt#S38795441, gnl|UG|Bt#S56351154, gnl|UG|Bt#S56351864, gnl|UG|Bt#S24267271, gnl|UG|Bt#S20119426, gnl|UG|Bt#S35035021, gnl|UG|Bt#S26472611, gnl|UG|Bt#S12072538, …	spliceosomal complex assembly	5 out of 1013 genes, 0.5%	23 out of 15911 genes, 0.1%	1	gnl|UG|Bt#S38795305, gnl|UG|Bt#S56351043, gnl|UG|Bt#S34287103, gnl|UG|Bt#S39546636, gnl|UG|Bt#S26987710	regulation of cellular macromolecule biosynthetic process	18 out of 130 genes, 13.8%	1296 out of 15911 genes, 8.1%	1	gnl|UG|Bt#S29313709, gnl|UG|Bt#S39759395, gnl|UG|Bt#S53095019, gnl|UG|Bt#S36351843, gnl|UG|Bt#S40977794, gnl|UG|Bt#S39546445, gnl|UG|Bt#S26472486, gnl|UG|Bt#S35034743, gnl|UG|Bt#S23359677, gnl|UG|Bt#S26987683, gnl|UG|Bt#S24278968, gnl|UG|Bt#S33771355, gnl|UG|Bt#S40831259, gnl|UG|Bt#S12072287, gnl|UG|Bt#S31093928, gnl|UG|Bt#S35034910, gnl|UG|Bt#S11933395, gnl|UG|Bt#S40831234
protein modification process	45 out of 273 genes, 16.5%	1949 out of 15911 genes, 12.2%	1	gnl|UG|Bt#S56351214, gnl|UG|Bt#S56350819, gnl|UG|Bt#S26987760, gnl|UG|Bt#S56351673, gnl|UG|Bt#S29965779, gnl|UG|Bt#S39738827, gnl|UG|Bt#S39738605, gnl|UG|Bt#S37210123, gnl|UG|Bt#S24278968, gnl|UG|Bt#S29721675, gnl|UG|Bt#S40831264, gnl|UG|Bt#S38795441, gnl|UG|Bt#S56351154, gnl|UG|Bt#S56351864, gnl|UG|Bt#S24267271, gnl|UG|Bt#S20119426, gnl|UG|Bt#S35035021, gnl|UG|Bt#S26472611, gnl|UG|Bt#S12072538, …	nucleoside triphosphate catabolic process	42 out of 1013 genes, 4.1%	464 out of 15911 genes, 2.9%	1	gnl|UG|Bt#S11933124, gnl|UG|Bt#S24172729, gnl|UG|Bt#S35034878, gnl|UG|Bt#S26710054, gnl|UG|Bt#S38753853, gnl|UG|Bt#S38753934, gnl|UG|Bt#S53256981, gnl|UG|Bt#S38753825, gnl|UG|Bt#S29287645, gnl|UG|Bt#S24243899, gnl|UG|Bt#S31153317, gnl|UG|Bt#S12072947, gnl|UG|Bt#S29296135, gnl|UG|Bt#S21130458, gnl|UG|Bt#S37210112, gnl|UG|Bt#S34287240, gnl|UG|Bt#S32812836, gnl|UG|Bt#S27053520, gnl|UG|Bt#S26988269, …	regulation of RNA biosynthetic process	17 out of 130 genes, 13.1%	1205 out of 15911 genes, 7.6%	1	gnl|UG|Bt#S29313709, gnl|UG|Bt#S39759395, gnl|UG|Bt#S36351843, gnl|UG|Bt#S40977794, gnl|UG|Bt#S39546445, gnl|UG|Bt#S26472486, gnl|UG|Bt#S35034743, gnl|UG|Bt#S23359677, gnl|UG|Bt#S26987683, gnl|UG|Bt#S24278968, gnl|UG|Bt#S33771355, gnl|UG|Bt#S40831259, gnl|UG|Bt#S12072287, gnl|UG|Bt#S31093928, gnl|UG|Bt#S35034910, gnl|UG|Bt#S11933395, gnl|UG|Bt#S40831234
regulation of epidermal growth factor-activated receptor activity	2 out of 273 genes, 0.7%	14 out of 15911 genes, 0.1%	1	gnl|UG|Bt#S35469476, gnl|UG|Bt#S33771355	purine nucleoside triphosphate catabolic process	42 out of 1013 genes, 4.1%	464 out of 15911 genes, 2.9%	1	gnl|UG|Bt#S11933124, gnl|UG|Bt#S24172729, gnl|UG|Bt#S35034878, gnl|UG|Bt#S26710054, gnl|UG|Bt#S38753853, gnl|UG|Bt#S38753934, gnl|UG|Bt#S53256981, gnl|UG|Bt#S38753825, gnl|UG|Bt#S29287645, gnl|UG|Bt#S24243899, gnl|UG|Bt#S31153317, gnl|UG|Bt#S12072947, gnl|UG|Bt#S29296135, gnl|UG|Bt#S21130458, gnl|UG|Bt#S37210112, gnl|UG|Bt#S34287240, gnl|UG|Bt#S32812836, gnl|UG|Bt#S27053520, gnl|UG|Bt#S26988269, …	secondary metabolic process	2 out of 130 genes, 1.5%	26 out of 15911 genes, 0.2%	1	gnl|UG|Bt#S24262124, gnl|UG|Bt#S56351198
regulation of epidermal growth factor receptor signaling pathway	2 out of 273 genes, 0.7%	14 out of 15911 genes, 0.1%	1	gnl|UG|Bt#S35469476, gnl|UG|Bt#S33771355	ribonucleoprotein complex assembly	10 out of 1013 genes, 1.0%	71 out of 15911 genes, 0.4%	1	gnl|UG|Bt#S38795305, gnl|UG|Bt#S56351043, gnl|UG|Bt#S56351586, gnl|UG|Bt#S38753821, gnl|UG|Bt#S56351853, gnl|UG|Bt#S34287103, gnl|UG|Bt#S39546636, gnl|UG|Bt#S39663380, gnl|UG|Bt#S26988271, gnl|UG|Bt#S26987710	mRNA 3'-end processing	2 out of 130 genes, 1.5%	26 out of 15911 genes, 0.2%	1	gnl|UG|Bt#S11933450, gnl|UG|Bt#S35034743
positive regulation of CD4-positive, alpha-beta T cell differentiation	2 out of 273 genes, 0.7%	14 out of 15911 genes, 0.1%	1	gnl|UG|Bt#S29292233, gnl|UG|Bt#S46901746	nuclear export	10 out of 1013 genes, 1.0%	71 out of 15911 genes, 0.4%	1	gnl|UG|Bt#S33852524, gnl|UG|Bt#S38795305, gnl|UG|Bt#S11933450, gnl|UG|Bt#S34287103, gnl|UG|Bt#S39546290, gnl|UG|Bt#S40977774, gnl|UG|Bt#S26710141, gnl|UG|Bt#S26988269, gnl|UG|Bt#S33771404, gnl|UG|Bt#S29721674	regulation of response to stress	8 out of 130 genes, 6.2%	409 out of 15911 genes, 2.6%	1	gnl|UG|Bt#S11933241, gnl|UG|Bt#S36133363, gnl|UG|Bt#S35034910, gnl|UG|Bt#S56350710, gnl|UG|Bt#S36351843, gnl|UG|Bt#S11933002, gnl|UG|Bt#S31093928, gnl|UG|Bt#S40831234
positive regulation of T-helper cell differentiation	2 out of 273 genes, 0.7%	14 out of 15911 genes, 0.1%	1	gnl|UG|Bt#S29292233, gnl|UG|Bt#S46901746	response to DNA damage stimulus	34 out of 1013 genes, 3.4%	361 out of 15911 genes, 2.3%	1	gnl|UG|Bt#S28283170, gnl|UG|Bt#S29291329, gnl|UG|Bt#S36130213, gnl|UG|Bt#S39738768, gnl|UG|Bt#S56350690, gnl|UG|Bt#S33771559, gnl|UG|Bt#S27561398, gnl|UG|Bt#S38432902, gnl|UG|Bt#S30930623, gnl|UG|Bt#S38432900, gnl|UG|Bt#S29296135, gnl|UG|Bt#S27559432, gnl|UG|Bt#S35035021, gnl|UG|Bt#S30930447, gnl|UG|Bt#S34485116, gnl|UG|Bt#S29721678, gnl|UG|Bt#S29287640, gnl|UG|Bt#S31093899, gnl|UG|Bt#S25049522, …	regulation of cytoskeleton organization	4 out of 130 genes, 3.1%	125 out of 15911 genes, 0.8%	1	gnl|UG|Bt#S42951521, gnl|UG|Bt#S11933395, gnl|UG|Bt#S24512466, gnl|UG|Bt#S39564631
regulation of protein tyrosine kinase activity	2 out of 273 genes, 0.7%	14 out of 15911 genes, 0.1%	1	gnl|UG|Bt#S35469476, gnl|UG|Bt#S33771355	purine nucleoside triphosphate metabolic process	47 out of 1013 genes, 4.6%	534 out of 15911 genes, 3.4%	1	gnl|UG|Bt#S27553912, gnl|UG|Bt#S11933124, gnl|UG|Bt#S12072890, gnl|UG|Bt#S24172729, gnl|UG|Bt#S35034878, gnl|UG|Bt#S26710054, gnl|UG|Bt#S38753853, gnl|UG|Bt#S38753934, gnl|UG|Bt#S53256981, gnl|UG|Bt#S38753825, gnl|UG|Bt#S29287645, gnl|UG|Bt#S12014732, gnl|UG|Bt#S24243899, gnl|UG|Bt#S31153317, gnl|UG|Bt#S12072947, gnl|UG|Bt#S29296135, gnl|UG|Bt#S21130458, gnl|UG|Bt#S37210112, gnl|UG|Bt#S34287240, …	lipid biosynthetic process	5 out of 130 genes, 3.8%	189 out of 15911 genes, 1.2%	1	gnl|UG|Bt#S26710050, gnl|UG|Bt#S12072540, gnl|UG|Bt#S11933002, gnl|UG|Bt#S35469466, gnl|UG|Bt#S26987905
regulation of ERBB signaling pathway	2 out of 273 genes, 0.7%	14 out of 15911 genes, 0.1%	1	gnl|UG|Bt#S35469476, gnl|UG|Bt#S33771355	purine ribonucleotide catabolic process	42 out of 1013 genes, 4.1%	469 out of 15911 genes, 2.9%	1	gnl|UG|Bt#S11933124, gnl|UG|Bt#S24172729, gnl|UG|Bt#S35034878, gnl|UG|Bt#S26710054, gnl|UG|Bt#S38753853, gnl|UG|Bt#S38753934, gnl|UG|Bt#S53256981, gnl|UG|Bt#S38753825, gnl|UG|Bt#S29287645, gnl|UG|Bt#S24243899, gnl|UG|Bt#S31153317, gnl|UG|Bt#S12072947, gnl|UG|Bt#S29296135, gnl|UG|Bt#S21130458, gnl|UG|Bt#S37210112, gnl|UG|Bt#S34287240, gnl|UG|Bt#S32812836, gnl|UG|Bt#S27053520, gnl|UG|Bt#S26988269, …	regulation of cell death	13 out of 130 genes, 10.0%	839 out of 15911 genes, 5.3%	1	gnl|UG|Bt#S29313709, gnl|UG|Bt#S34287000, gnl|UG|Bt#S36133363, gnl|UG|Bt#S31751928, gnl|UG|Bt#S36351843, gnl|UG|Bt#S11933002, gnl|UG|Bt#S26988047, gnl|UG|Bt#S31093928, gnl|UG|Bt#S34287190, gnl|UG|Bt#S35034910, gnl|UG|Bt#S11933395, gnl|UG|Bt#S40831234, gnl|UG|Bt#S26472591
positive regulation of CD4-positive, alpha-beta T cell activation	2 out of 273 genes, 0.7%	14 out of 15911 genes, 0.1%	1	gnl|UG|Bt#S29292233, gnl|UG|Bt#S46901746	cellular process	823 out of 1013 genes, 81.2%	12503 out of 15911 genes, 78.6%	1	gnl|UG|Bt#S26472476, gnl|UG|Bt#S39546001, gnl|UG|Bt#S36130213, gnl|UG|Bt#S39738768, gnl|UG|Bt#S46902925, gnl|UG|Bt#S39546317, gnl|UG|Bt#S33771434, gnl|UG|Bt#S35122182, gnl|UG|Bt#S39546279, gnl|UG|Bt#S24269166, gnl|UG|Bt#S18953147, gnl|UG|Bt#S29294480, gnl|UG|Bt#S26472341, gnl|UG|Bt#S34287014, gnl|UG|Bt#S37443307, gnl|UG|Bt#S38795346, gnl|UG|Bt#S34287064, gnl|UG|Bt#S38795273, gnl|UG|Bt#S26988047, …	regulation of RNA metabolic process	17 out of 130 genes, 13.1%	1213 out of 15911 genes, 7.6%	1	gnl|UG|Bt#S29313709, gnl|UG|Bt#S39759395, gnl|UG|Bt#S36351843, gnl|UG|Bt#S40977794, gnl|UG|Bt#S39546445, gnl|UG|Bt#S26472486, gnl|UG|Bt#S35034743, gnl|UG|Bt#S23359677, gnl|UG|Bt#S26987683, gnl|UG|Bt#S24278968, gnl|UG|Bt#S33771355, gnl|UG|Bt#S40831259, gnl|UG|Bt#S12072287, gnl|UG|Bt#S31093928, gnl|UG|Bt#S35034910, gnl|UG|Bt#S11933395, gnl|UG|Bt#S40831234
energy coupled proton transport, against electrochemical gradient	3 out of 273 genes, 1.1%	36 out of 15911 genes, 0.2%	1	gnl|UG|Bt#S12072890, gnl|UG|Bt#S24172729, gnl|UG|Bt#S29299811	negative regulation of apoptotic process	30 out of 1013 genes, 3.0%	314 out of 15911 genes, 2.0%	1	gnl|UG|Bt#S12072483, gnl|UG|Bt#S11933212, gnl|UG|Bt#S35035032, gnl|UG|Bt#S40596799, gnl|UG|Bt#S24286226, gnl|UG|Bt#S36351843, gnl|UG|Bt#S55357385, gnl|UG|Bt#S18955908, gnl|UG|Bt#S11933002, gnl|UG|Bt#S12374016, gnl|UG|Bt#S12072520, gnl|UG|Bt#S29295361, gnl|UG|Bt#S20966960, gnl|UG|Bt#S29296479, gnl|UG|Bt#S34287294, gnl|UG|Bt#S26472591, gnl|UG|Bt#S26988281, gnl|UG|Bt#S32838840, gnl|UG|Bt#S34287000, …	localization	44 out of 130 genes, 33.8%	4053 out of 15911 genes, 25.5%	1	gnl|UG|Bt#S29313709, gnl|UG|Bt#S29293441, gnl|UG|Bt#S35034754, gnl|UG|Bt#S11933450, gnl|UG|Bt#S29292831, gnl|UG|Bt#S31140646, gnl|UG|Bt#S33771369, gnl|UG|Bt#S35034743, gnl|UG|Bt#S26472295, gnl|UG|Bt#S26472591, gnl|UG|Bt#S29295470, gnl|UG|Bt#S56350710, gnl|UG|Bt#S40977721, gnl|UG|Bt#S26710282, gnl|UG|Bt#S39546513, gnl|UG|Bt#S29299811, gnl|UG|Bt#S11933241, gnl|UG|Bt#S39546018, gnl|UG|Bt#S40977734, …
regulation of cellular macromolecule biosynthetic process	32 out of 273 genes, 11.7%	1296 out of 15911 genes, 8.1%	1	gnl|UG|Bt#S24623804, gnl|UG|Bt#S56351214, gnl|UG|Bt#S29313709, gnl|UG|Bt#S32418438, gnl|UG|Bt#S34287001, gnl|UG|Bt#S24256531, gnl|UG|Bt#S29965779, gnl|UG|Bt#S39738605, gnl|UG|Bt#S37210123, gnl|UG|Bt#S26472486, gnl|UG|Bt#S26987745, gnl|UG|Bt#S24278968, gnl|UG|Bt#S56351861, gnl|UG|Bt#S35034959, gnl|UG|Bt#S11933491, gnl|UG|Bt#S32020323, gnl|UG|Bt#S26988220, gnl|UG|Bt#S38753757, gnl|UG|Bt#S46901746, …	negative regulation of programmed cell death	30 out of 1013 genes, 3.0%	314 out of 15911 genes, 2.0%	1	gnl|UG|Bt#S12072483, gnl|UG|Bt#S11933212, gnl|UG|Bt#S35035032, gnl|UG|Bt#S40596799, gnl|UG|Bt#S24286226, gnl|UG|Bt#S36351843, gnl|UG|Bt#S55357385, gnl|UG|Bt#S18955908, gnl|UG|Bt#S11933002, gnl|UG|Bt#S12374016, gnl|UG|Bt#S12072520, gnl|UG|Bt#S29295361, gnl|UG|Bt#S20966960, gnl|UG|Bt#S29296479, gnl|UG|Bt#S34287294, gnl|UG|Bt#S26472591, gnl|UG|Bt#S26988281, gnl|UG|Bt#S32838840, gnl|UG|Bt#S34287000, …	membrane protein proteolysis	2 out of 130 genes, 1.5%	27 out of 15911 genes, 0.2%	1	gnl|UG|Bt#S36351843, gnl|UG|Bt#S40831234
regulation of transcription, DNA-dependent	30 out of 273 genes, 11.0%	1198 out of 15911 genes, 7.5%	1	gnl|UG|Bt#S56351214, gnl|UG|Bt#S29313709, gnl|UG|Bt#S56351617, gnl|UG|Bt#S32418438, gnl|UG|Bt#S27053479, gnl|UG|Bt#S26472356, gnl|UG|Bt#S34287001, gnl|UG|Bt#S24256531, gnl|UG|Bt#S40977794, gnl|UG|Bt#S29965779, gnl|UG|Bt#S39738605, gnl|UG|Bt#S37210123, gnl|UG|Bt#S26472486, gnl|UG|Bt#S26987745, gnl|UG|Bt#S29305208, gnl|UG|Bt#S34287179, gnl|UG|Bt#S24278968, gnl|UG|Bt#S56351312, gnl|UG|Bt#S56351861, …	negative regulation of cell death	30 out of 1013 genes, 3.0%	314 out of 15911 genes, 2.0%	1	gnl|UG|Bt#S12072483, gnl|UG|Bt#S11933212, gnl|UG|Bt#S35035032, gnl|UG|Bt#S40596799, gnl|UG|Bt#S24286226, gnl|UG|Bt#S36351843, gnl|UG|Bt#S55357385, gnl|UG|Bt#S18955908, gnl|UG|Bt#S11933002, gnl|UG|Bt#S12374016, gnl|UG|Bt#S12072520, gnl|UG|Bt#S29295361, gnl|UG|Bt#S20966960, gnl|UG|Bt#S29296479, gnl|UG|Bt#S34287294, gnl|UG|Bt#S26472591, gnl|UG|Bt#S26988281, gnl|UG|Bt#S32838840, gnl|UG|Bt#S34287000, …	endocrine process	2 out of 130 genes, 1.5%	27 out of 15911 genes, 0.2%	1	gnl|UG|Bt#S38753782, gnl|UG|Bt#S11933395
regulation of cell cycle	15 out of 273 genes, 5.5%	496 out of 15911 genes, 3.1%	1	gnl|UG|Bt#S26987980, gnl|UG|Bt#S27557311, gnl|UG|Bt#S56351154, gnl|UG|Bt#S34287000, gnl|UG|Bt#S37507066, gnl|UG|Bt#S26988177, gnl|UG|Bt#S11933002, gnl|UG|Bt#S35035021, gnl|UG|Bt#S26987913, gnl|UG|Bt#S37223836, gnl|UG|Bt#S39759318, gnl|UG|Bt#S26179681, gnl|UG|Bt#S37210077, gnl|UG|Bt#S31751915, gnl|UG|Bt#S46901746	cellular protein catabolic process	33 out of 1013 genes, 3.3%	354 out of 15911 genes, 2.2%	1	gnl|UG|Bt#S29291329, gnl|UG|Bt#S39738768, gnl|UG|Bt#S33771559, gnl|UG|Bt#S39759400, gnl|UG|Bt#S16771476, gnl|UG|Bt#S38754194, gnl|UG|Bt#S36130243, gnl|UG|Bt#S29296135, gnl|UG|Bt#S11933126, gnl|UG|Bt#S29721678, gnl|UG|Bt#S29287640, gnl|UG|Bt#S31093899, gnl|UG|Bt#S25049522, gnl|UG|Bt#S32418455, gnl|UG|Bt#S27562037, gnl|UG|Bt#S38754184, gnl|UG|Bt#S24273129, gnl|UG|Bt#S31094005, gnl|UG|Bt#S46901323, …	anatomical structure formation involved in morphogenesis	9 out of 130 genes, 6.9%	501 out of 15911 genes, 3.1%	1	gnl|UG|Bt#S53095019, gnl|UG|Bt#S12072540, gnl|UG|Bt#S34287000, gnl|UG|Bt#S12072287, gnl|UG|Bt#S26472486, gnl|UG|Bt#S35034910, gnl|UG|Bt#S37210136, gnl|UG|Bt#S11933395, gnl|UG|Bt#S26987683
regulation of receptor activity	3 out of 273 genes, 1.1%	37 out of 15911 genes, 0.2%	1	gnl|UG|Bt#S35469476, gnl|UG|Bt#S56351312, gnl|UG|Bt#S33771355	proteolysis involved in cellular protein catabolic process	33 out of 1013 genes, 3.3%	354 out of 15911 genes, 2.2%	1	gnl|UG|Bt#S29291329, gnl|UG|Bt#S39738768, gnl|UG|Bt#S33771559, gnl|UG|Bt#S39759400, gnl|UG|Bt#S16771476, gnl|UG|Bt#S38754194, gnl|UG|Bt#S36130243, gnl|UG|Bt#S29296135, gnl|UG|Bt#S11933126, gnl|UG|Bt#S29721678, gnl|UG|Bt#S29287640, gnl|UG|Bt#S31093899, gnl|UG|Bt#S25049522, gnl|UG|Bt#S32418455, gnl|UG|Bt#S27562037, gnl|UG|Bt#S38754184, gnl|UG|Bt#S24273129, gnl|UG|Bt#S31094005, gnl|UG|Bt#S46901323, …	regulation of cellular biosynthetic process	19 out of 130 genes, 14.6%	1425 out of 15911 genes, 9.0%	1	gnl|UG|Bt#S29313709, gnl|UG|Bt#S39759395, gnl|UG|Bt#S53095019, gnl|UG|Bt#S36351843, gnl|UG|Bt#S11933002, gnl|UG|Bt#S40977794, gnl|UG|Bt#S39546445, gnl|UG|Bt#S26472486, gnl|UG|Bt#S35034743, gnl|UG|Bt#S23359677, gnl|UG|Bt#S26987683, gnl|UG|Bt#S24278968, gnl|UG|Bt#S33771355, gnl|UG|Bt#S40831259, gnl|UG|Bt#S12072287, gnl|UG|Bt#S31093928, gnl|UG|Bt#S35034910, gnl|UG|Bt#S11933395, gnl|UG|Bt#S40831234
regulation of wound healing	3 out of 273 genes, 1.1%	37 out of 15911 genes, 0.2%	1	gnl|UG|Bt#S11933241, gnl|UG|Bt#S24623804, gnl|UG|Bt#S29305208	response to organic nitrogen	8 out of 1013 genes, 0.8%	53 out of 15911 genes, 0.3%	1	gnl|UG|Bt#S38753782, gnl|UG|Bt#S35035032, gnl|UG|Bt#S29270811, gnl|UG|Bt#S33771563, gnl|UG|Bt#S26710282, gnl|UG|Bt#S11932323, gnl|UG|Bt#S38754303, gnl|UG|Bt#S34817807	response to organic substance	16 out of 130 genes, 12.3%	1136 out of 15911 genes, 7.1%	1	gnl|UG|Bt#S24268024, gnl|UG|Bt#S36351843, gnl|UG|Bt#S11933002, gnl|UG|Bt#S38432762, gnl|UG|Bt#S26472701, gnl|UG|Bt#S24278968, gnl|UG|Bt#S38753782, gnl|UG|Bt#S35034870, gnl|UG|Bt#S36133363, gnl|UG|Bt#S34287000, gnl|UG|Bt#S12072540, gnl|UG|Bt#S26710282, gnl|UG|Bt#S31093928, gnl|UG|Bt#S35034910, gnl|UG|Bt#S33771554, gnl|UG|Bt#S11933395
regulation of RNA biosynthetic process	30 out of 273 genes, 11.0%	1205 out of 15911 genes, 7.6%	1	gnl|UG|Bt#S56351214, gnl|UG|Bt#S29313709, gnl|UG|Bt#S56351617, gnl|UG|Bt#S32418438, gnl|UG|Bt#S27053479, gnl|UG|Bt#S26472356, gnl|UG|Bt#S34287001, gnl|UG|Bt#S24256531, gnl|UG|Bt#S40977794, gnl|UG|Bt#S29965779, gnl|UG|Bt#S39738605, gnl|UG|Bt#S37210123, gnl|UG|Bt#S26472486, gnl|UG|Bt#S26987745, gnl|UG|Bt#S29305208, gnl|UG|Bt#S34287179, gnl|UG|Bt#S24278968, gnl|UG|Bt#S56351312, gnl|UG|Bt#S56351861, …	ribonucleotide catabolic process	42 out of 1013 genes, 4.1%	473 out of 15911 genes, 3.0%	1	gnl|UG|Bt#S11933124, gnl|UG|Bt#S24172729, gnl|UG|Bt#S35034878, gnl|UG|Bt#S26710054, gnl|UG|Bt#S38753853, gnl|UG|Bt#S38753934, gnl|UG|Bt#S53256981, gnl|UG|Bt#S38753825, gnl|UG|Bt#S29287645, gnl|UG|Bt#S24243899, gnl|UG|Bt#S31153317, gnl|UG|Bt#S12072947, gnl|UG|Bt#S29296135, gnl|UG|Bt#S21130458, gnl|UG|Bt#S37210112, gnl|UG|Bt#S34287240, gnl|UG|Bt#S32812836, gnl|UG|Bt#S27053520, gnl|UG|Bt#S26988269, …	regulation of signal transduction	15 out of 130 genes, 11.5%	1048 out of 15911 genes, 6.6%	1	gnl|UG|Bt#S53095019, gnl|UG|Bt#S33771355, gnl|UG|Bt#S35034870, gnl|UG|Bt#S36351843, gnl|UG|Bt#S12072287, gnl|UG|Bt#S11933002, gnl|UG|Bt#S26710282, gnl|UG|Bt#S31093928, gnl|UG|Bt#S11933241, gnl|UG|Bt#S35035024, gnl|UG|Bt#S35034743, gnl|UG|Bt#S35034910, gnl|UG|Bt#S33771554, gnl|UG|Bt#S11933395, gnl|UG|Bt#S40831234
cell differentiation	35 out of 273 genes, 12.8%	1457 out of 15911 genes, 9.2%	1	gnl|UG|Bt#S24623804, gnl|UG|Bt#S26987980, gnl|UG|Bt#S56351214, gnl|UG|Bt#S35034871, gnl|UG|Bt#S38754304, gnl|UG|Bt#S29965779, gnl|UG|Bt#S26472486, gnl|UG|Bt#S29721821, gnl|UG|Bt#S24278968, gnl|UG|Bt#S38795441, gnl|UG|Bt#S56351154, gnl|UG|Bt#S36133363, gnl|UG|Bt#S35034702, gnl|UG|Bt#S33771554, gnl|UG|Bt#S39546160, gnl|UG|Bt#S46901746, gnl|UG|Bt#S35174330, gnl|UG|Bt#S12072610, gnl|UG|Bt#S29721711, …	proteolysis	41 out of 1013 genes, 4.0%	460 out of 15911 genes, 2.9%	1	gnl|UG|Bt#S35469298, gnl|UG|Bt#S29291329, gnl|UG|Bt#S39738768, gnl|UG|Bt#S33771559, gnl|UG|Bt#S39759400, gnl|UG|Bt#S16771476, gnl|UG|Bt#S38754194, gnl|UG|Bt#S36130243, gnl|UG|Bt#S29296135, gnl|UG|Bt#S11933126, gnl|UG|Bt#S29721678, gnl|UG|Bt#S29287640, gnl|UG|Bt#S31093899, gnl|UG|Bt#S56351118, gnl|UG|Bt#S38754303, gnl|UG|Bt#S25049522, gnl|UG|Bt#S32418455, gnl|UG|Bt#S40831234, gnl|UG|Bt#S38753815, …	translation	11 out of 130 genes, 8.5%	685 out of 15911 genes, 4.3%	1	gnl|UG|Bt#S29313709, gnl|UG|Bt#S26987696, gnl|UG|Bt#S39546207, gnl|UG|Bt#S29306923, gnl|UG|Bt#S12374131, gnl|UG|Bt#S24576076, gnl|UG|Bt#S55892313, gnl|UG|Bt#S24287660, gnl|UG|Bt#S35034743, gnl|UG|Bt#S27006993, gnl|UG|Bt#S35174371
regulation of heart rate	2 out of 273 genes, 0.7%	15 out of 15911 genes, 0.1%	1	gnl|UG|Bt#S12072540, gnl|UG|Bt#S12073108	purine nucleotide catabolic process	43 out of 1013 genes, 4.2%	487 out of 15911 genes, 3.1%	1	gnl|UG|Bt#S11933124, gnl|UG|Bt#S24172729, gnl|UG|Bt#S35034878, gnl|UG|Bt#S26710054, gnl|UG|Bt#S38753853, gnl|UG|Bt#S38753934, gnl|UG|Bt#S53256981, gnl|UG|Bt#S38753825, gnl|UG|Bt#S29287645, gnl|UG|Bt#S24243899, gnl|UG|Bt#S31153317, gnl|UG|Bt#S12072947, gnl|UG|Bt#S29296135, gnl|UG|Bt#S21130458, gnl|UG|Bt#S37210112, gnl|UG|Bt#S34287240, gnl|UG|Bt#S32812836, gnl|UG|Bt#S27053520, gnl|UG|Bt#S26988269, …	superoxide metabolic process	2 out of 130 genes, 1.5%	30 out of 15911 genes, 0.2%	1	gnl|UG|Bt#S38753782, gnl|UG|Bt#S11933395
regulation of T-helper cell differentiation	2 out of 273 genes, 0.7%	15 out of 15911 genes, 0.1%	1	gnl|UG|Bt#S29292233, gnl|UG|Bt#S46901746	carbohydrate derivative biosynthetic process	20 out of 1013 genes, 2.0%	190 out of 15911 genes, 1.2%	1	gnl|UG|Bt#S11933212, gnl|UG|Bt#S29427227, gnl|UG|Bt#S31093912, gnl|UG|Bt#S31657855, gnl|UG|Bt#S28037061, gnl|UG|Bt#S39546945, gnl|UG|Bt#S39546279, gnl|UG|Bt#S39546058, gnl|UG|Bt#S12065966, gnl|UG|Bt#S24287660, gnl|UG|Bt#S37507202, gnl|UG|Bt#S26987817, gnl|UG|Bt#S26472597, gnl|UG|Bt#S26987696, gnl|UG|Bt#S34255269, gnl|UG|Bt#S26710255, gnl|UG|Bt#S24267271, gnl|UG|Bt#S35122399, gnl|UG|Bt#S38795261, …	modification of morphology or physiology of other organism	2 out of 130 genes, 1.5%	30 out of 15911 genes, 0.2%	1	gnl|UG|Bt#S11933450, gnl|UG|Bt#S35034910
positive regulation of RNA metabolic process	2 out of 273 genes, 0.7%	15 out of 15911 genes, 0.1%	1	gnl|UG|Bt#S34287179, gnl|UG|Bt#S24278968	nucleobase-containing compound catabolic process	45 out of 1013 genes, 4.4%	514 out of 15911 genes, 3.2%	1	gnl|UG|Bt#S11933124, gnl|UG|Bt#S24172729, gnl|UG|Bt#S35034878, gnl|UG|Bt#S26710054, gnl|UG|Bt#S38753853, gnl|UG|Bt#S38753934, gnl|UG|Bt#S53256981, gnl|UG|Bt#S26987806, gnl|UG|Bt#S38753825, gnl|UG|Bt#S29287645, gnl|UG|Bt#S24243899, gnl|UG|Bt#S31153317, gnl|UG|Bt#S12072947, gnl|UG|Bt#S29296135, gnl|UG|Bt#S21130458, gnl|UG|Bt#S37210112, gnl|UG|Bt#S34287240, gnl|UG|Bt#S32812836, gnl|UG|Bt#S56350914, …	modification of morphology or physiology of other organism involved in symbiotic interaction	2 out of 130 genes, 1.5%	30 out of 15911 genes, 0.2%	1	gnl|UG|Bt#S11933450, gnl|UG|Bt#S35034910
response to fatty acid	2 out of 273 genes, 0.7%	15 out of 15911 genes, 0.1%	1	gnl|UG|Bt#S24623804, gnl|UG|Bt#S33771554	cellular response to endogenous stimulus	12 out of 1013 genes, 1.2%	96 out of 15911 genes, 0.6%	1	gnl|UG|Bt#S55895006, gnl|UG|Bt#S35035032, gnl|UG|Bt#S29270811, gnl|UG|Bt#S38754004, gnl|UG|Bt#S39571812, gnl|UG|Bt#S35034775, gnl|UG|Bt#S11932670, gnl|UG|Bt#S37581475, gnl|UG|Bt#S11933169, gnl|UG|Bt#S32418463, gnl|UG|Bt#S33771588, gnl|UG|Bt#S39738560	response to temperature stimulus	2 out of 130 genes, 1.5%	31 out of 15911 genes, 0.2%	1	gnl|UG|Bt#S11933002, gnl|UG|Bt#S31093928
blastocyst development	3 out of 273 genes, 1.1%	38 out of 15911 genes, 0.2%	1	gnl|UG|Bt#S34287000, gnl|UG|Bt#S29305208, gnl|UG|Bt#S34287179	cell cycle phase	55 out of 1013 genes, 5.4%	650 out of 15911 genes, 4.1%	1	gnl|UG|Bt#S33852622, gnl|UG|Bt#S40831437, gnl|UG|Bt#S29291329, gnl|UG|Bt#S39738768, gnl|UG|Bt#S32072344, gnl|UG|Bt#S46902925, gnl|UG|Bt#S26988001, gnl|UG|Bt#S31094015, gnl|UG|Bt#S33771559, gnl|UG|Bt#S39545673, gnl|UG|Bt#S39546786, gnl|UG|Bt#S27561846, gnl|UG|Bt#S40833917, gnl|UG|Bt#S16771476, gnl|UG|Bt#S38795346, gnl|UG|Bt#S29296135, gnl|UG|Bt#S33771362, gnl|UG|Bt#S30930644, gnl|UG|Bt#S35034725, …	macrophage derived foam cell differentiation	2 out of 130 genes, 1.5%	31 out of 15911 genes, 0.2%	1	gnl|UG|Bt#S31093928, gnl|UG|Bt#S40831234
phosphate-containing compound metabolic process	20 out of 273 genes, 7.3%	731 out of 15911 genes, 4.6%	1	gnl|UG|Bt#S56351673, gnl|UG|Bt#S26472465, gnl|UG|Bt#S39738827, gnl|UG|Bt#S39738560, gnl|UG|Bt#S36018852, gnl|UG|Bt#S29305954, gnl|UG|Bt#S29295694, gnl|UG|Bt#S40831264, gnl|UG|Bt#S29721675, gnl|UG|Bt#S56351312, gnl|UG|Bt#S38795441, gnl|UG|Bt#S56351154, gnl|UG|Bt#S27557311, gnl|UG|Bt#S56351864, gnl|UG|Bt#S31093923, gnl|UG|Bt#S11933241, gnl|UG|Bt#S35469503, gnl|UG|Bt#S31093861, gnl|UG|Bt#S26179681, …	cellular nitrogen compound catabolic process	46 out of 1013 genes, 4.5%	528 out of 15911 genes, 3.3%	1	gnl|UG|Bt#S11933124, gnl|UG|Bt#S24172729, gnl|UG|Bt#S35034878, gnl|UG|Bt#S26710054, gnl|UG|Bt#S38753853, gnl|UG|Bt#S38753934, gnl|UG|Bt#S53256981, gnl|UG|Bt#S26987806, gnl|UG|Bt#S38753825, gnl|UG|Bt#S29287645, gnl|UG|Bt#S29309400, gnl|UG|Bt#S24243899, gnl|UG|Bt#S31153317, gnl|UG|Bt#S12072947, gnl|UG|Bt#S29296135, gnl|UG|Bt#S21130458, gnl|UG|Bt#S37210112, gnl|UG|Bt#S34287240, gnl|UG|Bt#S32812836, …	steroid biosynthetic process	3 out of 130 genes, 2.3%	79 out of 15911 genes, 0.5%	1	gnl|UG|Bt#S12072540, gnl|UG|Bt#S11933002, gnl|UG|Bt#S26987905
regulation of RNA metabolic process	30 out of 273 genes, 11.0%	1213 out of 15911 genes, 7.6%	1	gnl|UG|Bt#S56351214, gnl|UG|Bt#S29313709, gnl|UG|Bt#S56351617, gnl|UG|Bt#S32418438, gnl|UG|Bt#S27053479, gnl|UG|Bt#S26472356, gnl|UG|Bt#S34287001, gnl|UG|Bt#S24256531, gnl|UG|Bt#S40977794, gnl|UG|Bt#S29965779, gnl|UG|Bt#S39738605, gnl|UG|Bt#S37210123, gnl|UG|Bt#S26472486, gnl|UG|Bt#S26987745, gnl|UG|Bt#S29305208, gnl|UG|Bt#S34287179, gnl|UG|Bt#S24278968, gnl|UG|Bt#S56351312, gnl|UG|Bt#S56351861, …	nucleotide catabolic process	44 out of 1013 genes, 4.3%	502 out of 15911 genes, 3.2%	1	gnl|UG|Bt#S11933124, gnl|UG|Bt#S24172729, gnl|UG|Bt#S35034878, gnl|UG|Bt#S26710054, gnl|UG|Bt#S38753853, gnl|UG|Bt#S38753934, gnl|UG|Bt#S53256981, gnl|UG|Bt#S26987806, gnl|UG|Bt#S38753825, gnl|UG|Bt#S29287645, gnl|UG|Bt#S24243899, gnl|UG|Bt#S31153317, gnl|UG|Bt#S12072947, gnl|UG|Bt#S29296135, gnl|UG|Bt#S21130458, gnl|UG|Bt#S37210112, gnl|UG|Bt#S34287240, gnl|UG|Bt#S32812836, gnl|UG|Bt#S27053520, …	protein alkylation	3 out of 130 genes, 2.3%	79 out of 15911 genes, 0.5%	1	gnl|UG|Bt#S38432762, gnl|UG|Bt#S24268024, gnl|UG|Bt#S24278968
rhythmic process	7 out of 273 genes, 2.6%	170 out of 15911 genes, 1.1%	1	gnl|UG|Bt#S56351214, gnl|UG|Bt#S35034746, gnl|UG|Bt#S56351861, gnl|UG|Bt#S39545903, gnl|UG|Bt#S32492082, gnl|UG|Bt#S24286027, gnl|UG|Bt#S32020323	energy derivation by oxidation of organic compounds	26 out of 1013 genes, 2.6%	266 out of 15911 genes, 1.7%	1	gnl|UG|Bt#S29310246, gnl|UG|Bt#S21458772, gnl|UG|Bt#S31751984, gnl|UG|Bt#S39546134, gnl|UG|Bt#S24269166, gnl|UG|Bt#S29294480, gnl|UG|Bt#S11932987, gnl|UG|Bt#S11932670, gnl|UG|Bt#S26710109, gnl|UG|Bt#S26161666, gnl|UG|Bt#S11895256, gnl|UG|Bt#S29307355, gnl|UG|Bt#S29310449, gnl|UG|Bt#S33771362, gnl|UG|Bt#S27086793, gnl|UG|Bt#S26472318, gnl|UG|Bt#S33852586, gnl|UG|Bt#S11932924, gnl|UG|Bt#S40977734, …	immune system process	17 out of 130 genes, 13.1%	1260 out of 15911 genes, 7.9%	1	gnl|UG|Bt#S35034754, gnl|UG|Bt#S53095019, gnl|UG|Bt#S36351843, gnl|UG|Bt#S11933002, gnl|UG|Bt#S30777570, gnl|UG|Bt#S35034746, gnl|UG|Bt#S41446932, gnl|UG|Bt#S26987910, gnl|UG|Bt#S26472295, gnl|UG|Bt#S38795441, gnl|UG|Bt#S56350710, gnl|UG|Bt#S11933499, gnl|UG|Bt#S31093928, gnl|UG|Bt#S35034910, gnl|UG|Bt#S33771554, gnl|UG|Bt#S27006993, gnl|UG|Bt#S40831234
regulation of cellular process	115 out of 273 genes, 42.1%	5787 out of 15911 genes, 36.4%	1	gnl|UG|Bt#S26987980, gnl|UG|Bt#S56351214, gnl|UG|Bt#S39738868, gnl|UG|Bt#S32418438, gnl|UG|Bt#S26988177, gnl|UG|Bt#S55895905, gnl|UG|Bt#S39738827, gnl|UG|Bt#S37210123, gnl|UG|Bt#S26987745, gnl|UG|Bt#S29721821, gnl|UG|Bt#S29721675, gnl|UG|Bt#S38795441, gnl|UG|Bt#S56351861, gnl|UG|Bt#S35034959, gnl|UG|Bt#S36133363, gnl|UG|Bt#S56351864, gnl|UG|Bt#S35035021, gnl|UG|Bt#S12072538, gnl|UG|Bt#S39759318, …	purine-containing compound catabolic process	43 out of 1013 genes, 4.2%	490 out of 15911 genes, 3.1%	1	gnl|UG|Bt#S11933124, gnl|UG|Bt#S24172729, gnl|UG|Bt#S35034878, gnl|UG|Bt#S26710054, gnl|UG|Bt#S38753853, gnl|UG|Bt#S38753934, gnl|UG|Bt#S53256981, gnl|UG|Bt#S38753825, gnl|UG|Bt#S29287645, gnl|UG|Bt#S24243899, gnl|UG|Bt#S31153317, gnl|UG|Bt#S12072947, gnl|UG|Bt#S29296135, gnl|UG|Bt#S21130458, gnl|UG|Bt#S37210112, gnl|UG|Bt#S34287240, gnl|UG|Bt#S32812836, gnl|UG|Bt#S27053520, gnl|UG|Bt#S26988269, …	regulation of cytokine biosynthetic process	3 out of 130 genes, 2.3%	80 out of 15911 genes, 0.5%	1	gnl|UG|Bt#S36351843, gnl|UG|Bt#S11933002, gnl|UG|Bt#S40831234
regulation of gene expression	35 out of 273 genes, 12.8%	1471 out of 15911 genes, 9.2%	1	gnl|UG|Bt#S56351214, gnl|UG|Bt#S29313709, gnl|UG|Bt#S32418438, gnl|UG|Bt#S34287001, gnl|UG|Bt#S24256531, gnl|UG|Bt#S29965779, gnl|UG|Bt#S39738605, gnl|UG|Bt#S37210123, gnl|UG|Bt#S26472486, gnl|UG|Bt#S26987745, gnl|UG|Bt#S29296479, gnl|UG|Bt#S24278968, gnl|UG|Bt#S56351861, gnl|UG|Bt#S35034959, gnl|UG|Bt#S11933491, gnl|UG|Bt#S32020323, gnl|UG|Bt#S26988220, gnl|UG|Bt#S38753757, gnl|UG|Bt#S24286027, …	heterocycle catabolic process	45 out of 1013 genes, 4.4%	517 out of 15911 genes, 3.2%	1	gnl|UG|Bt#S11933124, gnl|UG|Bt#S24172729, gnl|UG|Bt#S35034878, gnl|UG|Bt#S26710054, gnl|UG|Bt#S38753853, gnl|UG|Bt#S38753934, gnl|UG|Bt#S53256981, gnl|UG|Bt#S38753825, gnl|UG|Bt#S29287645, gnl|UG|Bt#S29309400, gnl|UG|Bt#S24243899, gnl|UG|Bt#S31153317, gnl|UG|Bt#S12072947, gnl|UG|Bt#S29296135, gnl|UG|Bt#S21130458, gnl|UG|Bt#S37210112, gnl|UG|Bt#S34287240, gnl|UG|Bt#S32812836, gnl|UG|Bt#S56350914, …	positive regulation of sequence-specific DNA binding transcription factor activity	3 out of 130 genes, 2.3%	80 out of 15911 genes, 0.5%	1	gnl|UG|Bt#S36351843, gnl|UG|Bt#S31093928, gnl|UG|Bt#S40831234
osteoblast differentiation	2 out of 273 genes, 0.7%	16 out of 15911 genes, 0.1%	1	gnl|UG|Bt#S12071624, gnl|UG|Bt#S29965779	regulation of blood coagulation	6 out of 1013 genes, 0.6%	35 out of 15911 genes, 0.2%	1	gnl|UG|Bt#S11933241, gnl|UG|Bt#S40977562, gnl|UG|Bt#S11933169, gnl|UG|Bt#S56351118, gnl|UG|Bt#S38753815, gnl|UG|Bt#S26472351	regulation of systemic arterial blood pressure mediated by a chemical signal	2 out of 130 genes, 1.5%	32 out of 15911 genes, 0.2%	1	gnl|UG|Bt#S38753782, gnl|UG|Bt#S11933395
regulation of intracellular steroid hormone receptor signaling pathway	2 out of 273 genes, 0.7%	16 out of 15911 genes, 0.1%	1	gnl|UG|Bt#S32020349, gnl|UG|Bt#S27053479	regulation of hemostasis	6 out of 1013 genes, 0.6%	35 out of 15911 genes, 0.2%	1	gnl|UG|Bt#S11933241, gnl|UG|Bt#S40977562, gnl|UG|Bt#S11933169, gnl|UG|Bt#S56351118, gnl|UG|Bt#S38753815, gnl|UG|Bt#S26472351	RNA 3'-end processing	2 out of 130 genes, 1.5%	32 out of 15911 genes, 0.2%	1	gnl|UG|Bt#S11933450, gnl|UG|Bt#S35034743
growth	14 out of 273 genes, 5.1%	465 out of 15911 genes, 2.9%	1	gnl|UG|Bt#S24623804, gnl|UG|Bt#S56351214, gnl|UG|Bt#S29313709, gnl|UG|Bt#S35174330, gnl|UG|Bt#S27557311, gnl|UG|Bt#S12072540, gnl|UG|Bt#S56351864, gnl|UG|Bt#S39759288, gnl|UG|Bt#S29299811, gnl|UG|Bt#S12071624, gnl|UG|Bt#S38432762, gnl|UG|Bt#S39738560, gnl|UG|Bt#S31751915, gnl|UG|Bt#S46901746	histamine secretion	2 out of 1013 genes, 0.2%	4 out of 15911 genes, 0.0%	1	gnl|UG|Bt#S29295361, gnl|UG|Bt#S34287135	regulation of lipid transport	2 out of 130 genes, 1.5%	32 out of 15911 genes, 0.2%	1	gnl|UG|Bt#S26710282, gnl|UG|Bt#S31093928
macromolecule metabolic process	117 out of 273 genes, 42.9%	5919 out of 15911 genes, 37.2%	1	gnl|UG|Bt#S39545925, gnl|UG|Bt#S56351214, gnl|UG|Bt#S37507187, gnl|UG|Bt#S36134981, gnl|UG|Bt#S26987760, gnl|UG|Bt#S26988177, gnl|UG|Bt#S29311526, gnl|UG|Bt#S39738827, gnl|UG|Bt#S37210123, gnl|UG|Bt#S26987745, gnl|UG|Bt#S39602904, gnl|UG|Bt#S31657860, gnl|UG|Bt#S26710067, gnl|UG|Bt#S29721675, gnl|UG|Bt#S40831264, gnl|UG|Bt#S38795441, gnl|UG|Bt#S33771343, gnl|UG|Bt#S56351864, gnl|UG|Bt#S20119426, …	histamine production involved in inflammatory response	2 out of 1013 genes, 0.2%	4 out of 15911 genes, 0.0%	1	gnl|UG|Bt#S29295361, gnl|UG|Bt#S34287135	regulation of actin cytoskeleton organization	3 out of 130 genes, 2.3%	81 out of 15911 genes, 0.5%	1	gnl|UG|Bt#S42951521, gnl|UG|Bt#S24512466, gnl|UG|Bt#S39564631
phosphorus metabolic process	20 out of 273 genes, 7.3%	741 out of 15911 genes, 4.7%	1	gnl|UG|Bt#S56351673, gnl|UG|Bt#S26472465, gnl|UG|Bt#S39738827, gnl|UG|Bt#S39738560, gnl|UG|Bt#S36018852, gnl|UG|Bt#S29305954, gnl|UG|Bt#S29295694, gnl|UG|Bt#S40831264, gnl|UG|Bt#S29721675, gnl|UG|Bt#S56351312, gnl|UG|Bt#S38795441, gnl|UG|Bt#S56351154, gnl|UG|Bt#S27557311, gnl|UG|Bt#S56351864, gnl|UG|Bt#S31093923, gnl|UG|Bt#S11933241, gnl|UG|Bt#S35469503, gnl|UG|Bt#S31093861, gnl|UG|Bt#S26179681, …	histamine secretion involved in inflammatory response	2 out of 1013 genes, 0.2%	4 out of 15911 genes, 0.0%	1	gnl|UG|Bt#S29295361, gnl|UG|Bt#S34287135	regulation of actin filament-based process	3 out of 130 genes, 2.3%	83 out of 15911 genes, 0.5%	1	gnl|UG|Bt#S42951521, gnl|UG|Bt#S24512466, gnl|UG|Bt#S39564631
isoprenoid metabolic process	4 out of 273 genes, 1.5%	69 out of 15911 genes, 0.4%	1	gnl|UG|Bt#S29303889, gnl|UG|Bt#S26472701, gnl|UG|Bt#S30141207, gnl|UG|Bt#S38754281	purine ribonucleotide transport	2 out of 1013 genes, 0.2%	4 out of 15911 genes, 0.0%	1	gnl|UG|Bt#S29309686, gnl|UG|Bt#S12072699	foam cell differentiation	2 out of 130 genes, 1.5%	34 out of 15911 genes, 0.2%	1	gnl|UG|Bt#S31093928, gnl|UG|Bt#S40831234
regulation of cellular biosynthetic process	34 out of 273 genes, 12.5%	1425 out of 15911 genes, 9.0%	1	gnl|UG|Bt#S24623804, gnl|UG|Bt#S56351214, gnl|UG|Bt#S29313709, gnl|UG|Bt#S32418438, gnl|UG|Bt#S34287001, gnl|UG|Bt#S24256531, gnl|UG|Bt#S29965779, gnl|UG|Bt#S39738605, gnl|UG|Bt#S37210123, gnl|UG|Bt#S26472486, gnl|UG|Bt#S26987745, gnl|UG|Bt#S24278968, gnl|UG|Bt#S56351861, gnl|UG|Bt#S35034959, gnl|UG|Bt#S11933491, gnl|UG|Bt#S32020323, gnl|UG|Bt#S26988220, gnl|UG|Bt#S38753757, gnl|UG|Bt#S24286027, …	prenol metabolic process	2 out of 1013 genes, 0.2%	4 out of 15911 genes, 0.0%	1	gnl|UG|Bt#S26987817, gnl|UG|Bt#S28037061	regulation of biosynthetic process	19 out of 130 genes, 14.6%	1480 out of 15911 genes, 9.3%	1	gnl|UG|Bt#S29313709, gnl|UG|Bt#S39759395, gnl|UG|Bt#S53095019, gnl|UG|Bt#S36351843, gnl|UG|Bt#S11933002, gnl|UG|Bt#S40977794, gnl|UG|Bt#S39546445, gnl|UG|Bt#S26472486, gnl|UG|Bt#S35034743, gnl|UG|Bt#S23359677, gnl|UG|Bt#S26987683, gnl|UG|Bt#S24278968, gnl|UG|Bt#S33771355, gnl|UG|Bt#S40831259, gnl|UG|Bt#S12072287, gnl|UG|Bt#S31093928, gnl|UG|Bt#S35034910, gnl|UG|Bt#S11933395, gnl|UG|Bt#S40831234
protein phosphorylation	9 out of 273 genes, 3.3%	253 out of 15911 genes, 1.6%	1	gnl|UG|Bt#S56351312, gnl|UG|Bt#S29721675, gnl|UG|Bt#S40831264, gnl|UG|Bt#S56351673, gnl|UG|Bt#S56351864, gnl|UG|Bt#S39738560, gnl|UG|Bt#S29292233, gnl|UG|Bt#S36018852, gnl|UG|Bt#S29295694	polyprenol metabolic process	2 out of 1013 genes, 0.2%	4 out of 15911 genes, 0.0%	1	gnl|UG|Bt#S26987817, gnl|UG|Bt#S28037061	programmed cell death	13 out of 130 genes, 10.0%	899 out of 15911 genes, 5.7%	1	gnl|UG|Bt#S29313709, gnl|UG|Bt#S35174330, gnl|UG|Bt#S39546001, gnl|UG|Bt#S35034870, gnl|UG|Bt#S35932112, gnl|UG|Bt#S29308148, gnl|UG|Bt#S32418430, gnl|UG|Bt#S35035024, gnl|UG|Bt#S38432762, gnl|UG|Bt#S35034743, gnl|UG|Bt#S42951521, gnl|UG|Bt#S35034910, gnl|UG|Bt#S31153359
muscle cell migration	3 out of 273 genes, 1.1%	40 out of 15911 genes, 0.3%	1	gnl|UG|Bt#S11933241, gnl|UG|Bt#S24623804, gnl|UG|Bt#S24272689	histamine transport	2 out of 1013 genes, 0.2%	4 out of 15911 genes, 0.0%	1	gnl|UG|Bt#S29295361, gnl|UG|Bt#S34287135	cellular process	111 out of 130 genes, 85.4%	12503 out of 15911 genes, 78.6%	1	gnl|UG|Bt#S29293441, gnl|UG|Bt#S35034754, gnl|UG|Bt#S39546001, gnl|UG|Bt#S35034743, gnl|UG|Bt#S29298378, gnl|UG|Bt#S26710067, gnl|UG|Bt#S26472295, gnl|UG|Bt#S40831264, gnl|UG|Bt#S38795441, gnl|UG|Bt#S39738663, gnl|UG|Bt#S35034870, gnl|UG|Bt#S36133363, gnl|UG|Bt#S40831259, gnl|UG|Bt#S26710282, gnl|UG|Bt#S26988047, gnl|UG|Bt#S29308148, gnl|UG|Bt#S40977734, gnl|UG|Bt#S29314137, gnl|UG|Bt#S39759318, …
oxidation-reduction process	12 out of 273 genes, 4.4%	379 out of 15911 genes, 2.4%	1	gnl|UG|Bt#S29313709, gnl|UG|Bt#S34286945, gnl|UG|Bt#S26472356, gnl|UG|Bt#S29292831, gnl|UG|Bt#S39546134, gnl|UG|Bt#S39759288, gnl|UG|Bt#S11932924, gnl|UG|Bt#S11932987, gnl|UG|Bt#S29295265, gnl|UG|Bt#S29301018, gnl|UG|Bt#S31657866, gnl|UG|Bt#S26987905	regulation of cell death	68 out of 1013 genes, 6.7%	839 out of 15911 genes, 5.3%	1	gnl|UG|Bt#S12072483, gnl|UG|Bt#S56350985, gnl|UG|Bt#S56350690, gnl|UG|Bt#S18955908, gnl|UG|Bt#S38432882, gnl|UG|Bt#S40831407, gnl|UG|Bt#S29295361, gnl|UG|Bt#S26999116, gnl|UG|Bt#S28283168, gnl|UG|Bt#S32838840, gnl|UG|Bt#S56351864, gnl|UG|Bt#S26988047, gnl|UG|Bt#S29309686, gnl|UG|Bt#S56351118, gnl|UG|Bt#S29303717, gnl|UG|Bt#S35035032, gnl|UG|Bt#S36351843, gnl|UG|Bt#S53142865, gnl|UG|Bt#S11932323, …	regulation of cellular metabolic process	27 out of 130 genes, 20.8%	2310 out of 15911 genes, 14.5%	1	gnl|UG|Bt#S29313709, gnl|UG|Bt#S39759395, gnl|UG|Bt#S53095019, gnl|UG|Bt#S37443340, gnl|UG|Bt#S11933450, gnl|UG|Bt#S55885535, gnl|UG|Bt#S36351843, gnl|UG|Bt#S11933002, gnl|UG|Bt#S40977794, gnl|UG|Bt#S39546445, gnl|UG|Bt#S26472486, gnl|UG|Bt#S35034743, gnl|UG|Bt#S23359677, gnl|UG|Bt#S26987683, gnl|UG|Bt#S24278968, gnl|UG|Bt#S33771355, gnl|UG|Bt#S35034870, gnl|UG|Bt#S36133363, gnl|UG|Bt#S40831259, …
histone modification	8 out of 273 genes, 2.9%	214 out of 15911 genes, 1.3%	1	gnl|UG|Bt#S56351214, gnl|UG|Bt#S56350553, gnl|UG|Bt#S56350819, gnl|UG|Bt#S24268024, gnl|UG|Bt#S27053479, gnl|UG|Bt#S37210123, gnl|UG|Bt#S39738605, gnl|UG|Bt#S36018852	carbohydrate derivative catabolic process	43 out of 1013 genes, 4.2%	495 out of 15911 genes, 3.1%	1	gnl|UG|Bt#S11933124, gnl|UG|Bt#S24172729, gnl|UG|Bt#S35034878, gnl|UG|Bt#S26710054, gnl|UG|Bt#S38753853, gnl|UG|Bt#S38753934, gnl|UG|Bt#S53256981, gnl|UG|Bt#S38753825, gnl|UG|Bt#S29287645, gnl|UG|Bt#S24243899, gnl|UG|Bt#S31153317, gnl|UG|Bt#S12072947, gnl|UG|Bt#S29296135, gnl|UG|Bt#S21130458, gnl|UG|Bt#S37210112, gnl|UG|Bt#S34287240, gnl|UG|Bt#S32812836, gnl|UG|Bt#S56350914, gnl|UG|Bt#S27053520, …	positive regulation of response to stimulus	11 out of 130 genes, 8.5%	718 out of 15911 genes, 4.5%	1	gnl|UG|Bt#S35034754, gnl|UG|Bt#S35034870, gnl|UG|Bt#S56350710, gnl|UG|Bt#S36351843, gnl|UG|Bt#S11933002, gnl|UG|Bt#S26710282, gnl|UG|Bt#S31093928, gnl|UG|Bt#S35034910, gnl|UG|Bt#S11933395, gnl|UG|Bt#S26472295, gnl|UG|Bt#S40831234
cell cycle phase	18 out of 273 genes, 6.6%	650 out of 15911 genes, 4.1%	1	gnl|UG|Bt#S56351214, gnl|UG|Bt#S33771347, gnl|UG|Bt#S27053479, gnl|UG|Bt#S29721711, gnl|UG|Bt#S37507066, gnl|UG|Bt#S26988177, gnl|UG|Bt#S39738605, gnl|UG|Bt#S26987745, gnl|UG|Bt#S37210077, gnl|UG|Bt#S27053462, gnl|UG|Bt#S56351154, gnl|UG|Bt#S30930644, gnl|UG|Bt#S39759318, gnl|UG|Bt#S39546373, gnl|UG|Bt#S26472296, gnl|UG|Bt#S24253361, gnl|UG|Bt#S26179681, gnl|UG|Bt#S31751915	ribonucleoprotein complex subunit organization	10 out of 1013 genes, 1.0%	77 out of 15911 genes, 0.5%	1	gnl|UG|Bt#S38795305, gnl|UG|Bt#S56351043, gnl|UG|Bt#S56351586, gnl|UG|Bt#S38753821, gnl|UG|Bt#S56351853, gnl|UG|Bt#S34287103, gnl|UG|Bt#S39546636, gnl|UG|Bt#S39663380, gnl|UG|Bt#S26988271, gnl|UG|Bt#S26987710	hydrogen peroxide metabolic process	2 out of 130 genes, 1.5%	36 out of 15911 genes, 0.2%	1	gnl|UG|Bt#S38753782, gnl|UG|Bt#S24262124
chromatin modification	10 out of 273 genes, 3.7%	296 out of 15911 genes, 1.9%	1	gnl|UG|Bt#S56351214, gnl|UG|Bt#S56350553, gnl|UG|Bt#S56350819, gnl|UG|Bt#S24268024, gnl|UG|Bt#S27053479, gnl|UG|Bt#S29965779, gnl|UG|Bt#S39738605, gnl|UG|Bt#S37210123, gnl|UG|Bt#S29296479, gnl|UG|Bt#S36018852	response to amino acid stimulus	4 out of 1013 genes, 0.4%	18 out of 15911 genes, 0.1%	1	gnl|UG|Bt#S38753782, gnl|UG|Bt#S33771563, gnl|UG|Bt#S38754303, gnl|UG|Bt#S26710282	regulation of transcription, DNA-dependent	16 out of 130 genes, 12.3%	1198 out of 15911 genes, 7.5%	1	gnl|UG|Bt#S29313709, gnl|UG|Bt#S39759395, gnl|UG|Bt#S36351843, gnl|UG|Bt#S40977794, gnl|UG|Bt#S39546445, gnl|UG|Bt#S26472486, gnl|UG|Bt#S35034743, gnl|UG|Bt#S23359677, gnl|UG|Bt#S26987683, gnl|UG|Bt#S24278968, gnl|UG|Bt#S33771355, gnl|UG|Bt#S40831259, gnl|UG|Bt#S12072287, gnl|UG|Bt#S31093928, gnl|UG|Bt#S11933395, gnl|UG|Bt#S40831234
icosanoid metabolic process	4 out of 273 genes, 1.5%	70 out of 15911 genes, 0.4%	1	gnl|UG|Bt#S40831313, gnl|UG|Bt#S30915831, gnl|UG|Bt#S12073108, gnl|UG|Bt#S34484965	cellular component organization or biogenesis	229 out of 1013 genes, 22.6%	3206 out of 15911 genes, 20.1%	1	gnl|UG|Bt#S22472738, gnl|UG|Bt#S24271509, gnl|UG|Bt#S56350985, gnl|UG|Bt#S11933124, gnl|UG|Bt#S56351586, gnl|UG|Bt#S55891316, gnl|UG|Bt#S39545673, gnl|UG|Bt#S26987806, gnl|UG|Bt#S36131338, gnl|UG|Bt#S12072947, gnl|UG|Bt#S26164198, gnl|UG|Bt#S30930644, gnl|UG|Bt#S56351864, gnl|UG|Bt#S26988047, gnl|UG|Bt#S26710282, gnl|UG|Bt#S56351853, gnl|UG|Bt#S40977734, gnl|UG|Bt#S29721678, gnl|UG|Bt#S56351261, …	regulation of primary metabolic process	26 out of 130 genes, 20.0%	2222 out of 15911 genes, 14.0%	1	gnl|UG|Bt#S29313709, gnl|UG|Bt#S39759395, gnl|UG|Bt#S53095019, gnl|UG|Bt#S37443340, gnl|UG|Bt#S11933450, gnl|UG|Bt#S55885535, gnl|UG|Bt#S36351843, gnl|UG|Bt#S11933002, gnl|UG|Bt#S40977794, gnl|UG|Bt#S39546445, gnl|UG|Bt#S26472486, gnl|UG|Bt#S35034743, gnl|UG|Bt#S23359677, gnl|UG|Bt#S26987683, gnl|UG|Bt#S24278968, gnl|UG|Bt#S33771355, gnl|UG|Bt#S35034870, gnl|UG|Bt#S36133363, gnl|UG|Bt#S40831259, …
activation of protein kinase activity	4 out of 273 genes, 1.5%	70 out of 15911 genes, 0.4%	1	gnl|UG|Bt#S56351312, gnl|UG|Bt#S56351673, gnl|UG|Bt#S56351864, gnl|UG|Bt#S36018852	de novo' posttranslational protein folding	5 out of 1013 genes, 0.5%	27 out of 15911 genes, 0.2%	1	gnl|UG|Bt#S37507187, gnl|UG|Bt#S27053505, gnl|UG|Bt#S36070236, gnl|UG|Bt#S29287028, gnl|UG|Bt#S26472626	negative regulation of signal transduction	5 out of 130 genes, 3.8%	222 out of 15911 genes, 1.4%	1	gnl|UG|Bt#S35035024, gnl|UG|Bt#S33771554, gnl|UG|Bt#S35034870, gnl|UG|Bt#S36351843, gnl|UG|Bt#S12072287
positive regulation of protein modification process	9 out of 273 genes, 3.3%	255 out of 15911 genes, 1.6%	1	gnl|UG|Bt#S24623804, gnl|UG|Bt#S56351312, gnl|UG|Bt#S56351673, gnl|UG|Bt#S56351864, gnl|UG|Bt#S37223836, gnl|UG|Bt#S37210123, gnl|UG|Bt#S12072538, gnl|UG|Bt#S29292233, gnl|UG|Bt#S36018852	negative regulation of cellular process	99 out of 1013 genes, 9.8%	1288 out of 15911 genes, 8.1%	1	gnl|UG|Bt#S12072483, gnl|UG|Bt#S26987980, gnl|UG|Bt#S33852622, gnl|UG|Bt#S39738749, gnl|UG|Bt#S56351708, gnl|UG|Bt#S29291329, gnl|UG|Bt#S39738768, gnl|UG|Bt#S18955908, gnl|UG|Bt#S35122182, gnl|UG|Bt#S29295361, gnl|UG|Bt#S26987683, gnl|UG|Bt#S34287064, gnl|UG|Bt#S31751900, gnl|UG|Bt#S33771362, gnl|UG|Bt#S32838840, gnl|UG|Bt#S26988047, gnl|UG|Bt#S39571812, gnl|UG|Bt#S30930447, gnl|UG|Bt#S39759318, …	positive regulation of defense response	5 out of 130 genes, 3.8%	222 out of 15911 genes, 1.4%	1	gnl|UG|Bt#S35034910, gnl|UG|Bt#S56350710, gnl|UG|Bt#S36351843, gnl|UG|Bt#S31093928, gnl|UG|Bt#S40831234
covalent chromatin modification	8 out of 273 genes, 2.9%	215 out of 15911 genes, 1.4%	1	gnl|UG|Bt#S56351214, gnl|UG|Bt#S56350553, gnl|UG|Bt#S56350819, gnl|UG|Bt#S24268024, gnl|UG|Bt#S27053479, gnl|UG|Bt#S37210123, gnl|UG|Bt#S39738605, gnl|UG|Bt#S36018852	nucleocytoplasmic transport	18 out of 1013 genes, 1.8%	173 out of 15911 genes, 1.1%	1	gnl|UG|Bt#S33852524, gnl|UG|Bt#S11933450, gnl|UG|Bt#S36130213, gnl|UG|Bt#S29287648, gnl|UG|Bt#S55894699, gnl|UG|Bt#S39546290, gnl|UG|Bt#S40977774, gnl|UG|Bt#S26710141, gnl|UG|Bt#S29721674, gnl|UG|Bt#S56351965, gnl|UG|Bt#S38795305, gnl|UG|Bt#S30930466, gnl|UG|Bt#S29296656, gnl|UG|Bt#S40831448, gnl|UG|Bt#S39571812, gnl|UG|Bt#S34287103, gnl|UG|Bt#S26988269, gnl|UG|Bt#S33771404	regulation of blood pressure	3 out of 130 genes, 2.3%	89 out of 15911 genes, 0.6%	1	gnl|UG|Bt#S38753782, gnl|UG|Bt#S26472701, gnl|UG|Bt#S11933395
cellular response to stress	16 out of 273 genes, 5.9%	560 out of 15911 genes, 3.5%	1	gnl|UG|Bt#S33771347, gnl|UG|Bt#S26987760, gnl|UG|Bt#S55885535, gnl|UG|Bt#S26472356, gnl|UG|Bt#S26988177, gnl|UG|Bt#S39759288, gnl|UG|Bt#S35035021, gnl|UG|Bt#S11932987, gnl|UG|Bt#S26987745, gnl|UG|Bt#S26179681, gnl|UG|Bt#S46901646, gnl|UG|Bt#S39738560, gnl|UG|Bt#S29309782, gnl|UG|Bt#S31751915, gnl|UG|Bt#S24278968, gnl|UG|Bt#S38754294	cell cycle process	73 out of 1013 genes, 7.2%	918 out of 15911 genes, 5.8%	1	gnl|UG|Bt#S33852622, gnl|UG|Bt#S29291329, gnl|UG|Bt#S39738768, gnl|UG|Bt#S32072344, gnl|UG|Bt#S46902925, gnl|UG|Bt#S39545673, gnl|UG|Bt#S35122182, gnl|UG|Bt#S27561846, gnl|UG|Bt#S26472295, gnl|UG|Bt#S28283168, gnl|UG|Bt#S38795346, gnl|UG|Bt#S26472516, gnl|UG|Bt#S33771362, gnl|UG|Bt#S30930644, gnl|UG|Bt#S35034725, gnl|UG|Bt#S30930447, gnl|UG|Bt#S29721678, gnl|UG|Bt#S39759318, gnl|UG|Bt#S29287640, …	membrane budding	2 out of 130 genes, 1.5%	37 out of 15911 genes, 0.2%	1	gnl|UG|Bt#S24287660, gnl|UG|Bt#S29721709
regulation of cellular metabolic process	51 out of 273 genes, 18.7%	2310 out of 15911 genes, 14.5%	1	gnl|UG|Bt#S24623804, gnl|UG|Bt#S26987980, gnl|UG|Bt#S56351214, gnl|UG|Bt#S33771347, gnl|UG|Bt#S29313709, gnl|UG|Bt#S39738868, gnl|UG|Bt#S32418438, gnl|UG|Bt#S56351673, gnl|UG|Bt#S26988177, gnl|UG|Bt#S34287001, gnl|UG|Bt#S24256531, gnl|UG|Bt#S29965779, gnl|UG|Bt#S39738605, gnl|UG|Bt#S37210123, gnl|UG|Bt#S26472486, gnl|UG|Bt#S26987745, gnl|UG|Bt#S24278968, gnl|UG|Bt#S56351861, gnl|UG|Bt#S35034959, …	modification-dependent protein catabolic process	31 out of 1013 genes, 3.1%	340 out of 15911 genes, 2.1%	1	gnl|UG|Bt#S27562037, gnl|UG|Bt#S29291329, gnl|UG|Bt#S39738768, gnl|UG|Bt#S33771559, gnl|UG|Bt#S24273129, gnl|UG|Bt#S38754184, gnl|UG|Bt#S46901323, gnl|UG|Bt#S31094005, gnl|UG|Bt#S40831338, gnl|UG|Bt#S39759400, gnl|UG|Bt#S34484982, gnl|UG|Bt#S16771476, gnl|UG|Bt#S53256938, gnl|UG|Bt#S56351965, gnl|UG|Bt#S36130243, gnl|UG|Bt#S29296135, gnl|UG|Bt#S40831245, gnl|UG|Bt#S40977686, gnl|UG|Bt#S29270816, …	vesicle coating	2 out of 130 genes, 1.5%	37 out of 15911 genes, 0.2%	1	gnl|UG|Bt#S24287660, gnl|UG|Bt#S29721709
cellular response to nutrient levels	3 out of 273 genes, 1.1%	41 out of 15911 genes, 0.3%	1	gnl|UG|Bt#S31093991, gnl|UG|Bt#S11932987, gnl|UG|Bt#S26987760	modification-dependent macromolecule catabolic process	31 out of 1013 genes, 3.1%	340 out of 15911 genes, 2.1%	1	gnl|UG|Bt#S27562037, gnl|UG|Bt#S29291329, gnl|UG|Bt#S39738768, gnl|UG|Bt#S33771559, gnl|UG|Bt#S24273129, gnl|UG|Bt#S38754184, gnl|UG|Bt#S46901323, gnl|UG|Bt#S31094005, gnl|UG|Bt#S40831338, gnl|UG|Bt#S39759400, gnl|UG|Bt#S34484982, gnl|UG|Bt#S16771476, gnl|UG|Bt#S53256938, gnl|UG|Bt#S56351965, gnl|UG|Bt#S36130243, gnl|UG|Bt#S29296135, gnl|UG|Bt#S40831245, gnl|UG|Bt#S40977686, gnl|UG|Bt#S29270816, …	multi-organism process	12 out of 130 genes, 9.2%	824 out of 15911 genes, 5.2%	1	gnl|UG|Bt#S37581520, gnl|UG|Bt#S35174330, gnl|UG|Bt#S26987696, gnl|UG|Bt#S11933450, gnl|UG|Bt#S12072540, gnl|UG|Bt#S36351843, gnl|UG|Bt#S11933002, gnl|UG|Bt#S31093928, gnl|UG|Bt#S35034743, gnl|UG|Bt#S35034910, gnl|UG|Bt#S26472701, gnl|UG|Bt#S11933395
protein deacylation	3 out of 273 genes, 1.1%	41 out of 15911 genes, 0.3%	1	gnl|UG|Bt#S56351214, gnl|UG|Bt#S29305208, gnl|UG|Bt#S29965779	regulation of wound healing	6 out of 1013 genes, 0.6%	37 out of 15911 genes, 0.2%	1	gnl|UG|Bt#S11933241, gnl|UG|Bt#S40977562, gnl|UG|Bt#S11933169, gnl|UG|Bt#S56351118, gnl|UG|Bt#S38753815, gnl|UG|Bt#S26472351	cell proliferation	13 out of 130 genes, 10.0%	921 out of 15911 genes, 5.8%	1	gnl|UG|Bt#S38753782, gnl|UG|Bt#S30930580, gnl|UG|Bt#S53095019, gnl|UG|Bt#S38753842, gnl|UG|Bt#S12072540, gnl|UG|Bt#S35034870, gnl|UG|Bt#S36351843, gnl|UG|Bt#S11933002, gnl|UG|Bt#S32418430, gnl|UG|Bt#S31093928, gnl|UG|Bt#S11933241, gnl|UG|Bt#S38432762, gnl|UG|Bt#S35034910
regulation of muscle cell differentiation	3 out of 273 genes, 1.1%	41 out of 15911 genes, 0.3%	1	gnl|UG|Bt#S38432762, gnl|UG|Bt#S29305208, gnl|UG|Bt#S29965779	intracellular pH reduction	3 out of 1013 genes, 0.3%	11 out of 15911 genes, 0.1%	1	gnl|UG|Bt#S34485008, gnl|UG|Bt#S29299811, gnl|UG|Bt#S27554146	negative regulation of cellular biosynthetic process	5 out of 130 genes, 3.8%	227 out of 15911 genes, 1.4%	1	gnl|UG|Bt#S26472486, gnl|UG|Bt#S35034910, gnl|UG|Bt#S11933395, gnl|UG|Bt#S40831259, gnl|UG|Bt#S40831234
cytokine-mediated signaling pathway	5 out of 273 genes, 1.8%	104 out of 15911 genes, 0.7%	1	gnl|UG|Bt#S14267661, gnl|UG|Bt#S33771554, gnl|UG|Bt#S11933491, gnl|UG|Bt#S29292233, gnl|UG|Bt#S29305954	cellular monovalent inorganic cation homeostasis	4 out of 1013 genes, 0.4%	19 out of 15911 genes, 0.1%	1	gnl|UG|Bt#S32812836, gnl|UG|Bt#S34485008, gnl|UG|Bt#S29299811, gnl|UG|Bt#S27554146	intracellular protein kinase cascade	8 out of 130 genes, 6.2%	472 out of 15911 genes, 3.0%	1	gnl|UG|Bt#S38795441, gnl|UG|Bt#S53095019, gnl|UG|Bt#S36351843, gnl|UG|Bt#S11933002, gnl|UG|Bt#S31093928, gnl|UG|Bt#S26472486, gnl|UG|Bt#S35034910, gnl|UG|Bt#S31153359
electron transport chain	5 out of 273 genes, 1.8%	104 out of 15911 genes, 0.7%	1	gnl|UG|Bt#S11932924, gnl|UG|Bt#S29313709, gnl|UG|Bt#S29301018, gnl|UG|Bt#S29292831, gnl|UG|Bt#S31657866	regulation of cellular pH	4 out of 1013 genes, 0.4%	19 out of 15911 genes, 0.1%	1	gnl|UG|Bt#S32812836, gnl|UG|Bt#S34485008, gnl|UG|Bt#S29299811, gnl|UG|Bt#S27554146	positive regulation of cellular metabolic process	8 out of 130 genes, 6.2%	473 out of 15911 genes, 3.0%	1	gnl|UG|Bt#S35034870, gnl|UG|Bt#S55885535, gnl|UG|Bt#S36351843, gnl|UG|Bt#S11933002, gnl|UG|Bt#S31093928, gnl|UG|Bt#S40977610, gnl|UG|Bt#S11933395, gnl|UG|Bt#S24278968
cellular response to cytokine stimulus	5 out of 273 genes, 1.8%	104 out of 15911 genes, 0.7%	1	gnl|UG|Bt#S14267661, gnl|UG|Bt#S33771554, gnl|UG|Bt#S11933491, gnl|UG|Bt#S29292233, gnl|UG|Bt#S29305954	long-chain fatty-acyl-CoA metabolic process	4 out of 1013 genes, 0.4%	19 out of 15911 genes, 0.1%	1	gnl|UG|Bt#S27554521, gnl|UG|Bt#S21458772, gnl|UG|Bt#S11932630, gnl|UG|Bt#S35469466	negative regulation of signaling	5 out of 130 genes, 3.8%	230 out of 15911 genes, 1.4%	1	gnl|UG|Bt#S35035024, gnl|UG|Bt#S33771554, gnl|UG|Bt#S35034870, gnl|UG|Bt#S36351843, gnl|UG|Bt#S12072287
unsaturated fatty acid metabolic process	4 out of 273 genes, 1.5%	71 out of 15911 genes, 0.4%	1	gnl|UG|Bt#S40831313, gnl|UG|Bt#S30915831, gnl|UG|Bt#S12073108, gnl|UG|Bt#S34484965	nuclear mRNA splicing, via spliceosome	11 out of 1013 genes, 1.1%	91 out of 15911 genes, 0.6%	1	gnl|UG|Bt#S40831437, gnl|UG|Bt#S38795305, gnl|UG|Bt#S56351043, gnl|UG|Bt#S32418430, gnl|UG|Bt#S39547645, gnl|UG|Bt#S34287103, gnl|UG|Bt#S39546636, gnl|UG|Bt#S24283847, gnl|UG|Bt#S26988269, gnl|UG|Bt#S29307358, gnl|UG|Bt#S26987710	cellular protein complex assembly	4 out of 130 genes, 3.1%	160 out of 15911 genes, 1.0%	1	gnl|UG|Bt#S38753782, gnl|UG|Bt#S40977734, gnl|UG|Bt#S29721711, gnl|UG|Bt#S29292831
positive regulation of cellular protein metabolic process	9 out of 273 genes, 3.3%	257 out of 15911 genes, 1.6%	1	gnl|UG|Bt#S24623804, gnl|UG|Bt#S56351312, gnl|UG|Bt#S56351673, gnl|UG|Bt#S56351864, gnl|UG|Bt#S37223836, gnl|UG|Bt#S37210123, gnl|UG|Bt#S12072538, gnl|UG|Bt#S29292233, gnl|UG|Bt#S36018852	second-messenger-mediated signaling	8 out of 1013 genes, 0.8%	58 out of 15911 genes, 0.4%	1	gnl|UG|Bt#S26988091, gnl|UG|Bt#S29358001, gnl|UG|Bt#S37210131, gnl|UG|Bt#S12072540, gnl|UG|Bt#S11933169, gnl|UG|Bt#S33771371, gnl|UG|Bt#S12073108, gnl|UG|Bt#S34345813	negative regulation of cell communication	5 out of 130 genes, 3.8%	234 out of 15911 genes, 1.5%	1	gnl|UG|Bt#S35035024, gnl|UG|Bt#S33771554, gnl|UG|Bt#S35034870, gnl|UG|Bt#S36351843, gnl|UG|Bt#S12072287
regulation of macromolecule biosynthetic process	33 out of 273 genes, 12.1%	1385 out of 15911 genes, 8.7%	1	gnl|UG|Bt#S24623804, gnl|UG|Bt#S56351214, gnl|UG|Bt#S29313709, gnl|UG|Bt#S32418438, gnl|UG|Bt#S34287001, gnl|UG|Bt#S24256531, gnl|UG|Bt#S29965779, gnl|UG|Bt#S39738605, gnl|UG|Bt#S37210123, gnl|UG|Bt#S26472486, gnl|UG|Bt#S26987745, gnl|UG|Bt#S24278968, gnl|UG|Bt#S56351861, gnl|UG|Bt#S35034959, gnl|UG|Bt#S11933491, gnl|UG|Bt#S32020323, gnl|UG|Bt#S26988220, gnl|UG|Bt#S38753757, gnl|UG|Bt#S46901746, …	respiratory electron transport chain	8 out of 1013 genes, 0.8%	58 out of 15911 genes, 0.4%	1	gnl|UG|Bt#S29310246, gnl|UG|Bt#S11932924, gnl|UG|Bt#S29294480, gnl|UG|Bt#S40977734, gnl|UG|Bt#S29358001, gnl|UG|Bt#S26161666, gnl|UG|Bt#S29307355, gnl|UG|Bt#S26988085	cell death	13 out of 130 genes, 10.0%	941 out of 15911 genes, 5.9%	1	gnl|UG|Bt#S29313709, gnl|UG|Bt#S35174330, gnl|UG|Bt#S39546001, gnl|UG|Bt#S35034870, gnl|UG|Bt#S35932112, gnl|UG|Bt#S29308148, gnl|UG|Bt#S32418430, gnl|UG|Bt#S35035024, gnl|UG|Bt#S38432762, gnl|UG|Bt#S35034743, gnl|UG|Bt#S42951521, gnl|UG|Bt#S35034910, gnl|UG|Bt#S31153359
polysaccharide catabolic process	2 out of 273 genes, 0.7%	17 out of 15911 genes, 0.1%	1	gnl|UG|Bt#S34286945, gnl|UG|Bt#S33771343	cofactor metabolic process	23 out of 1013 genes, 2.3%	238 out of 15911 genes, 1.5%	1	gnl|UG|Bt#S24243829, gnl|UG|Bt#S32492082, gnl|UG|Bt#S29293886, gnl|UG|Bt#S33771434, gnl|UG|Bt#S21458772, gnl|UG|Bt#S31751984, gnl|UG|Bt#S37507215, gnl|UG|Bt#S18953147, gnl|UG|Bt#S35122671, gnl|UG|Bt#S29309400, gnl|UG|Bt#S29299479, gnl|UG|Bt#S26987905, gnl|UG|Bt#S27554521, gnl|UG|Bt#S35469466, gnl|UG|Bt#S34287190, gnl|UG|Bt#S28037058, gnl|UG|Bt#S34485007, gnl|UG|Bt#S40977559, gnl|UG|Bt#S34817807, …	death	13 out of 130 genes, 10.0%	941 out of 15911 genes, 5.9%	1	gnl|UG|Bt#S29313709, gnl|UG|Bt#S35174330, gnl|UG|Bt#S39546001, gnl|UG|Bt#S35034870, gnl|UG|Bt#S35932112, gnl|UG|Bt#S29308148, gnl|UG|Bt#S32418430, gnl|UG|Bt#S35035024, gnl|UG|Bt#S38432762, gnl|UG|Bt#S35034743, gnl|UG|Bt#S42951521, gnl|UG|Bt#S35034910, gnl|UG|Bt#S31153359
cellular response to starvation	2 out of 273 genes, 0.7%	17 out of 15911 genes, 0.1%	1	gnl|UG|Bt#S11932987, gnl|UG|Bt#S26987760	isoprenoid metabolic process	9 out of 1013 genes, 0.9%	69 out of 15911 genes, 0.4%	1	gnl|UG|Bt#S26987817, gnl|UG|Bt#S24272783, gnl|UG|Bt#S28037061, gnl|UG|Bt#S32812623, gnl|UG|Bt#S29296925, gnl|UG|Bt#S29303889, gnl|UG|Bt#S37581475, gnl|UG|Bt#S26472701, gnl|UG|Bt#S38754281	regulation of steroid metabolic process	2 out of 130 genes, 1.5%	41 out of 15911 genes, 0.3%	1	gnl|UG|Bt#S26710282, gnl|UG|Bt#S40831234
response to starvation	2 out of 273 genes, 0.7%	17 out of 15911 genes, 0.1%	1	gnl|UG|Bt#S11932987, gnl|UG|Bt#S26987760	cellular macromolecular complex assembly	23 out of 1013 genes, 2.3%	239 out of 15911 genes, 1.5%	1	gnl|UG|Bt#S56351586, gnl|UG|Bt#S29721711, gnl|UG|Bt#S38795344, gnl|UG|Bt#S53256981, gnl|UG|Bt#S38753821, gnl|UG|Bt#S26988271, gnl|UG|Bt#S33771400, gnl|UG|Bt#S38753782, gnl|UG|Bt#S31153317, gnl|UG|Bt#S56351043, gnl|UG|Bt#S38795305, gnl|UG|Bt#S46903238, gnl|UG|Bt#S26472685, gnl|UG|Bt#S34287240, gnl|UG|Bt#S56351853, gnl|UG|Bt#S40977734, gnl|UG|Bt#S29358001, gnl|UG|Bt#S34287103, gnl|UG|Bt#S39546636, …	enzyme linked receptor protein signaling pathway	11 out of 130 genes, 8.5%	754 out of 15911 genes, 4.7%	1	gnl|UG|Bt#S35174330, gnl|UG|Bt#S53095019, gnl|UG|Bt#S34287000, gnl|UG|Bt#S35034870, gnl|UG|Bt#S36351843, gnl|UG|Bt#S29299811, gnl|UG|Bt#S31093928, gnl|UG|Bt#S26472486, gnl|UG|Bt#S35034910, gnl|UG|Bt#S33771554, gnl|UG|Bt#S40831234
negative regulation of biological process	36 out of 273 genes, 13.2%	1539 out of 15911 genes, 9.7%	1	gnl|UG|Bt#S26987980, gnl|UG|Bt#S56351214, gnl|UG|Bt#S37507066, gnl|UG|Bt#S26988177, gnl|UG|Bt#S34287001, gnl|UG|Bt#S29965779, gnl|UG|Bt#S26472486, gnl|UG|Bt#S29296479, gnl|UG|Bt#S14561821, gnl|UG|Bt#S24278968, gnl|UG|Bt#S56351154, gnl|UG|Bt#S11933241, gnl|UG|Bt#S35035024, gnl|UG|Bt#S34485122, gnl|UG|Bt#S39759318, gnl|UG|Bt#S33771554, gnl|UG|Bt#S26988220, gnl|UG|Bt#S46901746, gnl|UG|Bt#S24286027, …	RNA metabolic process	134 out of 1013 genes, 13.2%	1808 out of 15911 genes, 11.4%	1	gnl|UG|Bt#S26472476, gnl|UG|Bt#S39738749, gnl|UG|Bt#S29291329, gnl|UG|Bt#S39738768, gnl|UG|Bt#S55891316, gnl|UG|Bt#S40977774, gnl|UG|Bt#S22474327, gnl|UG|Bt#S35469480, gnl|UG|Bt#S56351853, gnl|UG|Bt#S39546636, gnl|UG|Bt#S29311440, gnl|UG|Bt#S35174357, gnl|UG|Bt#S37507228, gnl|UG|Bt#S33771604, gnl|UG|Bt#S14874097, gnl|UG|Bt#S38795398, gnl|UG|Bt#S32418365, gnl|UG|Bt#S29309888, gnl|UG|Bt#S30930580, …	steroid metabolic process	5 out of 130 genes, 3.8%	239 out of 15911 genes, 1.5%	1	gnl|UG|Bt#S33771369, gnl|UG|Bt#S12072540, gnl|UG|Bt#S11933002, gnl|UG|Bt#S56351198, gnl|UG|Bt#S26987905
regulation of programmed cell death	21 out of 273 genes, 7.7%	798 out of 15911 genes, 5.0%	1	gnl|UG|Bt#S29313709, gnl|UG|Bt#S27053479, gnl|UG|Bt#S26472356, gnl|UG|Bt#S37223771, gnl|UG|Bt#S11933002, gnl|UG|Bt#S12072282, gnl|UG|Bt#S14267661, gnl|UG|Bt#S29296479, gnl|UG|Bt#S14561821, gnl|UG|Bt#S27557311, gnl|UG|Bt#S36133363, gnl|UG|Bt#S34823429, gnl|UG|Bt#S34287000, gnl|UG|Bt#S56351864, gnl|UG|Bt#S39759288, gnl|UG|Bt#S24272689, gnl|UG|Bt#S26987913, gnl|UG|Bt#S34485122, gnl|UG|Bt#S31751915, …	regulation of programmed cell death	64 out of 1013 genes, 6.3%	798 out of 15911 genes, 5.0%	1	gnl|UG|Bt#S12072483, gnl|UG|Bt#S56350985, gnl|UG|Bt#S24168370, gnl|UG|Bt#S40596799, gnl|UG|Bt#S56350690, gnl|UG|Bt#S55357385, gnl|UG|Bt#S18955908, gnl|UG|Bt#S30930555, gnl|UG|Bt#S38432882, gnl|UG|Bt#S12072520, gnl|UG|Bt#S40831407, gnl|UG|Bt#S29295361, gnl|UG|Bt#S29296479, gnl|UG|Bt#S26999116, gnl|UG|Bt#S29423789, gnl|UG|Bt#S28283168, gnl|UG|Bt#S26472591, gnl|UG|Bt#S26988281, gnl|UG|Bt#S38432946, …	regulation of membrane potential	4 out of 130 genes, 3.1%	166 out of 15911 genes, 1.0%	1	gnl|UG|Bt#S35034754, gnl|UG|Bt#S35034910, gnl|UG|Bt#S11933395, gnl|UG|Bt#S29308148
cellular process	227 out of 273 genes, 83.2%	12503 out of 15911 genes, 78.6%	1	gnl|UG|Bt#S56351214, gnl|UG|Bt#S37507187, gnl|UG|Bt#S39738868, gnl|UG|Bt#S32418438, gnl|UG|Bt#S35034871, gnl|UG|Bt#S26988177, gnl|UG|Bt#S37210123, gnl|UG|Bt#S11932987, gnl|UG|Bt#S29721821, gnl|UG|Bt#S31657860, gnl|UG|Bt#S38795361, gnl|UG|Bt#S29721675, gnl|UG|Bt#S30930644, gnl|UG|Bt#S56351864, gnl|UG|Bt#S39545796, gnl|UG|Bt#S34287301, gnl|UG|Bt#S35174330, gnl|UG|Bt#S29311440, gnl|UG|Bt#S29287667, …	programmed cell death	71 out of 1013 genes, 7.0%	899 out of 15911 genes, 5.7%	1	gnl|UG|Bt#S39738868, gnl|UG|Bt#S29291329, gnl|UG|Bt#S39546001, gnl|UG|Bt#S39738768, gnl|UG|Bt#S56350690, gnl|UG|Bt#S38795292, gnl|UG|Bt#S56350777, gnl|UG|Bt#S26987819, gnl|UG|Bt#S40977774, gnl|UG|Bt#S28283168, gnl|UG|Bt#S38795346, gnl|UG|Bt#S34287064, gnl|UG|Bt#S56351864, gnl|UG|Bt#S29309686, gnl|UG|Bt#S29287640, gnl|UG|Bt#S35034724, gnl|UG|Bt#S23826169, gnl|UG|Bt#S12073045, gnl|UG|Bt#S55894737, …	negative regulation of transcription, DNA-dependent	4 out of 130 genes, 3.1%	168 out of 15911 genes, 1.1%	1	gnl|UG|Bt#S26472486, gnl|UG|Bt#S11933395, gnl|UG|Bt#S40831259, gnl|UG|Bt#S40831234
regulation of multicellular organismal process	26 out of 273 genes, 9.5%	1046 out of 15911 genes, 6.6%	1	gnl|UG|Bt#S24623804, gnl|UG|Bt#S26987980, gnl|UG|Bt#S12072610, gnl|UG|Bt#S26472356, gnl|UG|Bt#S12073108, gnl|UG|Bt#S11933002, gnl|UG|Bt#S40977794, gnl|UG|Bt#S29965779, gnl|UG|Bt#S40831313, gnl|UG|Bt#S37210123, gnl|UG|Bt#S35469476, gnl|UG|Bt#S12072710, gnl|UG|Bt#S38432762, gnl|UG|Bt#S29305208, gnl|UG|Bt#S14561821, gnl|UG|Bt#S34286919, gnl|UG|Bt#S12072540, gnl|UG|Bt#S32020323, gnl|UG|Bt#S11933241, …	apoptotic process	51 out of 1013 genes, 5.0%	618 out of 15911 genes, 3.9%	1	gnl|UG|Bt#S29291329, gnl|UG|Bt#S39546001, gnl|UG|Bt#S39738768, gnl|UG|Bt#S56350690, gnl|UG|Bt#S33771559, gnl|UG|Bt#S13569601, gnl|UG|Bt#S38795292, gnl|UG|Bt#S30930555, gnl|UG|Bt#S56350777, gnl|UG|Bt#S27561398, gnl|UG|Bt#S35469434, gnl|UG|Bt#S37581475, gnl|UG|Bt#S38754194, gnl|UG|Bt#S28283168, gnl|UG|Bt#S34287064, gnl|UG|Bt#S24272783, gnl|UG|Bt#S38432946, gnl|UG|Bt#S29296135, gnl|UG|Bt#S56351864, …	mRNA processing	4 out of 130 genes, 3.1%	170 out of 15911 genes, 1.1%	1	gnl|UG|Bt#S11933450, gnl|UG|Bt#S35034743, gnl|UG|Bt#S55885535, gnl|UG|Bt#S32418430
regulation of primary metabolic process	49 out of 273 genes, 17.9%	2222 out of 15911 genes, 14.0%	1	gnl|UG|Bt#S24623804, gnl|UG|Bt#S26987980, gnl|UG|Bt#S56351214, gnl|UG|Bt#S33771347, gnl|UG|Bt#S29313709, gnl|UG|Bt#S39738868, gnl|UG|Bt#S32418438, gnl|UG|Bt#S56351673, gnl|UG|Bt#S26988177, gnl|UG|Bt#S34287001, gnl|UG|Bt#S24256531, gnl|UG|Bt#S29965779, gnl|UG|Bt#S39738605, gnl|UG|Bt#S37210123, gnl|UG|Bt#S26472486, gnl|UG|Bt#S26987745, gnl|UG|Bt#S24278968, gnl|UG|Bt#S56351861, gnl|UG|Bt#S35034959, …	acyl-CoA metabolic process	4 out of 1013 genes, 0.4%	20 out of 15911 genes, 0.1%	1	gnl|UG|Bt#S27554521, gnl|UG|Bt#S21458772, gnl|UG|Bt#S11932630, gnl|UG|Bt#S35469466	response to external stimulus	12 out of 130 genes, 9.2%	868 out of 15911 genes, 5.5%	1	gnl|UG|Bt#S38753782, gnl|UG|Bt#S35034754, gnl|UG|Bt#S29721711, gnl|UG|Bt#S36351843, gnl|UG|Bt#S11933002, gnl|UG|Bt#S35034743, gnl|UG|Bt#S35034910, gnl|UG|Bt#S42951521, gnl|UG|Bt#S27006993, gnl|UG|Bt#S26472295, gnl|UG|Bt#S24278968, gnl|UG|Bt#S40831234
regulation of nitrogen compound metabolic process	37 out of 273 genes, 13.6%	1600 out of 15911 genes, 10.1%	1	gnl|UG|Bt#S24623804, gnl|UG|Bt#S26987980, gnl|UG|Bt#S56351214, gnl|UG|Bt#S33771347, gnl|UG|Bt#S29313709, gnl|UG|Bt#S39738868, gnl|UG|Bt#S32418438, gnl|UG|Bt#S34287001, gnl|UG|Bt#S24256531, gnl|UG|Bt#S29965779, gnl|UG|Bt#S39738605, gnl|UG|Bt#S37210123, gnl|UG|Bt#S26472486, gnl|UG|Bt#S26987745, gnl|UG|Bt#S24278968, gnl|UG|Bt#S56351861, gnl|UG|Bt#S35034959, gnl|UG|Bt#S36133363, gnl|UG|Bt#S11933491, …	sperm-egg recognition	4 out of 1013 genes, 0.4%	20 out of 15911 genes, 0.1%	1	gnl|UG|Bt#S27553912, gnl|UG|Bt#S36130244, gnl|UG|Bt#S26987902, gnl|UG|Bt#S12065966	hydrogen transport	3 out of 130 genes, 2.3%	103 out of 15911 genes, 0.6%	1	gnl|UG|Bt#S29293441, gnl|UG|Bt#S29310784, gnl|UG|Bt#S29299811
keratinocyte differentiation	2 out of 273 genes, 0.7%	18 out of 15911 genes, 0.1%	1	gnl|UG|Bt#S11933002, gnl|UG|Bt#S39546160	fatty-acyl-CoA metabolic process	4 out of 1013 genes, 0.4%	20 out of 15911 genes, 0.1%	1	gnl|UG|Bt#S27554521, gnl|UG|Bt#S21458772, gnl|UG|Bt#S11932630, gnl|UG|Bt#S35469466	blood circulation	4 out of 130 genes, 3.1%	172 out of 15911 genes, 1.1%	1	gnl|UG|Bt#S38753782, gnl|UG|Bt#S12072540, gnl|UG|Bt#S26472701, gnl|UG|Bt#S11933395
regulation of CD4-positive, alpha-beta T cell differentiation	2 out of 273 genes, 0.7%	18 out of 15911 genes, 0.1%	1	gnl|UG|Bt#S29292233, gnl|UG|Bt#S46901746	thioester metabolic process	4 out of 1013 genes, 0.4%	20 out of 15911 genes, 0.1%	1	gnl|UG|Bt#S27554521, gnl|UG|Bt#S21458772, gnl|UG|Bt#S11932630, gnl|UG|Bt#S35469466	regulation of developmental process	11 out of 130 genes, 8.5%	778 out of 15911 genes, 4.9%	1	gnl|UG|Bt#S34287322, gnl|UG|Bt#S11933002, gnl|UG|Bt#S31093928, gnl|UG|Bt#S40977794, gnl|UG|Bt#S38432762, gnl|UG|Bt#S26472486, gnl|UG|Bt#S35034910, gnl|UG|Bt#S23359677, gnl|UG|Bt#S33771554, gnl|UG|Bt#S26987683, gnl|UG|Bt#S26710067
positive regulation of alpha-beta T cell differentiation	2 out of 273 genes, 0.7%	18 out of 15911 genes, 0.1%	1	gnl|UG|Bt#S29292233, gnl|UG|Bt#S46901746	carbohydrate metabolic process	43 out of 1013 genes, 4.2%	509 out of 15911 genes, 3.2%	1	gnl|UG|Bt#S29304082, gnl|UG|Bt#S31093912, gnl|UG|Bt#S31751984, gnl|UG|Bt#S39546279, gnl|UG|Bt#S24269166, gnl|UG|Bt#S26472562, gnl|UG|Bt#S35469434, gnl|UG|Bt#S37581475, gnl|UG|Bt#S31093782, gnl|UG|Bt#S26987696, gnl|UG|Bt#S33771343, gnl|UG|Bt#S24267271, gnl|UG|Bt#S34817878, gnl|UG|Bt#S27877376, gnl|UG|Bt#S31093955, gnl|UG|Bt#S35122399, gnl|UG|Bt#S29312815, gnl|UG|Bt#S14887295, gnl|UG|Bt#S11933212, …	response to amine stimulus	2 out of 130 genes, 1.5%	46 out of 15911 genes, 0.3%	1	gnl|UG|Bt#S38753782, gnl|UG|Bt#S26710282
regulation of CD4-positive, alpha-beta T cell activation	2 out of 273 genes, 0.7%	18 out of 15911 genes, 0.1%	1	gnl|UG|Bt#S29292233, gnl|UG|Bt#S46901746	lymphoid progenitor cell differentiation	2 out of 1013 genes, 0.2%	5 out of 15911 genes, 0.0%	1	gnl|UG|Bt#S34287064, gnl|UG|Bt#S27561398	regulation of Wnt receptor signaling pathway	3 out of 130 genes, 2.3%	106 out of 15911 genes, 0.7%	1	gnl|UG|Bt#S33771554, gnl|UG|Bt#S12072287, gnl|UG|Bt#S40831234
terpenoid metabolic process	3 out of 273 genes, 1.1%	44 out of 15911 genes, 0.3%	1	gnl|UG|Bt#S29303889, gnl|UG|Bt#S26472701, gnl|UG|Bt#S38754281	sphingosine metabolic process	2 out of 1013 genes, 0.2%	5 out of 15911 genes, 0.0%	1	gnl|UG|Bt#S39738721, gnl|UG|Bt#S27185111	mesenchymal cell development	2 out of 130 genes, 1.5%	47 out of 15911 genes, 0.3%	1	gnl|UG|Bt#S26472486, gnl|UG|Bt#S11933395
proton transport	3 out of 273 genes, 1.1%	44 out of 15911 genes, 0.3%	1	gnl|UG|Bt#S12072890, gnl|UG|Bt#S24172729, gnl|UG|Bt#S29299811	purine nucleotide transport	2 out of 1013 genes, 0.2%	5 out of 15911 genes, 0.0%	1	gnl|UG|Bt#S29309686, gnl|UG|Bt#S12072699	regulation of anti-apoptosis	2 out of 130 genes, 1.5%	47 out of 15911 genes, 0.3%	1	gnl|UG|Bt#S12072540, gnl|UG|Bt#S24278968
negative regulation of DNA binding	3 out of 273 genes, 1.1%	44 out of 15911 genes, 0.3%	1	gnl|UG|Bt#S26472356, gnl|UG|Bt#S26988220, gnl|UG|Bt#S12071624	peptidyl-diphthamide metabolic process	2 out of 1013 genes, 0.2%	5 out of 15911 genes, 0.0%	1	gnl|UG|Bt#S24272282, gnl|UG|Bt#S31153366	regulation of cellular response to stress	2 out of 130 genes, 1.5%	47 out of 15911 genes, 0.3%	1	gnl|UG|Bt#S36133363, gnl|UG|Bt#S11933002
positive regulation of molecular function	15 out of 273 genes, 5.5%	529 out of 15911 genes, 3.3%	1	gnl|UG|Bt#S56351312, gnl|UG|Bt#S56351531, gnl|UG|Bt#S39738868, gnl|UG|Bt#S56351673, gnl|UG|Bt#S31093923, gnl|UG|Bt#S56351864, gnl|UG|Bt#S12073108, gnl|UG|Bt#S29965779, gnl|UG|Bt#S37210123, gnl|UG|Bt#S37223836, gnl|UG|Bt#S26987913, gnl|UG|Bt#S38432762, gnl|UG|Bt#S36018852, gnl|UG|Bt#S46901746, gnl|UG|Bt#S29292233	peptidyl-histidine modification	2 out of 1013 genes, 0.2%	5 out of 15911 genes, 0.0%	1	gnl|UG|Bt#S24272282, gnl|UG|Bt#S31153366	negative regulation of cellular macromolecule biosynthetic process	4 out of 130 genes, 3.1%	177 out of 15911 genes, 1.1%	1	gnl|UG|Bt#S26472486, gnl|UG|Bt#S11933395, gnl|UG|Bt#S40831259, gnl|UG|Bt#S40831234
cell cycle	25 out of 273 genes, 9.2%	1006 out of 15911 genes, 6.3%	1	gnl|UG|Bt#S56351214, gnl|UG|Bt#S33771347, gnl|UG|Bt#S27550202, gnl|UG|Bt#S27053479, gnl|UG|Bt#S29721711, gnl|UG|Bt#S37507066, gnl|UG|Bt#S26988177, gnl|UG|Bt#S53256981, gnl|UG|Bt#S39738605, gnl|UG|Bt#S26987745, gnl|UG|Bt#S12073040, gnl|UG|Bt#S34287179, gnl|UG|Bt#S37210077, gnl|UG|Bt#S39738560, gnl|UG|Bt#S27053462, gnl|UG|Bt#S56351154, gnl|UG|Bt#S30930644, gnl|UG|Bt#S37223836, gnl|UG|Bt#S39759318, …	positive regulation of epithelial cell differentiation	2 out of 1013 genes, 0.2%	5 out of 15911 genes, 0.0%	1	gnl|UG|Bt#S29300567, gnl|UG|Bt#S38432762	negative regulation of biosynthetic process	5 out of 130 genes, 3.8%	255 out of 15911 genes, 1.6%	1	gnl|UG|Bt#S26472486, gnl|UG|Bt#S35034910, gnl|UG|Bt#S11933395, gnl|UG|Bt#S40831259, gnl|UG|Bt#S40831234
cellular response to extracellular stimulus	3 out of 273 genes, 1.1%	45 out of 15911 genes, 0.3%	1	gnl|UG|Bt#S31093991, gnl|UG|Bt#S11932987, gnl|UG|Bt#S26987760	protein catabolic process	33 out of 1013 genes, 3.3%	374 out of 15911 genes, 2.4%	1	gnl|UG|Bt#S29291329, gnl|UG|Bt#S39738768, gnl|UG|Bt#S33771559, gnl|UG|Bt#S39759400, gnl|UG|Bt#S16771476, gnl|UG|Bt#S38754194, gnl|UG|Bt#S36130243, gnl|UG|Bt#S29296135, gnl|UG|Bt#S11933126, gnl|UG|Bt#S29721678, gnl|UG|Bt#S29287640, gnl|UG|Bt#S31093899, gnl|UG|Bt#S25049522, gnl|UG|Bt#S32418455, gnl|UG|Bt#S27562037, gnl|UG|Bt#S38754184, gnl|UG|Bt#S24273129, gnl|UG|Bt#S31094005, gnl|UG|Bt#S46901323, …	regulation of DNA replication	2 out of 130 genes, 1.5%	48 out of 15911 genes, 0.3%	1	gnl|UG|Bt#S53095019, gnl|UG|Bt#S35034910
cellular response to external stimulus	3 out of 273 genes, 1.1%	45 out of 15911 genes, 0.3%	1	gnl|UG|Bt#S31093991, gnl|UG|Bt#S11932987, gnl|UG|Bt#S26987760	cellular component organization or biogenesis at cellular level	182 out of 1013 genes, 18.0%	2530 out of 15911 genes, 15.9%	1	gnl|UG|Bt#S22472738, gnl|UG|Bt#S24271509, gnl|UG|Bt#S56350985, gnl|UG|Bt#S11933124, gnl|UG|Bt#S56351586, gnl|UG|Bt#S55891316, gnl|UG|Bt#S39545673, gnl|UG|Bt#S36131338, gnl|UG|Bt#S26164198, gnl|UG|Bt#S30930644, gnl|UG|Bt#S56351864, gnl|UG|Bt#S26710282, gnl|UG|Bt#S56351853, gnl|UG|Bt#S40977734, gnl|UG|Bt#S29721678, gnl|UG|Bt#S56351261, gnl|UG|Bt#S39546636, gnl|UG|Bt#S56350545, gnl|UG|Bt#S26472306, …	regulation of organelle organization	5 out of 130 genes, 3.8%	256 out of 15911 genes, 1.6%	1	gnl|UG|Bt#S42951521, gnl|UG|Bt#S11933395, gnl|UG|Bt#S24512466, gnl|UG|Bt#S39564631, gnl|UG|Bt#S11933002
cell cycle arrest	6 out of 273 genes, 2.2%	149 out of 15911 genes, 0.9%	1	gnl|UG|Bt#S37223836, gnl|UG|Bt#S39759318, gnl|UG|Bt#S26179681, gnl|UG|Bt#S37507066, gnl|UG|Bt#S26988177, gnl|UG|Bt#S37210077	hormone-mediated signaling pathway	7 out of 1013 genes, 0.7%	50 out of 15911 genes, 0.3%	1	gnl|UG|Bt#S55895006, gnl|UG|Bt#S35034775, gnl|UG|Bt#S35035032, gnl|UG|Bt#S32418463, gnl|UG|Bt#S37581475, gnl|UG|Bt#S38754004, gnl|UG|Bt#S39738560	establishment of localization	36 out of 130 genes, 27.7%	3440 out of 15911 genes, 21.6%	1	gnl|UG|Bt#S29313709, gnl|UG|Bt#S29293441, gnl|UG|Bt#S35034754, gnl|UG|Bt#S11933450, gnl|UG|Bt#S29292831, gnl|UG|Bt#S31140646, gnl|UG|Bt#S33771369, gnl|UG|Bt#S35034743, gnl|UG|Bt#S26472591, gnl|UG|Bt#S29295470, gnl|UG|Bt#S56350710, gnl|UG|Bt#S39546513, gnl|UG|Bt#S29299811, gnl|UG|Bt#S39546018, gnl|UG|Bt#S40977734, gnl|UG|Bt#S29314137, gnl|UG|Bt#S35034910, gnl|UG|Bt#S29721709, gnl|UG|Bt#S40831234, …
protein metabolic process	71 out of 273 genes, 26.0%	3433 out of 15911 genes, 21.6%	1	gnl|UG|Bt#S56351214, gnl|UG|Bt#S37507187, gnl|UG|Bt#S26987760, gnl|UG|Bt#S26988177, gnl|UG|Bt#S39738827, gnl|UG|Bt#S37210123, gnl|UG|Bt#S39602904, gnl|UG|Bt#S31657860, gnl|UG|Bt#S29721675, gnl|UG|Bt#S40831264, gnl|UG|Bt#S38795441, gnl|UG|Bt#S56351864, gnl|UG|Bt#S20119426, gnl|UG|Bt#S35035021, gnl|UG|Bt#S26472611, gnl|UG|Bt#S12072538, gnl|UG|Bt#S33771554, gnl|UG|Bt#S35174330, gnl|UG|Bt#S27053479, …	phosphorylation	29 out of 1013 genes, 2.9%	323 out of 15911 genes, 2.0%	1	gnl|UG|Bt#S12072483, gnl|UG|Bt#S24271509, gnl|UG|Bt#S40977706, gnl|UG|Bt#S40831305, gnl|UG|Bt#S32812612, gnl|UG|Bt#S43309419, gnl|UG|Bt#S38795292, gnl|UG|Bt#S24271248, gnl|UG|Bt#S40831407, gnl|UG|Bt#S31093995, gnl|UG|Bt#S27561398, gnl|UG|Bt#S35122671, gnl|UG|Bt#S39738560, gnl|UG|Bt#S36018852, gnl|UG|Bt#S28283168, gnl|UG|Bt#S29295694, gnl|UG|Bt#S56351965, gnl|UG|Bt#S40831264, gnl|UG|Bt#S26988281, …	regulation of response to stimulus	19 out of 130 genes, 14.6%	1599 out of 15911 genes, 10.0%	1	gnl|UG|Bt#S35034754, gnl|UG|Bt#S53095019, gnl|UG|Bt#S36351843, gnl|UG|Bt#S11933002, gnl|UG|Bt#S35034743, gnl|UG|Bt#S26472295, gnl|UG|Bt#S33771355, gnl|UG|Bt#S35034870, gnl|UG|Bt#S36133363, gnl|UG|Bt#S56350710, gnl|UG|Bt#S12072287, gnl|UG|Bt#S26710282, gnl|UG|Bt#S31093928, gnl|UG|Bt#S11933241, gnl|UG|Bt#S35035024, gnl|UG|Bt#S35034910, gnl|UG|Bt#S33771554, gnl|UG|Bt#S11933395, gnl|UG|Bt#S40831234
cellular developmental process	42 out of 273 genes, 15.4%	1883 out of 15911 genes, 11.8%	1	gnl|UG|Bt#S24623804, gnl|UG|Bt#S26987980, gnl|UG|Bt#S56351214, gnl|UG|Bt#S56350819, gnl|UG|Bt#S55884908, gnl|UG|Bt#S35034871, gnl|UG|Bt#S38754304, gnl|UG|Bt#S29965779, gnl|UG|Bt#S26472486, gnl|UG|Bt#S29721821, gnl|UG|Bt#S28037268, gnl|UG|Bt#S24278968, gnl|UG|Bt#S38795441, gnl|UG|Bt#S56351154, gnl|UG|Bt#S36133363, gnl|UG|Bt#S35034702, gnl|UG|Bt#S39759288, gnl|UG|Bt#S33771554, gnl|UG|Bt#S39546160, …	muscle cell migration	6 out of 1013 genes, 0.6%	40 out of 15911 genes, 0.3%	1	gnl|UG|Bt#S11933241, gnl|UG|Bt#S24272689, gnl|UG|Bt#S26988281, gnl|UG|Bt#S34817912, gnl|UG|Bt#S37581475, gnl|UG|Bt#S39546770	regulation of DNA metabolic process	3 out of 130 genes, 2.3%	110 out of 15911 genes, 0.7%	1	gnl|UG|Bt#S53095019, gnl|UG|Bt#S36133363, gnl|UG|Bt#S35034910
limbic system development	2 out of 273 genes, 0.7%	20 out of 15911 genes, 0.1%	1	gnl|UG|Bt#S56351312, gnl|UG|Bt#S24278968	nuclear transport	20 out of 1013 genes, 2.0%	208 out of 15911 genes, 1.3%	1	gnl|UG|Bt#S33852524, gnl|UG|Bt#S11933450, gnl|UG|Bt#S36130213, gnl|UG|Bt#S29287648, gnl|UG|Bt#S24269676, gnl|UG|Bt#S55894699, gnl|UG|Bt#S39546290, gnl|UG|Bt#S40977774, gnl|UG|Bt#S26710141, gnl|UG|Bt#S29721674, gnl|UG|Bt#S56351965, gnl|UG|Bt#S38795305, gnl|UG|Bt#S30930466, gnl|UG|Bt#S29296656, gnl|UG|Bt#S40831448, gnl|UG|Bt#S39571812, gnl|UG|Bt#S26988073, gnl|UG|Bt#S34287103, gnl|UG|Bt#S26988269, …	cellular chemical homeostasis	8 out of 130 genes, 6.2%	518 out of 15911 genes, 3.3%	1	gnl|UG|Bt#S38753782, gnl|UG|Bt#S35034754, gnl|UG|Bt#S35034743, gnl|UG|Bt#S12072540, gnl|UG|Bt#S35034910, gnl|UG|Bt#S11933395, gnl|UG|Bt#S29308148, gnl|UG|Bt#S29299811
response to chemical stimulus	45 out of 273 genes, 16.5%	2045 out of 15911 genes, 12.9%	1	gnl|UG|Bt#S24623804, gnl|UG|Bt#S26987980, gnl|UG|Bt#S31094045, gnl|UG|Bt#S29293441, gnl|UG|Bt#S32492082, gnl|UG|Bt#S29965779, gnl|UG|Bt#S14561821, gnl|UG|Bt#S24278968, gnl|UG|Bt#S31153317, gnl|UG|Bt#S56351861, gnl|UG|Bt#S36133363, gnl|UG|Bt#S11933491, gnl|UG|Bt#S39759288, gnl|UG|Bt#S29299811, gnl|UG|Bt#S11933386, gnl|UG|Bt#S11933241, gnl|UG|Bt#S33771554, gnl|UG|Bt#S26988220, gnl|UG|Bt#S46901746, …	regulation of coagulation	6 out of 1013 genes, 0.6%	41 out of 15911 genes, 0.3%	1	gnl|UG|Bt#S11933241, gnl|UG|Bt#S40977562, gnl|UG|Bt#S11933169, gnl|UG|Bt#S56351118, gnl|UG|Bt#S38753815, gnl|UG|Bt#S26472351	monovalent inorganic cation homeostasis	2 out of 130 genes, 1.5%	50 out of 15911 genes, 0.3%	1	gnl|UG|Bt#S11933395, gnl|UG|Bt#S29299811
protein alkylation	4 out of 273 genes, 1.5%	79 out of 15911 genes, 0.5%	1	gnl|UG|Bt#S38432762, gnl|UG|Bt#S24268024, gnl|UG|Bt#S27053479, gnl|UG|Bt#S24278968	regulation of protein ubiquitination	13 out of 1013 genes, 1.3%	121 out of 15911 genes, 0.8%	1	gnl|UG|Bt#S29296135, gnl|UG|Bt#S29291329, gnl|UG|Bt#S39738768, gnl|UG|Bt#S56350690, gnl|UG|Bt#S40831245, gnl|UG|Bt#S33771559, gnl|UG|Bt#S24273129, gnl|UG|Bt#S11933126, gnl|UG|Bt#S29721678, gnl|UG|Bt#S29287640, gnl|UG|Bt#S31093899, gnl|UG|Bt#S25049522, gnl|UG|Bt#S56351965	positive regulation of behavior	2 out of 130 genes, 1.5%	51 out of 15911 genes, 0.3%	1	gnl|UG|Bt#S11933395, gnl|UG|Bt#S26472295
regulation of biosynthetic process	34 out of 273 genes, 12.5%	1480 out of 15911 genes, 9.3%	1	gnl|UG|Bt#S24623804, gnl|UG|Bt#S56351214, gnl|UG|Bt#S29313709, gnl|UG|Bt#S32418438, gnl|UG|Bt#S34287001, gnl|UG|Bt#S24256531, gnl|UG|Bt#S29965779, gnl|UG|Bt#S39738605, gnl|UG|Bt#S37210123, gnl|UG|Bt#S26472486, gnl|UG|Bt#S26987745, gnl|UG|Bt#S24278968, gnl|UG|Bt#S56351861, gnl|UG|Bt#S35034959, gnl|UG|Bt#S11933491, gnl|UG|Bt#S32020323, gnl|UG|Bt#S26988220, gnl|UG|Bt#S38753757, gnl|UG|Bt#S24286027, …	cell death	73 out of 1013 genes, 7.2%	941 out of 15911 genes, 5.9%	1	gnl|UG|Bt#S39738868, gnl|UG|Bt#S29291329, gnl|UG|Bt#S39546001, gnl|UG|Bt#S39738768, gnl|UG|Bt#S56350690, gnl|UG|Bt#S38795292, gnl|UG|Bt#S56350777, gnl|UG|Bt#S26987819, gnl|UG|Bt#S40977774, gnl|UG|Bt#S28283168, gnl|UG|Bt#S38795346, gnl|UG|Bt#S34287064, gnl|UG|Bt#S56351864, gnl|UG|Bt#S29309686, gnl|UG|Bt#S29287640, gnl|UG|Bt#S35034724, gnl|UG|Bt#S23826169, gnl|UG|Bt#S12073045, gnl|UG|Bt#S55894737, …	positive regulation of chemotaxis	2 out of 130 genes, 1.5%	51 out of 15911 genes, 0.3%	1	gnl|UG|Bt#S11933395, gnl|UG|Bt#S26472295
regulation of nucleobase-containing compound metabolic process	36 out of 273 genes, 13.2%	1584 out of 15911 genes, 10.0%	1	gnl|UG|Bt#S24623804, gnl|UG|Bt#S56351214, gnl|UG|Bt#S33771347, gnl|UG|Bt#S29313709, gnl|UG|Bt#S39738868, gnl|UG|Bt#S32418438, gnl|UG|Bt#S34287001, gnl|UG|Bt#S24256531, gnl|UG|Bt#S29965779, gnl|UG|Bt#S39738605, gnl|UG|Bt#S37210123, gnl|UG|Bt#S26472486, gnl|UG|Bt#S26987745, gnl|UG|Bt#S24278968, gnl|UG|Bt#S56351861, gnl|UG|Bt#S35034959, gnl|UG|Bt#S36133363, gnl|UG|Bt#S11933491, gnl|UG|Bt#S32020323, …	death	73 out of 1013 genes, 7.2%	941 out of 15911 genes, 5.9%	1	gnl|UG|Bt#S39738868, gnl|UG|Bt#S29291329, gnl|UG|Bt#S39546001, gnl|UG|Bt#S39738768, gnl|UG|Bt#S56350690, gnl|UG|Bt#S38795292, gnl|UG|Bt#S56350777, gnl|UG|Bt#S26987819, gnl|UG|Bt#S40977774, gnl|UG|Bt#S28283168, gnl|UG|Bt#S38795346, gnl|UG|Bt#S34287064, gnl|UG|Bt#S56351864, gnl|UG|Bt#S29309686, gnl|UG|Bt#S29287640, gnl|UG|Bt#S35034724, gnl|UG|Bt#S23826169, gnl|UG|Bt#S12073045, gnl|UG|Bt#S55894737, …	response to cytokine stimulus	4 out of 130 genes, 3.1%	185 out of 15911 genes, 1.2%	1	gnl|UG|Bt#S38753782, gnl|UG|Bt#S33771554, gnl|UG|Bt#S11933395, gnl|UG|Bt#S36351843
positive regulation of protein phosphorylation	8 out of 273 genes, 2.9%	234 out of 15911 genes, 1.5%	1	gnl|UG|Bt#S24623804, gnl|UG|Bt#S56351312, gnl|UG|Bt#S56351673, gnl|UG|Bt#S56351864, gnl|UG|Bt#S37210123, gnl|UG|Bt#S12072538, gnl|UG|Bt#S29292233, gnl|UG|Bt#S36018852	cell cycle checkpoint	9 out of 1013 genes, 0.9%	74 out of 15911 genes, 0.5%	1	gnl|UG|Bt#S38432900, gnl|UG|Bt#S56350690, gnl|UG|Bt#S32418425, gnl|UG|Bt#S11933126, gnl|UG|Bt#S30930555, gnl|UG|Bt#S35035021, gnl|UG|Bt#S29721678, gnl|UG|Bt#S20966960, gnl|UG|Bt#S30930469	positive regulation of cell proliferation	4 out of 130 genes, 3.1%	187 out of 15911 genes, 1.2%	1	gnl|UG|Bt#S38753782, gnl|UG|Bt#S33771554, gnl|UG|Bt#S35034910, gnl|UG|Bt#S11933395
positive regulation of phosphorus metabolic process	8 out of 273 genes, 2.9%	234 out of 15911 genes, 1.5%	1	gnl|UG|Bt#S24623804, gnl|UG|Bt#S56351312, gnl|UG|Bt#S56351673, gnl|UG|Bt#S56351864, gnl|UG|Bt#S37210123, gnl|UG|Bt#S12072538, gnl|UG|Bt#S29292233, gnl|UG|Bt#S36018852	regulation of cell cycle arrest	9 out of 1013 genes, 0.9%	74 out of 15911 genes, 0.5%	1	gnl|UG|Bt#S38432900, gnl|UG|Bt#S56350690, gnl|UG|Bt#S32418425, gnl|UG|Bt#S11933126, gnl|UG|Bt#S30930555, gnl|UG|Bt#S35035021, gnl|UG|Bt#S29721678, gnl|UG|Bt#S20966960, gnl|UG|Bt#S30930469	regulation of cellular process	56 out of 130 genes, 43.1%	5787 out of 15911 genes, 36.4%	1	gnl|UG|Bt#S29313709, gnl|UG|Bt#S35034754, gnl|UG|Bt#S39759395, gnl|UG|Bt#S11933450, gnl|UG|Bt#S38753934, gnl|UG|Bt#S39564631, gnl|UG|Bt#S38753825, gnl|UG|Bt#S26472486, gnl|UG|Bt#S35034743, gnl|UG|Bt#S26987683, gnl|UG|Bt#S24278968, gnl|UG|Bt#S26472591, gnl|UG|Bt#S38795441, gnl|UG|Bt#S26987696, gnl|UG|Bt#S35034870, gnl|UG|Bt#S36133363, gnl|UG|Bt#S56350710, gnl|UG|Bt#S40831259, gnl|UG|Bt#S24512466, …
positive regulation of phosphorylation	8 out of 273 genes, 2.9%	234 out of 15911 genes, 1.5%	1	gnl|UG|Bt#S24623804, gnl|UG|Bt#S56351312, gnl|UG|Bt#S56351673, gnl|UG|Bt#S56351864, gnl|UG|Bt#S37210123, gnl|UG|Bt#S12072538, gnl|UG|Bt#S29292233, gnl|UG|Bt#S36018852	negative regulation of monooxygenase activity	3 out of 1013 genes, 0.3%	13 out of 15911 genes, 0.1%	1	gnl|UG|Bt#S32418379, gnl|UG|Bt#S37223804, gnl|UG|Bt#S40831234	response to organic nitrogen	2 out of 130 genes, 1.5%	53 out of 15911 genes, 0.3%	1	gnl|UG|Bt#S38753782, gnl|UG|Bt#S26710282
positive regulation of phosphate metabolic process	8 out of 273 genes, 2.9%	234 out of 15911 genes, 1.5%	1	gnl|UG|Bt#S24623804, gnl|UG|Bt#S56351312, gnl|UG|Bt#S56351673, gnl|UG|Bt#S56351864, gnl|UG|Bt#S37210123, gnl|UG|Bt#S12072538, gnl|UG|Bt#S29292233, gnl|UG|Bt#S36018852	pH reduction	3 out of 1013 genes, 0.3%	13 out of 15911 genes, 0.1%	1	gnl|UG|Bt#S34485008, gnl|UG|Bt#S29299811, gnl|UG|Bt#S27554146	regulation of anatomical structure morphogenesis	4 out of 130 genes, 3.1%	190 out of 15911 genes, 1.2%	1	gnl|UG|Bt#S26472486, gnl|UG|Bt#S38432762, gnl|UG|Bt#S11933002, gnl|UG|Bt#S26710067
positive regulation of catalytic activity	11 out of 273 genes, 4.0%	363 out of 15911 genes, 2.3%	1	gnl|UG|Bt#S56351312, gnl|UG|Bt#S56351531, gnl|UG|Bt#S39738868, gnl|UG|Bt#S56351673, gnl|UG|Bt#S31093923, gnl|UG|Bt#S56351864, gnl|UG|Bt#S12073108, gnl|UG|Bt#S37210123, gnl|UG|Bt#S26987913, gnl|UG|Bt#S37223836, gnl|UG|Bt#S36018852	negative regulation of oxidoreductase activity	3 out of 1013 genes, 0.3%	13 out of 15911 genes, 0.1%	1	gnl|UG|Bt#S32418379, gnl|UG|Bt#S37223804, gnl|UG|Bt#S40831234	regulation of sequence-specific DNA binding transcription factor activity	3 out of 130 genes, 2.3%	117 out of 15911 genes, 0.7%	1	gnl|UG|Bt#S36351843, gnl|UG|Bt#S31093928, gnl|UG|Bt#S40831234
regulation of apoptotic process	17 out of 273 genes, 6.2%	639 out of 15911 genes, 4.0%	1	gnl|UG|Bt#S29313709, gnl|UG|Bt#S26472356, gnl|UG|Bt#S11933002, gnl|UG|Bt#S12072282, gnl|UG|Bt#S29296479, gnl|UG|Bt#S14561821, gnl|UG|Bt#S27557311, gnl|UG|Bt#S36133363, gnl|UG|Bt#S34823429, gnl|UG|Bt#S34287000, gnl|UG|Bt#S39759288, gnl|UG|Bt#S26987913, gnl|UG|Bt#S24272689, gnl|UG|Bt#S34485122, gnl|UG|Bt#S31751915, gnl|UG|Bt#S38432750, gnl|UG|Bt#S34287301	regulation of cell cycle process	20 out of 1013 genes, 2.0%	210 out of 15911 genes, 1.3%	1	gnl|UG|Bt#S27562037, gnl|UG|Bt#S26987980, gnl|UG|Bt#S38432934, gnl|UG|Bt#S56350690, gnl|UG|Bt#S32418425, gnl|UG|Bt#S11933002, gnl|UG|Bt#S30930555, gnl|UG|Bt#S26988037, gnl|UG|Bt#S20966960, gnl|UG|Bt#S30930623, gnl|UG|Bt#S34823055, gnl|UG|Bt#S35034748, gnl|UG|Bt#S38432900, gnl|UG|Bt#S33771362, gnl|UG|Bt#S35034725, gnl|UG|Bt#S11933126, gnl|UG|Bt#S40831245, gnl|UG|Bt#S35035021, gnl|UG|Bt#S29721678, …	regulation of metabolic process	31 out of 130 genes, 23.8%	2931 out of 15911 genes, 18.4%	1	gnl|UG|Bt#S29313709, gnl|UG|Bt#S39759395, gnl|UG|Bt#S53095019, gnl|UG|Bt#S37443340, gnl|UG|Bt#S11933450, gnl|UG|Bt#S55885535, gnl|UG|Bt#S36351843, gnl|UG|Bt#S11933002, gnl|UG|Bt#S40977794, gnl|UG|Bt#S39546445, gnl|UG|Bt#S26472486, gnl|UG|Bt#S35034743, gnl|UG|Bt#S23359677, gnl|UG|Bt#S26987683, gnl|UG|Bt#S26710067, gnl|UG|Bt#S24278968, gnl|UG|Bt#S38795441, gnl|UG|Bt#S33771355, gnl|UG|Bt#S35034870, …
regulation of MAPK cascade	5 out of 273 genes, 1.8%	116 out of 15911 genes, 0.7%	1	gnl|UG|Bt#S37210123, gnl|UG|Bt#S56351312, gnl|UG|Bt#S56351214, gnl|UG|Bt#S11933002, gnl|UG|Bt#S38432750	mitotic cell cycle	42 out of 1013 genes, 4.1%	506 out of 15911 genes, 3.2%	1	gnl|UG|Bt#S40831437, gnl|UG|Bt#S29291329, gnl|UG|Bt#S39738768, gnl|UG|Bt#S32072344, gnl|UG|Bt#S26988001, gnl|UG|Bt#S31094015, gnl|UG|Bt#S33771559, gnl|UG|Bt#S39545673, gnl|UG|Bt#S39546786, gnl|UG|Bt#S27561846, gnl|UG|Bt#S16771476, gnl|UG|Bt#S40833917, gnl|UG|Bt#S38795346, gnl|UG|Bt#S29296135, gnl|UG|Bt#S30930644, gnl|UG|Bt#S35034725, gnl|UG|Bt#S21130458, gnl|UG|Bt#S11933126, gnl|UG|Bt#S30930447, …	mesenchymal cell differentiation	2 out of 130 genes, 1.5%	54 out of 15911 genes, 0.3%	1	gnl|UG|Bt#S26472486, gnl|UG|Bt#S11933395
regulation of epithelial cell differentiation	2 out of 273 genes, 0.7%	21 out of 15911 genes, 0.1%	1	gnl|UG|Bt#S35469476, gnl|UG|Bt#S38432762	cell-cell recognition	4 out of 1013 genes, 0.4%	22 out of 15911 genes, 0.1%	1	gnl|UG|Bt#S27553912, gnl|UG|Bt#S36130244, gnl|UG|Bt#S26987902, gnl|UG|Bt#S12065966	regulation of oxidoreductase activity	2 out of 130 genes, 1.5%	54 out of 15911 genes, 0.3%	1	gnl|UG|Bt#S11933395, gnl|UG|Bt#S40831234
G1/S transition of mitotic cell cycle	3 out of 273 genes, 1.1%	49 out of 15911 genes, 0.3%	1	gnl|UG|Bt#S27053479, gnl|UG|Bt#S37507066, gnl|UG|Bt#S37210077	negative regulation of blood coagulation	4 out of 1013 genes, 0.4%	22 out of 15911 genes, 0.1%	1	gnl|UG|Bt#S11933241, gnl|UG|Bt#S56351118, gnl|UG|Bt#S38753815, gnl|UG|Bt#S26472351	regulation of systemic arterial blood pressure	2 out of 130 genes, 1.5%	55 out of 15911 genes, 0.3%	1	gnl|UG|Bt#S38753782, gnl|UG|Bt#S11933395
negative regulation of macromolecule metabolic process	11 out of 273 genes, 4.0%	368 out of 15911 genes, 2.3%	1	gnl|UG|Bt#S56351312, gnl|UG|Bt#S56351214, gnl|UG|Bt#S34823429, gnl|UG|Bt#S29965779, gnl|UG|Bt#S35469476, gnl|UG|Bt#S26472486, gnl|UG|Bt#S29296479, gnl|UG|Bt#S31751915, gnl|UG|Bt#S38432750, gnl|UG|Bt#S29292233, gnl|UG|Bt#S24286027	regulation of chromosome organization	4 out of 1013 genes, 0.4%	22 out of 15911 genes, 0.1%	1	gnl|UG|Bt#S34823055, gnl|UG|Bt#S38432934, gnl|UG|Bt#S16391081, gnl|UG|Bt#S11933126	cellular component disassembly	2 out of 130 genes, 1.5%	55 out of 15911 genes, 0.3%	1	gnl|UG|Bt#S29313709, gnl|UG|Bt#S35035024
regulation of cell death	21 out of 273 genes, 7.7%	839 out of 15911 genes, 5.3%	1	gnl|UG|Bt#S29313709, gnl|UG|Bt#S27053479, gnl|UG|Bt#S26472356, gnl|UG|Bt#S37223771, gnl|UG|Bt#S11933002, gnl|UG|Bt#S12072282, gnl|UG|Bt#S14267661, gnl|UG|Bt#S29296479, gnl|UG|Bt#S14561821, gnl|UG|Bt#S27557311, gnl|UG|Bt#S36133363, gnl|UG|Bt#S34823429, gnl|UG|Bt#S34287000, gnl|UG|Bt#S56351864, gnl|UG|Bt#S39759288, gnl|UG|Bt#S24272689, gnl|UG|Bt#S26987913, gnl|UG|Bt#S34485122, gnl|UG|Bt#S31751915, …	negative regulation of coagulation	4 out of 1013 genes, 0.4%	22 out of 15911 genes, 0.1%	1	gnl|UG|Bt#S11933241, gnl|UG|Bt#S56351118, gnl|UG|Bt#S38753815, gnl|UG|Bt#S26472351	positive regulation of cytokine biosynthetic process	2 out of 130 genes, 1.5%	56 out of 15911 genes, 0.4%	1	gnl|UG|Bt#S36351843, gnl|UG|Bt#S11933002
organic acid transport	7 out of 273 genes, 2.6%	197 out of 15911 genes, 1.2%	1	gnl|UG|Bt#S55887753, gnl|UG|Bt#S56351214, gnl|UG|Bt#S35469276, gnl|UG|Bt#S34343197, gnl|UG|Bt#S41446932, gnl|UG|Bt#S29293404, gnl|UG|Bt#S11933386	negative regulation of hemostasis	4 out of 1013 genes, 0.4%	22 out of 15911 genes, 0.1%	1	gnl|UG|Bt#S11933241, gnl|UG|Bt#S56351118, gnl|UG|Bt#S38753815, gnl|UG|Bt#S26472351	positive regulation of immune response	6 out of 130 genes, 4.6%	363 out of 15911 genes, 2.3%	1	gnl|UG|Bt#S35034754, gnl|UG|Bt#S35034910, gnl|UG|Bt#S56350710, gnl|UG|Bt#S36351843, gnl|UG|Bt#S31093928, gnl|UG|Bt#S40831234
carboxylic acid transport	7 out of 273 genes, 2.6%	197 out of 15911 genes, 1.2%	1	gnl|UG|Bt#S55887753, gnl|UG|Bt#S56351214, gnl|UG|Bt#S35469276, gnl|UG|Bt#S34343197, gnl|UG|Bt#S41446932, gnl|UG|Bt#S29293404, gnl|UG|Bt#S11933386	protein modification by small protein conjugation or removal	37 out of 1013 genes, 3.7%	438 out of 15911 genes, 2.8%	1	gnl|UG|Bt#S37507092, gnl|UG|Bt#S33771559, gnl|UG|Bt#S55357385, gnl|UG|Bt#S30930555, gnl|UG|Bt#S39759400, gnl|UG|Bt#S40831407, gnl|UG|Bt#S36134270, gnl|UG|Bt#S36130243, gnl|UG|Bt#S38795273, gnl|UG|Bt#S34287282, gnl|UG|Bt#S56351864, gnl|UG|Bt#S26988047, gnl|UG|Bt#S35035021, gnl|UG|Bt#S12072538, gnl|UG|Bt#S55895085, gnl|UG|Bt#S36135927, gnl|UG|Bt#S29910433, gnl|UG|Bt#S32418455, gnl|UG|Bt#S35035026, …	metabolic process	80 out of 130 genes, 61.5%	8752 out of 15911 genes, 55.0%	1	gnl|UG|Bt#S29293441, gnl|UG|Bt#S35034743, gnl|UG|Bt#S29298378, gnl|UG|Bt#S26710067, gnl|UG|Bt#S40831264, gnl|UG|Bt#S38795441, gnl|UG|Bt#S35034870, gnl|UG|Bt#S36133363, gnl|UG|Bt#S40831259, gnl|UG|Bt#S26710282, gnl|UG|Bt#S26988047, gnl|UG|Bt#S29308148, gnl|UG|Bt#S40977734, gnl|UG|Bt#S26710050, gnl|UG|Bt#S33771554, gnl|UG|Bt#S29312815, gnl|UG|Bt#S35174330, gnl|UG|Bt#S22475209, gnl|UG|Bt#S29721711, …
glycosphingolipid metabolic process	2 out of 273 genes, 0.7%	22 out of 15911 genes, 0.1%	1	gnl|UG|Bt#S46902783, gnl|UG|Bt#S20119426	smooth muscle cell migration	5 out of 1013 genes, 0.5%	32 out of 15911 genes, 0.2%	1	gnl|UG|Bt#S11933241, gnl|UG|Bt#S26988281, gnl|UG|Bt#S34817912, gnl|UG|Bt#S37581475, gnl|UG|Bt#S39546770	protein transport	9 out of 130 genes, 6.9%	640 out of 15911 genes, 4.0%	1	gnl|UG|Bt#S29313709, gnl|UG|Bt#S56350710, gnl|UG|Bt#S29299811, gnl|UG|Bt#S31093928, gnl|UG|Bt#S33771369, gnl|UG|Bt#S35034910, gnl|UG|Bt#S24287660, gnl|UG|Bt#S29721709, gnl|UG|Bt#S26472591
regulation of alpha-beta T cell differentiation	2 out of 273 genes, 0.7%	22 out of 15911 genes, 0.1%	1	gnl|UG|Bt#S29292233, gnl|UG|Bt#S46901746	DNA double-strand break processing	2 out of 1013 genes, 0.2%	6 out of 15911 genes, 0.0%	1	gnl|UG|Bt#S28283170, gnl|UG|Bt#S39546934	odontogenesis	2 out of 130 genes, 1.5%	57 out of 15911 genes, 0.4%	1	gnl|UG|Bt#S12072540, gnl|UG|Bt#S11933395
response to glucocorticoid stimulus	3 out of 273 genes, 1.1%	50 out of 15911 genes, 0.3%	1	gnl|UG|Bt#S26987980, gnl|UG|Bt#S40831313, gnl|UG|Bt#S34287179	regulation of translational elongation	2 out of 1013 genes, 0.2%	6 out of 15911 genes, 0.0%	1	gnl|UG|Bt#S29311345, gnl|UG|Bt#S29293092	transmembrane receptor protein serine/threonine kinase signaling pathway	4 out of 130 genes, 3.1%	198 out of 15911 genes, 1.2%	1	gnl|UG|Bt#S35174330, gnl|UG|Bt#S33771554, gnl|UG|Bt#S34287000, gnl|UG|Bt#S35034910
mitotic cell cycle	14 out of 273 genes, 5.1%	506 out of 15911 genes, 3.2%	1	gnl|UG|Bt#S30930644, gnl|UG|Bt#S27053479, gnl|UG|Bt#S29721711, gnl|UG|Bt#S37507066, gnl|UG|Bt#S26988177, gnl|UG|Bt#S39738605, gnl|UG|Bt#S37223836, gnl|UG|Bt#S39546373, gnl|UG|Bt#S26987745, gnl|UG|Bt#S39759318, gnl|UG|Bt#S26472296, gnl|UG|Bt#S24253361, gnl|UG|Bt#S37210077, gnl|UG|Bt#S27053462	cotranslational protein targeting to membrane	2 out of 1013 genes, 0.2%	6 out of 15911 genes, 0.0%	1	gnl|UG|Bt#S27053520, gnl|UG|Bt#S29293092	regulation of multicellular organismal development	7 out of 130 genes, 5.4%	457 out of 15911 genes, 2.9%	1	gnl|UG|Bt#S38432762, gnl|UG|Bt#S33771554, gnl|UG|Bt#S23359677, gnl|UG|Bt#S35034910, gnl|UG|Bt#S34287322, gnl|UG|Bt#S11933002, gnl|UG|Bt#S40977794
steroid metabolic process	8 out of 273 genes, 2.9%	239 out of 15911 genes, 1.5%	1	gnl|UG|Bt#S33771369, gnl|UG|Bt#S12072710, gnl|UG|Bt#S37443277, gnl|UG|Bt#S12072540, gnl|UG|Bt#S30141207, gnl|UG|Bt#S11933002, gnl|UG|Bt#S46902783, gnl|UG|Bt#S26987905	nucleotide transport	2 out of 1013 genes, 0.2%	6 out of 15911 genes, 0.0%	1	gnl|UG|Bt#S29309686, gnl|UG|Bt#S12072699	epithelial cell differentiation	3 out of 130 genes, 2.3%	124 out of 15911 genes, 0.8%	1	gnl|UG|Bt#S36133363, gnl|UG|Bt#S35034910, gnl|UG|Bt#S11933002
regulation of signaling	29 out of 273 genes, 10.6%	1244 out of 15911 genes, 7.8%	1	gnl|UG|Bt#S24623804, gnl|UG|Bt#S26987980, gnl|UG|Bt#S56351214, gnl|UG|Bt#S39738868, gnl|UG|Bt#S27053479, gnl|UG|Bt#S37210119, gnl|UG|Bt#S56351812, gnl|UG|Bt#S56351673, gnl|UG|Bt#S12073108, gnl|UG|Bt#S11933002, gnl|UG|Bt#S37210123, gnl|UG|Bt#S35469476, gnl|UG|Bt#S12069946, gnl|UG|Bt#S14561821, gnl|UG|Bt#S34286919, gnl|UG|Bt#S36018852, gnl|UG|Bt#S32020349, gnl|UG|Bt#S56351312, gnl|UG|Bt#S56351531, …	DNA-dependent transcription, termination	10 out of 1013 genes, 1.0%	88 out of 15911 genes, 0.6%	1	gnl|UG|Bt#S33852524, gnl|UG|Bt#S56350798, gnl|UG|Bt#S38795305, gnl|UG|Bt#S11933450, gnl|UG|Bt#S35469497, gnl|UG|Bt#S39546290, gnl|UG|Bt#S34287103, gnl|UG|Bt#S29307358, gnl|UG|Bt#S27047737, gnl|UG|Bt#S33771404	second-messenger-mediated signaling	2 out of 130 genes, 1.5%	58 out of 15911 genes, 0.4%	1	gnl|UG|Bt#S12072540, gnl|UG|Bt#S11933395
regulation of cell proliferation	10 out of 273 genes, 3.7%	328 out of 15911 genes, 2.1%	1	gnl|UG|Bt#S24623804, gnl|UG|Bt#S56351312, gnl|UG|Bt#S56351154, gnl|UG|Bt#S56351861, gnl|UG|Bt#S26472356, gnl|UG|Bt#S26987913, gnl|UG|Bt#S33771554, gnl|UG|Bt#S14561821, gnl|UG|Bt#S29292233, gnl|UG|Bt#S24278968	M phase of mitotic cell cycle	28 out of 1013 genes, 2.8%	319 out of 15911 genes, 2.0%	1	gnl|UG|Bt#S40831437, gnl|UG|Bt#S52623211, gnl|UG|Bt#S32072344, gnl|UG|Bt#S29721711, gnl|UG|Bt#S26988001, gnl|UG|Bt#S31094015, gnl|UG|Bt#S38754184, gnl|UG|Bt#S39545673, gnl|UG|Bt#S43309419, gnl|UG|Bt#S39546786, gnl|UG|Bt#S27561846, gnl|UG|Bt#S16771476, gnl|UG|Bt#S40833917, gnl|UG|Bt#S20966960, gnl|UG|Bt#S41470025, gnl|UG|Bt#S38795346, gnl|UG|Bt#S30930644, gnl|UG|Bt#S35034725, gnl|UG|Bt#S21130458, …	pattern specification process	5 out of 130 genes, 3.8%	282 out of 15911 genes, 1.8%	1	gnl|UG|Bt#S35174330, gnl|UG|Bt#S34287000, gnl|UG|Bt#S46903775, gnl|UG|Bt#S11933395, gnl|UG|Bt#S24278968
regulation of kinase activity	10 out of 273 genes, 3.7%	328 out of 15911 genes, 2.1%	1	gnl|UG|Bt#S24623804, gnl|UG|Bt#S56351312, gnl|UG|Bt#S33771355, gnl|UG|Bt#S56351673, gnl|UG|Bt#S56351864, gnl|UG|Bt#S35469476, gnl|UG|Bt#S37210123, gnl|UG|Bt#S31751915, gnl|UG|Bt#S38432750, gnl|UG|Bt#S36018852	DNA-dependent DNA replication	8 out of 1013 genes, 0.8%	65 out of 15911 genes, 0.4%	1	gnl|UG|Bt#S33852622, gnl|UG|Bt#S28283085, gnl|UG|Bt#S31093786, gnl|UG|Bt#S29910340, gnl|UG|Bt#S39546580, gnl|UG|Bt#S26472554, gnl|UG|Bt#S27557222, gnl|UG|Bt#S55896655	establishment of protein localization	9 out of 130 genes, 6.9%	646 out of 15911 genes, 4.1%	1	gnl|UG|Bt#S29313709, gnl|UG|Bt#S56350710, gnl|UG|Bt#S29299811, gnl|UG|Bt#S31093928, gnl|UG|Bt#S33771369, gnl|UG|Bt#S35034910, gnl|UG|Bt#S24287660, gnl|UG|Bt#S29721709, gnl|UG|Bt#S26472591
positive regulation of protein kinase activity	5 out of 273 genes, 1.8%	121 out of 15911 genes, 0.8%	1	gnl|UG|Bt#S37210123, gnl|UG|Bt#S56351312, gnl|UG|Bt#S56351673, gnl|UG|Bt#S56351864, gnl|UG|Bt#S36018852	DNA integrity checkpoint	6 out of 1013 genes, 0.6%	43 out of 15911 genes, 0.3%	1	gnl|UG|Bt#S29721678, gnl|UG|Bt#S38432900, gnl|UG|Bt#S56350690, gnl|UG|Bt#S30930469, gnl|UG|Bt#S30930555, gnl|UG|Bt#S35035021	regulation of signaling	15 out of 130 genes, 11.5%	1244 out of 15911 genes, 7.8%	1	gnl|UG|Bt#S53095019, gnl|UG|Bt#S33771355, gnl|UG|Bt#S35034870, gnl|UG|Bt#S36351843, gnl|UG|Bt#S12072287, gnl|UG|Bt#S11933002, gnl|UG|Bt#S26710282, gnl|UG|Bt#S31093928, gnl|UG|Bt#S11933241, gnl|UG|Bt#S35035024, gnl|UG|Bt#S35034743, gnl|UG|Bt#S35034910, gnl|UG|Bt#S33771554, gnl|UG|Bt#S11933395, gnl|UG|Bt#S40831234
response to peptide hormone stimulus	6 out of 273 genes, 2.2%	160 out of 15911 genes, 1.0%	1	gnl|UG|Bt#S24623804, gnl|UG|Bt#S12072540, gnl|UG|Bt#S33771554, gnl|UG|Bt#S40977648, gnl|UG|Bt#S39738560, gnl|UG|Bt#S29965779	protein modification by small protein removal	7 out of 1013 genes, 0.7%	55 out of 15911 genes, 0.3%	1	gnl|UG|Bt#S36130243, gnl|UG|Bt#S40977610, gnl|UG|Bt#S33771559, gnl|UG|Bt#S53256938, gnl|UG|Bt#S31657840, gnl|UG|Bt#S40831338, gnl|UG|Bt#S35035021	regulation of angiogenesis	2 out of 130 genes, 1.5%	59 out of 15911 genes, 0.4%	1	gnl|UG|Bt#S38432762, gnl|UG|Bt#S11933002
positive regulation of alpha-beta T cell activation	2 out of 273 genes, 0.7%	23 out of 15911 genes, 0.1%	1	gnl|UG|Bt#S29292233, gnl|UG|Bt#S46901746	regulation of ubiquitin-protein ligase activity involved in mitotic cell cycle	11 out of 1013 genes, 1.1%	102 out of 15911 genes, 0.6%	1	gnl|UG|Bt#S29296135, gnl|UG|Bt#S29291329, gnl|UG|Bt#S39738768, gnl|UG|Bt#S40831245, gnl|UG|Bt#S33771559, gnl|UG|Bt#S24273129, gnl|UG|Bt#S11933126, gnl|UG|Bt#S29721678, gnl|UG|Bt#S29287640, gnl|UG|Bt#S31093899, gnl|UG|Bt#S25049522	regulation of chemotaxis	2 out of 130 genes, 1.5%	59 out of 15911 genes, 0.4%	1	gnl|UG|Bt#S11933395, gnl|UG|Bt#S26472295
monocarboxylic acid transport	3 out of 273 genes, 1.1%	52 out of 15911 genes, 0.3%	1	gnl|UG|Bt#S56351214, gnl|UG|Bt#S29293404, gnl|UG|Bt#S11933386	translation	54 out of 1013 genes, 5.3%	685 out of 15911 genes, 4.3%	1	gnl|UG|Bt#S22472738, gnl|UG|Bt#S31093912, gnl|UG|Bt#S27053562, gnl|UG|Bt#S24243537, gnl|UG|Bt#S39546279, gnl|UG|Bt#S29307073, gnl|UG|Bt#S32812621, gnl|UG|Bt#S26472769, gnl|UG|Bt#S26472516, gnl|UG|Bt#S26472703, gnl|UG|Bt#S39738725, gnl|UG|Bt#S26987696, gnl|UG|Bt#S29296656, gnl|UG|Bt#S24267271, gnl|UG|Bt#S29297640, gnl|UG|Bt#S29296929, gnl|UG|Bt#S35122399, gnl|UG|Bt#S39663380, gnl|UG|Bt#S12048834, …	cellular component organization or biogenesis	33 out of 130 genes, 25.4%	3206 out of 15911 genes, 20.1%	1	gnl|UG|Bt#S29313709, gnl|UG|Bt#S53095019, gnl|UG|Bt#S24279989, gnl|UG|Bt#S24268024, gnl|UG|Bt#S29721711, gnl|UG|Bt#S29292831, gnl|UG|Bt#S29306923, gnl|UG|Bt#S38753934, gnl|UG|Bt#S39564631, gnl|UG|Bt#S38754304, gnl|UG|Bt#S26472486, gnl|UG|Bt#S35034743, gnl|UG|Bt#S56351792, gnl|UG|Bt#S42951521, gnl|UG|Bt#S24287660, gnl|UG|Bt#S24278968, gnl|UG|Bt#S26987905, gnl|UG|Bt#S38753782, gnl|UG|Bt#S21128452, …
cellular component disassembly at cellular level	3 out of 273 genes, 1.1%	52 out of 15911 genes, 0.3%	1	gnl|UG|Bt#S29313709, gnl|UG|Bt#S39546373, gnl|UG|Bt#S34287301	coenzyme metabolic process	18 out of 1013 genes, 1.8%	191 out of 15911 genes, 1.2%	1	gnl|UG|Bt#S32492082, gnl|UG|Bt#S29293886, gnl|UG|Bt#S33771434, gnl|UG|Bt#S21458772, gnl|UG|Bt#S31751984, gnl|UG|Bt#S37507215, gnl|UG|Bt#S18953147, gnl|UG|Bt#S35122671, gnl|UG|Bt#S26987905, gnl|UG|Bt#S27554521, gnl|UG|Bt#S35469466, gnl|UG|Bt#S34287190, gnl|UG|Bt#S28037058, gnl|UG|Bt#S34485007, gnl|UG|Bt#S34817807, gnl|UG|Bt#S36018770, gnl|UG|Bt#S11932630, gnl|UG|Bt#S33852515	defense response	8 out of 130 genes, 6.2%	557 out of 15911 genes, 3.5%	1	gnl|UG|Bt#S38753782, gnl|UG|Bt#S40831228, gnl|UG|Bt#S26987696, gnl|UG|Bt#S11933002, gnl|UG|Bt#S30777570, gnl|UG|Bt#S38754304, gnl|UG|Bt#S26472295, gnl|UG|Bt#S11933499
regulation of protein phosphorylation	13 out of 273 genes, 4.8%	467 out of 15911 genes, 2.9%	1	gnl|UG|Bt#S24623804, gnl|UG|Bt#S26987980, gnl|UG|Bt#S56351312, gnl|UG|Bt#S33771355, gnl|UG|Bt#S56351673, gnl|UG|Bt#S56351864, gnl|UG|Bt#S12072538, gnl|UG|Bt#S37210123, gnl|UG|Bt#S35469476, gnl|UG|Bt#S31751915, gnl|UG|Bt#S38432750, gnl|UG|Bt#S29292233, gnl|UG|Bt#S36018852	protein targeting	23 out of 1013 genes, 2.3%	257 out of 15911 genes, 1.6%	1	gnl|UG|Bt#S29298665, gnl|UG|Bt#S36130213, gnl|UG|Bt#S39546317, gnl|UG|Bt#S40977580, gnl|UG|Bt#S30930446, gnl|UG|Bt#S29293092, gnl|UG|Bt#S55894699, gnl|UG|Bt#S29293391, gnl|UG|Bt#S56351215, gnl|UG|Bt#S29295361, gnl|UG|Bt#S34286979, gnl|UG|Bt#S26472591, gnl|UG|Bt#S56351965, gnl|UG|Bt#S30930466, gnl|UG|Bt#S40831240, gnl|UG|Bt#S29296656, gnl|UG|Bt#S34287282, gnl|UG|Bt#S40831448, gnl|UG|Bt#S39571812, …	negative regulation of response to stimulus	5 out of 130 genes, 3.8%	288 out of 15911 genes, 1.8%	1	gnl|UG|Bt#S35035024, gnl|UG|Bt#S33771554, gnl|UG|Bt#S35034870, gnl|UG|Bt#S36351843, gnl|UG|Bt#S12072287
regulation of intracellular protein kinase cascade	8 out of 273 genes, 2.9%	247 out of 15911 genes, 1.6%	1	gnl|UG|Bt#S26987980, gnl|UG|Bt#S56351312, gnl|UG|Bt#S56351214, gnl|UG|Bt#S56351531, gnl|UG|Bt#S11933002, gnl|UG|Bt#S37210123, gnl|UG|Bt#S38432750, gnl|UG|Bt#S29292233	generation of precursor metabolites and energy	32 out of 1013 genes, 3.2%	379 out of 15911 genes, 2.4%	1	gnl|UG|Bt#S31751984, gnl|UG|Bt#S24269166, gnl|UG|Bt#S29294480, gnl|UG|Bt#S11932987, gnl|UG|Bt#S11895256, gnl|UG|Bt#S33771362, gnl|UG|Bt#S29295470, gnl|UG|Bt#S11932924, gnl|UG|Bt#S40977734, gnl|UG|Bt#S27877376, gnl|UG|Bt#S32812836, gnl|UG|Bt#S31093955, gnl|UG|Bt#S26988085, gnl|UG|Bt#S29310246, gnl|UG|Bt#S21458772, gnl|UG|Bt#S39546134, gnl|UG|Bt#S26161666, gnl|UG|Bt#S26710109, gnl|UG|Bt#S11932670, …	response to mechanical stimulus	2 out of 130 genes, 1.5%	61 out of 15911 genes, 0.4%	1	gnl|UG|Bt#S38753782, gnl|UG|Bt#S40831234
cellular lipid metabolic process	17 out of 273 genes, 6.2%	661 out of 15911 genes, 4.2%	1	gnl|UG|Bt#S24623804, gnl|UG|Bt#S30141207, gnl|UG|Bt#S12073108, gnl|UG|Bt#S46902783, gnl|UG|Bt#S20119426, gnl|UG|Bt#S35469466, gnl|UG|Bt#S34484965, gnl|UG|Bt#S40831313, gnl|UG|Bt#S29303889, gnl|UG|Bt#S30930467, gnl|UG|Bt#S30915831, gnl|UG|Bt#S38753947, gnl|UG|Bt#S26472701, gnl|UG|Bt#S38754281, gnl|UG|Bt#S34286955, gnl|UG|Bt#S29287004, gnl|UG|Bt#S26987905	tRNA aminoacylation for protein translation	7 out of 1013 genes, 0.7%	56 out of 15911 genes, 0.4%	1	gnl|UG|Bt#S39738725, gnl|UG|Bt#S39738536, gnl|UG|Bt#S26710090, gnl|UG|Bt#S56351609, gnl|UG|Bt#S39546207, gnl|UG|Bt#S12374016, gnl|UG|Bt#S37507228	positive regulation of response to external stimulus	2 out of 130 genes, 1.5%	61 out of 15911 genes, 0.4%	1	gnl|UG|Bt#S11933395, gnl|UG|Bt#S26472295
negative regulation of cell differentiation	7 out of 273 genes, 2.6%	205 out of 15911 genes, 1.3%	1	gnl|UG|Bt#S56351312, gnl|UG|Bt#S56351154, gnl|UG|Bt#S56351812, gnl|UG|Bt#S26988220, gnl|UG|Bt#S46901746, gnl|UG|Bt#S40977794, gnl|UG|Bt#S29965779	amino acid activation	7 out of 1013 genes, 0.7%	56 out of 15911 genes, 0.4%	1	gnl|UG|Bt#S39738725, gnl|UG|Bt#S39738536, gnl|UG|Bt#S26710090, gnl|UG|Bt#S56351609, gnl|UG|Bt#S39546207, gnl|UG|Bt#S12374016, gnl|UG|Bt#S37507228	viral genome expression	4 out of 130 genes, 3.1%	207 out of 15911 genes, 1.3%	1	gnl|UG|Bt#S29306923, gnl|UG|Bt#S12374131, gnl|UG|Bt#S27006993, gnl|UG|Bt#S24576076
regulation of transferase activity	10 out of 273 genes, 3.7%	335 out of 15911 genes, 2.1%	1	gnl|UG|Bt#S24623804, gnl|UG|Bt#S56351312, gnl|UG|Bt#S33771355, gnl|UG|Bt#S56351673, gnl|UG|Bt#S56351864, gnl|UG|Bt#S35469476, gnl|UG|Bt#S37210123, gnl|UG|Bt#S31751915, gnl|UG|Bt#S38432750, gnl|UG|Bt#S36018852	tRNA aminoacylation	7 out of 1013 genes, 0.7%	56 out of 15911 genes, 0.4%	1	gnl|UG|Bt#S39738725, gnl|UG|Bt#S39738536, gnl|UG|Bt#S26710090, gnl|UG|Bt#S56351609, gnl|UG|Bt#S39546207, gnl|UG|Bt#S12374016, gnl|UG|Bt#S37507228	regulation of response to external stimulus	3 out of 130 genes, 2.3%	130 out of 15911 genes, 0.8%	1	gnl|UG|Bt#S11933241, gnl|UG|Bt#S11933395, gnl|UG|Bt#S26472295
DNA-dependent transcription, termination	4 out of 273 genes, 1.5%	88 out of 15911 genes, 0.6%	1	gnl|UG|Bt#S26472611, gnl|UG|Bt#S38753879, gnl|UG|Bt#S35469497, gnl|UG|Bt#S46901201	sphingomyelin metabolic process	3 out of 1013 genes, 0.3%	15 out of 15911 genes, 0.1%	1	gnl|UG|Bt#S38753947, gnl|UG|Bt#S27185111, gnl|UG|Bt#S34287337	regulation of heart contraction	2 out of 130 genes, 1.5%	62 out of 15911 genes, 0.4%	1	gnl|UG|Bt#S12072540, gnl|UG|Bt#S11933395
regulation of T cell differentiation	3 out of 273 genes, 1.1%	54 out of 15911 genes, 0.3%	1	gnl|UG|Bt#S26987913, gnl|UG|Bt#S29292233, gnl|UG|Bt#S46901746	electron transport chain	11 out of 1013 genes, 1.1%	104 out of 15911 genes, 0.7%	1	gnl|UG|Bt#S29310246, gnl|UG|Bt#S29310449, gnl|UG|Bt#S11932924, gnl|UG|Bt#S29294480, gnl|UG|Bt#S40977734, gnl|UG|Bt#S29358001, gnl|UG|Bt#S32812836, gnl|UG|Bt#S26161666, gnl|UG|Bt#S26710109, gnl|UG|Bt#S26988085, gnl|UG|Bt#S29307355	response to oxidative stress	3 out of 130 genes, 2.3%	131 out of 15911 genes, 0.8%	1	gnl|UG|Bt#S36133363, gnl|UG|Bt#S35034910, gnl|UG|Bt#S36351843
regulation of skeletal muscle fiber development	2 out of 273 genes, 0.7%	25 out of 15911 genes, 0.2%	1	gnl|UG|Bt#S38432762, gnl|UG|Bt#S29965779	regulation of ubiquitin-protein ligase activity	11 out of 1013 genes, 1.1%	104 out of 15911 genes, 0.7%	1	gnl|UG|Bt#S29296135, gnl|UG|Bt#S29291329, gnl|UG|Bt#S39738768, gnl|UG|Bt#S40831245, gnl|UG|Bt#S33771559, gnl|UG|Bt#S24273129, gnl|UG|Bt#S11933126, gnl|UG|Bt#S29721678, gnl|UG|Bt#S29287640, gnl|UG|Bt#S31093899, gnl|UG|Bt#S25049522	regulation of locomotion	3 out of 130 genes, 2.3%	131 out of 15911 genes, 0.8%	1	gnl|UG|Bt#S26472486, gnl|UG|Bt#S11933395, gnl|UG|Bt#S26472295
regulation of striated muscle cell differentiation	2 out of 273 genes, 0.7%	25 out of 15911 genes, 0.2%	1	gnl|UG|Bt#S38432762, gnl|UG|Bt#S29965779	cell proliferation	70 out of 1013 genes, 6.9%	921 out of 15911 genes, 5.8%	1	gnl|UG|Bt#S26987781, gnl|UG|Bt#S27561846, gnl|UG|Bt#S34287014, gnl|UG|Bt#S34287064, gnl|UG|Bt#S37507095, gnl|UG|Bt#S38432900, gnl|UG|Bt#S34287284, gnl|UG|Bt#S34286983, gnl|UG|Bt#S53256932, gnl|UG|Bt#S29910433, gnl|UG|Bt#S53095019, gnl|UG|Bt#S23826169, gnl|UG|Bt#S27555440, gnl|UG|Bt#S36351843, gnl|UG|Bt#S40831305, gnl|UG|Bt#S12073108, gnl|UG|Bt#S12073045, gnl|UG|Bt#S24271248, gnl|UG|Bt#S11933178, …	positive regulation of metabolic process	8 out of 130 genes, 6.2%	566 out of 15911 genes, 3.6%	1	gnl|UG|Bt#S35034870, gnl|UG|Bt#S55885535, gnl|UG|Bt#S36351843, gnl|UG|Bt#S11933002, gnl|UG|Bt#S31093928, gnl|UG|Bt#S40977610, gnl|UG|Bt#S11933395, gnl|UG|Bt#S24278968
hemopoietic or lymphoid organ development	10 out of 273 genes, 3.7%	339 out of 15911 genes, 2.1%	1	gnl|UG|Bt#S56351214, gnl|UG|Bt#S38795441, gnl|UG|Bt#S56351154, gnl|UG|Bt#S56351812, gnl|UG|Bt#S29965779, gnl|UG|Bt#S24272689, gnl|UG|Bt#S34287572, gnl|UG|Bt#S33771554, gnl|UG|Bt#S34287179, gnl|UG|Bt#S27006993	regulation of sister chromatid cohesion	2 out of 1013 genes, 0.2%	7 out of 15911 genes, 0.0%	1	gnl|UG|Bt#S34823055, gnl|UG|Bt#S38432934	regulation of cell development	4 out of 130 genes, 3.1%	210 out of 15911 genes, 1.3%	1	gnl|UG|Bt#S26472486, gnl|UG|Bt#S38432762, gnl|UG|Bt#S34287322, gnl|UG|Bt#S40977794
epidermal cell differentiation	3 out of 273 genes, 1.1%	56 out of 15911 genes, 0.4%	1	gnl|UG|Bt#S56351812, gnl|UG|Bt#S11933002, gnl|UG|Bt#S39546160	positive regulation of mast cell activation	2 out of 1013 genes, 0.2%	7 out of 15911 genes, 0.0%	1	gnl|UG|Bt#S32812583, gnl|UG|Bt#S34287135	regulation of macromolecule metabolic process	23 out of 130 genes, 17.7%	2121 out of 15911 genes, 13.3%	1	gnl|UG|Bt#S29313709, gnl|UG|Bt#S39759395, gnl|UG|Bt#S53095019, gnl|UG|Bt#S37443340, gnl|UG|Bt#S36351843, gnl|UG|Bt#S11933002, gnl|UG|Bt#S40977794, gnl|UG|Bt#S39546445, gnl|UG|Bt#S26472486, gnl|UG|Bt#S35034743, gnl|UG|Bt#S23359677, gnl|UG|Bt#S26987683, gnl|UG|Bt#S24278968, gnl|UG|Bt#S33771355, gnl|UG|Bt#S35034870, gnl|UG|Bt#S36133363, gnl|UG|Bt#S40831259, gnl|UG|Bt#S12072287, gnl|UG|Bt#S31093928, …
retinoid metabolic process	2 out of 273 genes, 0.7%	26 out of 15911 genes, 0.2%	1	gnl|UG|Bt#S29303889, gnl|UG|Bt#S38754281	positive regulation of mast cell activation involved in immune response	2 out of 1013 genes, 0.2%	7 out of 15911 genes, 0.0%	1	gnl|UG|Bt#S32812583, gnl|UG|Bt#S34287135	negative regulation of Wnt receptor signaling pathway	2 out of 130 genes, 1.5%	64 out of 15911 genes, 0.4%	1	gnl|UG|Bt#S33771554, gnl|UG|Bt#S12072287
mRNA processing	6 out of 273 genes, 2.2%	170 out of 15911 genes, 1.1%	1	gnl|UG|Bt#S26472611, gnl|UG|Bt#S38753879, gnl|UG|Bt#S55885535, gnl|UG|Bt#S35469497, gnl|UG|Bt#S46901201, gnl|UG|Bt#S24283847	regulation of chromosome segregation	2 out of 1013 genes, 0.2%	7 out of 15911 genes, 0.0%	1	gnl|UG|Bt#S34823055, gnl|UG|Bt#S38432934	biosynthetic process	27 out of 130 genes, 20.8%	2573 out of 15911 genes, 16.2%	1	gnl|UG|Bt#S29313709, gnl|UG|Bt#S11933450, gnl|UG|Bt#S24268024, gnl|UG|Bt#S55885535, gnl|UG|Bt#S27559941, gnl|UG|Bt#S29306923, gnl|UG|Bt#S11933002, gnl|UG|Bt#S35034746, gnl|UG|Bt#S35034743, gnl|UG|Bt#S24287660, gnl|UG|Bt#S29310784, gnl|UG|Bt#S34259274, gnl|UG|Bt#S26987905, gnl|UG|Bt#S30930580, gnl|UG|Bt#S26987696, gnl|UG|Bt#S12072540, gnl|UG|Bt#S39546207, gnl|UG|Bt#S12374131, gnl|UG|Bt#S24576076, …
vitamin metabolic process	4 out of 273 genes, 1.5%	93 out of 15911 genes, 0.6%	1	gnl|UG|Bt#S55887753, gnl|UG|Bt#S11932987, gnl|UG|Bt#S37443277, gnl|UG|Bt#S37507215	DNA modification	6 out of 1013 genes, 0.6%	46 out of 15911 genes, 0.3%	1	gnl|UG|Bt#S40977579, gnl|UG|Bt#S56351708, gnl|UG|Bt#S26710263, gnl|UG|Bt#S46901873, gnl|UG|Bt#S38753833, gnl|UG|Bt#S16391081	primary neural tube formation	2 out of 130 genes, 1.5%	65 out of 15911 genes, 0.4%	1	gnl|UG|Bt#S12072540, gnl|UG|Bt#S26987683
respiratory electron transport chain	3 out of 273 genes, 1.1%	58 out of 15911 genes, 0.4%	1	gnl|UG|Bt#S11932924, gnl|UG|Bt#S29301018, gnl|UG|Bt#S29292831	response to amine stimulus	6 out of 1013 genes, 0.6%	46 out of 15911 genes, 0.3%	1	gnl|UG|Bt#S38753782, gnl|UG|Bt#S35035032, gnl|UG|Bt#S29270811, gnl|UG|Bt#S33771563, gnl|UG|Bt#S38754303, gnl|UG|Bt#S26710282	mesenchyme development	2 out of 130 genes, 1.5%	66 out of 15911 genes, 0.4%	1	gnl|UG|Bt#S26472486, gnl|UG|Bt#S11933395
vasodilation	2 out of 273 genes, 0.7%	27 out of 15911 genes, 0.2%	1	gnl|UG|Bt#S12072540, gnl|UG|Bt#S26472356	regulation of ligase activity	11 out of 1013 genes, 1.1%	105 out of 15911 genes, 0.7%	1	gnl|UG|Bt#S29296135, gnl|UG|Bt#S29291329, gnl|UG|Bt#S39738768, gnl|UG|Bt#S40831245, gnl|UG|Bt#S33771559, gnl|UG|Bt#S24273129, gnl|UG|Bt#S11933126, gnl|UG|Bt#S29721678, gnl|UG|Bt#S29287640, gnl|UG|Bt#S31093899, gnl|UG|Bt#S25049522	cellular component organization	31 out of 130 genes, 23.8%	3035 out of 15911 genes, 19.1%	1	gnl|UG|Bt#S29313709, gnl|UG|Bt#S53095019, gnl|UG|Bt#S24279989, gnl|UG|Bt#S24268024, gnl|UG|Bt#S29721711, gnl|UG|Bt#S29292831, gnl|UG|Bt#S38753934, gnl|UG|Bt#S39564631, gnl|UG|Bt#S38754304, gnl|UG|Bt#S26472486, gnl|UG|Bt#S35034743, gnl|UG|Bt#S56351792, gnl|UG|Bt#S42951521, gnl|UG|Bt#S24287660, gnl|UG|Bt#S24278968, gnl|UG|Bt#S26987905, gnl|UG|Bt#S38753782, gnl|UG|Bt#S21128452, gnl|UG|Bt#S26987696, …
regulation of alpha-beta T cell activation	2 out of 273 genes, 0.7%	27 out of 15911 genes, 0.2%	1	gnl|UG|Bt#S29292233, gnl|UG|Bt#S46901746	interphase	21 out of 1013 genes, 2.1%	234 out of 15911 genes, 1.5%	1	gnl|UG|Bt#S33852622, gnl|UG|Bt#S29291329, gnl|UG|Bt#S39738768, gnl|UG|Bt#S33771559, gnl|UG|Bt#S24273129, gnl|UG|Bt#S27557222, gnl|UG|Bt#S40833917, gnl|UG|Bt#S29287743, gnl|UG|Bt#S28283085, gnl|UG|Bt#S31093786, gnl|UG|Bt#S29296135, gnl|UG|Bt#S29287671, gnl|UG|Bt#S55896655, gnl|UG|Bt#S30930447, gnl|UG|Bt#S39738764, gnl|UG|Bt#S29287640, gnl|UG|Bt#S29910340, gnl|UG|Bt#S31093899, gnl|UG|Bt#S26472554, …	cellular calcium ion homeostasis	3 out of 130 genes, 2.3%	138 out of 15911 genes, 0.9%	1	gnl|UG|Bt#S35034743, gnl|UG|Bt#S12072540, gnl|UG|Bt#S11933395
regulation of protein metabolic process	18 out of 273 genes, 6.6%	730 out of 15911 genes, 4.6%	1	gnl|UG|Bt#S24623804, gnl|UG|Bt#S26987980, gnl|UG|Bt#S56351673, gnl|UG|Bt#S26472356, gnl|UG|Bt#S26988177, gnl|UG|Bt#S11933002, gnl|UG|Bt#S37210123, gnl|UG|Bt#S35469476, gnl|UG|Bt#S36018852, gnl|UG|Bt#S56351312, gnl|UG|Bt#S33771355, gnl|UG|Bt#S56351864, gnl|UG|Bt#S37223836, gnl|UG|Bt#S12072538, gnl|UG|Bt#S31751915, gnl|UG|Bt#S29292233, gnl|UG|Bt#S38432750, gnl|UG|Bt#S46901746	negative regulation of biological process	112 out of 1013 genes, 11.1%	1539 out of 15911 genes, 9.7%	1	gnl|UG|Bt#S12072483, gnl|UG|Bt#S26987980, gnl|UG|Bt#S33852622, gnl|UG|Bt#S39738749, gnl|UG|Bt#S56351708, gnl|UG|Bt#S29291329, gnl|UG|Bt#S39738768, gnl|UG|Bt#S18955908, gnl|UG|Bt#S35122182, gnl|UG|Bt#S29295361, gnl|UG|Bt#S26987683, gnl|UG|Bt#S34287064, gnl|UG|Bt#S31751900, gnl|UG|Bt#S33771362, gnl|UG|Bt#S32838840, gnl|UG|Bt#S39545809, gnl|UG|Bt#S26988047, gnl|UG|Bt#S39571812, gnl|UG|Bt#S30930447, …	calcium ion homeostasis	3 out of 130 genes, 2.3%	138 out of 15911 genes, 0.9%	1	gnl|UG|Bt#S35034743, gnl|UG|Bt#S12072540, gnl|UG|Bt#S11933395
negative regulation of protein phosphorylation	3 out of 273 genes, 1.1%	59 out of 15911 genes, 0.4%	1	gnl|UG|Bt#S35469476, gnl|UG|Bt#S31751915, gnl|UG|Bt#S38432750	regulation of actin cytoskeleton organization	9 out of 1013 genes, 0.9%	81 out of 15911 genes, 0.5%	1	gnl|UG|Bt#S31093911, gnl|UG|Bt#S39738868, gnl|UG|Bt#S24512466, gnl|UG|Bt#S11932565, gnl|UG|Bt#S42951521, gnl|UG|Bt#S39759367, gnl|UG|Bt#S39546878, gnl|UG|Bt#S37507224, gnl|UG|Bt#S26987890	neural tube formation	2 out of 130 genes, 1.5%	67 out of 15911 genes, 0.4%	1	gnl|UG|Bt#S12072540, gnl|UG|Bt#S26987683
negative regulation of phosphorus metabolic process	3 out of 273 genes, 1.1%	59 out of 15911 genes, 0.4%	1	gnl|UG|Bt#S35469476, gnl|UG|Bt#S31751915, gnl|UG|Bt#S38432750	positive regulation of MAP kinase activity	7 out of 1013 genes, 0.7%	58 out of 15911 genes, 0.4%	1	gnl|UG|Bt#S40831407, gnl|UG|Bt#S27562193, gnl|UG|Bt#S56351864, gnl|UG|Bt#S55357385, gnl|UG|Bt#S36018852, gnl|UG|Bt#S38795292, gnl|UG|Bt#S56351965	regulation of tube size	2 out of 130 genes, 1.5%	67 out of 15911 genes, 0.4%	1	gnl|UG|Bt#S12072540, gnl|UG|Bt#S11933395
negative regulation of phosphorylation	3 out of 273 genes, 1.1%	59 out of 15911 genes, 0.4%	1	gnl|UG|Bt#S35469476, gnl|UG|Bt#S31751915, gnl|UG|Bt#S38432750	positive regulation of protein serine/threonine kinase activity	7 out of 1013 genes, 0.7%	58 out of 15911 genes, 0.4%	1	gnl|UG|Bt#S40831407, gnl|UG|Bt#S27562193, gnl|UG|Bt#S56351864, gnl|UG|Bt#S55357385, gnl|UG|Bt#S36018852, gnl|UG|Bt#S38795292, gnl|UG|Bt#S56351965	regulation of blood vessel size	2 out of 130 genes, 1.5%	67 out of 15911 genes, 0.4%	1	gnl|UG|Bt#S12072540, gnl|UG|Bt#S11933395
regulation of angiogenesis	3 out of 273 genes, 1.1%	59 out of 15911 genes, 0.4%	1	gnl|UG|Bt#S38432762, gnl|UG|Bt#S26472356, gnl|UG|Bt#S11933002	organelle fission	15 out of 1013 genes, 1.5%	157 out of 15911 genes, 1.0%	1	gnl|UG|Bt#S40831437, gnl|UG|Bt#S52623211, gnl|UG|Bt#S30930644, gnl|UG|Bt#S35034725, gnl|UG|Bt#S34287282, gnl|UG|Bt#S31094015, gnl|UG|Bt#S39545673, gnl|UG|Bt#S11933126, gnl|UG|Bt#S39738835, gnl|UG|Bt#S16771476, gnl|UG|Bt#S40833917, gnl|UG|Bt#S29721678, gnl|UG|Bt#S20966960, gnl|UG|Bt#S24253361, gnl|UG|Bt#S39546106	negative regulation of macromolecule biosynthetic process	4 out of 130 genes, 3.1%	220 out of 15911 genes, 1.4%	1	gnl|UG|Bt#S26472486, gnl|UG|Bt#S11933395, gnl|UG|Bt#S40831259, gnl|UG|Bt#S40831234
negative regulation of phosphate metabolic process	3 out of 273 genes, 1.1%	59 out of 15911 genes, 0.4%	1	gnl|UG|Bt#S35469476, gnl|UG|Bt#S31751915, gnl|UG|Bt#S38432750	regulation of apoptotic process	50 out of 1013 genes, 4.9%	639 out of 15911 genes, 4.0%	1	gnl|UG|Bt#S12072483, gnl|UG|Bt#S56350985, gnl|UG|Bt#S24168370, gnl|UG|Bt#S40596799, gnl|UG|Bt#S55357385, gnl|UG|Bt#S18955908, gnl|UG|Bt#S12072520, gnl|UG|Bt#S40831407, gnl|UG|Bt#S29295361, gnl|UG|Bt#S29296479, gnl|UG|Bt#S26999116, gnl|UG|Bt#S29423789, gnl|UG|Bt#S26472591, gnl|UG|Bt#S26988281, gnl|UG|Bt#S32838840, gnl|UG|Bt#S26988047, gnl|UG|Bt#S56351118, gnl|UG|Bt#S35469408, gnl|UG|Bt#S29303717, …	regulation of catabolic process	6 out of 130 genes, 4.6%	397 out of 15911 genes, 2.5%	1	gnl|UG|Bt#S40977610, gnl|UG|Bt#S37443340, gnl|UG|Bt#S35035024, gnl|UG|Bt#S35034870, gnl|UG|Bt#S35034910, gnl|UG|Bt#S36351843
regulation of mitosis	4 out of 273 genes, 1.5%	95 out of 15911 genes, 0.6%	1	gnl|UG|Bt#S26987980, gnl|UG|Bt#S37223836, gnl|UG|Bt#S27557311, gnl|UG|Bt#S11933002	M phase	33 out of 1013 genes, 3.3%	400 out of 15911 genes, 2.5%	1	gnl|UG|Bt#S40831437, gnl|UG|Bt#S32072344, gnl|UG|Bt#S46902925, gnl|UG|Bt#S26988001, gnl|UG|Bt#S31094015, gnl|UG|Bt#S39545673, gnl|UG|Bt#S39546786, gnl|UG|Bt#S27561846, gnl|UG|Bt#S16771476, gnl|UG|Bt#S40833917, gnl|UG|Bt#S38795346, gnl|UG|Bt#S33771362, gnl|UG|Bt#S30930644, gnl|UG|Bt#S35034725, gnl|UG|Bt#S21130458, gnl|UG|Bt#S11933126, gnl|UG|Bt#S34287240, gnl|UG|Bt#S29721678, gnl|UG|Bt#S39759318, …	positive regulation of cellular process	18 out of 130 genes, 13.8%	1617 out of 15911 genes, 10.2%	1	gnl|UG|Bt#S29313709, gnl|UG|Bt#S55885535, gnl|UG|Bt#S36351843, gnl|UG|Bt#S11933002, gnl|UG|Bt#S38432762, gnl|UG|Bt#S24278968, gnl|UG|Bt#S38753782, gnl|UG|Bt#S35034870, gnl|UG|Bt#S31751928, gnl|UG|Bt#S26710282, gnl|UG|Bt#S31093928, gnl|UG|Bt#S34287190, gnl|UG|Bt#S40977610, gnl|UG|Bt#S35034910, gnl|UG|Bt#S33771554, gnl|UG|Bt#S11933395, gnl|UG|Bt#S27006993, gnl|UG|Bt#S40831234
regulation of nuclear division	4 out of 273 genes, 1.5%	95 out of 15911 genes, 0.6%	1	gnl|UG|Bt#S26987980, gnl|UG|Bt#S37223836, gnl|UG|Bt#S27557311, gnl|UG|Bt#S11933002	ubiquitin-dependent protein catabolic process	19 out of 1013 genes, 1.9%	210 out of 15911 genes, 1.3%	1	gnl|UG|Bt#S29291329, gnl|UG|Bt#S39738768, gnl|UG|Bt#S33771559, gnl|UG|Bt#S24273129, gnl|UG|Bt#S38754184, gnl|UG|Bt#S34484982, gnl|UG|Bt#S16771476, gnl|UG|Bt#S56351965, gnl|UG|Bt#S29296135, gnl|UG|Bt#S40831245, gnl|UG|Bt#S40977686, gnl|UG|Bt#S11933126, gnl|UG|Bt#S39546614, gnl|UG|Bt#S35469309, gnl|UG|Bt#S29721678, gnl|UG|Bt#S29287640, gnl|UG|Bt#S31093899, gnl|UG|Bt#S25049522, gnl|UG|Bt#S32418455	circulatory system process	4 out of 130 genes, 3.1%	224 out of 15911 genes, 1.4%	1	gnl|UG|Bt#S38753782, gnl|UG|Bt#S12072540, gnl|UG|Bt#S26472701, gnl|UG|Bt#S11933395
regulation of protein modification process	15 out of 273 genes, 5.5%	588 out of 15911 genes, 3.7%	1	gnl|UG|Bt#S24623804, gnl|UG|Bt#S26987980, gnl|UG|Bt#S56351312, gnl|UG|Bt#S33771355, gnl|UG|Bt#S56351673, gnl|UG|Bt#S26988177, gnl|UG|Bt#S56351864, gnl|UG|Bt#S12072538, gnl|UG|Bt#S37210123, gnl|UG|Bt#S35469476, gnl|UG|Bt#S37223836, gnl|UG|Bt#S31751915, gnl|UG|Bt#S38432750, gnl|UG|Bt#S29292233, gnl|UG|Bt#S36018852	response to hypoxia	4 out of 1013 genes, 0.4%	26 out of 15911 genes, 0.2%	1	gnl|UG|Bt#S32418379, gnl|UG|Bt#S26472457, gnl|UG|Bt#S55357385, gnl|UG|Bt#S11933126	endothelial cell proliferation	2 out of 130 genes, 1.5%	70 out of 15911 genes, 0.4%	1	gnl|UG|Bt#S38753782, gnl|UG|Bt#S35034910
cAMP biosynthetic process	2 out of 273 genes, 0.7%	28 out of 15911 genes, 0.2%	1	gnl|UG|Bt#S39738868, gnl|UG|Bt#S12071624	protein deubiquitination	4 out of 1013 genes, 0.4%	26 out of 15911 genes, 0.2%	1	gnl|UG|Bt#S40977610, gnl|UG|Bt#S33771559, gnl|UG|Bt#S40831338, gnl|UG|Bt#S35035021	positive regulation of MAPK cascade	2 out of 130 genes, 1.5%	70 out of 15911 genes, 0.4%	1	gnl|UG|Bt#S35034870, gnl|UG|Bt#S11933002
response to light stimulus	5 out of 273 genes, 1.8%	135 out of 15911 genes, 0.8%	1	gnl|UG|Bt#S56351861, gnl|UG|Bt#S29309782, gnl|UG|Bt#S39738560, gnl|UG|Bt#S39546160, gnl|UG|Bt#S31751915	response to decreased oxygen levels	4 out of 1013 genes, 0.4%	26 out of 15911 genes, 0.2%	1	gnl|UG|Bt#S32418379, gnl|UG|Bt#S26472457, gnl|UG|Bt#S55357385, gnl|UG|Bt#S11933126	transmembrane receptor protein tyrosine kinase signaling pathway	7 out of 130 genes, 5.4%	496 out of 15911 genes, 3.1%	1	gnl|UG|Bt#S53095019, gnl|UG|Bt#S26472486, gnl|UG|Bt#S35034870, gnl|UG|Bt#S36351843, gnl|UG|Bt#S29299811, gnl|UG|Bt#S31093928, gnl|UG|Bt#S40831234
DNA repair	7 out of 273 genes, 2.6%	219 out of 15911 genes, 1.4%	1	gnl|UG|Bt#S33771347, gnl|UG|Bt#S26987745, gnl|UG|Bt#S55885535, gnl|UG|Bt#S46901646, gnl|UG|Bt#S29309782, gnl|UG|Bt#S31751915, gnl|UG|Bt#S39759288	regulation of actin filament-based process	9 out of 1013 genes, 0.9%	83 out of 15911 genes, 0.5%	1	gnl|UG|Bt#S31093911, gnl|UG|Bt#S39738868, gnl|UG|Bt#S24512466, gnl|UG|Bt#S11932565, gnl|UG|Bt#S42951521, gnl|UG|Bt#S39759367, gnl|UG|Bt#S39546878, gnl|UG|Bt#S37507224, gnl|UG|Bt#S26987890	cellular macromolecular complex subunit organization	6 out of 130 genes, 4.6%	404 out of 15911 genes, 2.5%	1	gnl|UG|Bt#S38753782, gnl|UG|Bt#S40977734, gnl|UG|Bt#S24279989, gnl|UG|Bt#S29721711, gnl|UG|Bt#S40831259, gnl|UG|Bt#S29292831
negative regulation of cell cycle	6 out of 273 genes, 2.2%	178 out of 15911 genes, 1.1%	1	gnl|UG|Bt#S37223836, gnl|UG|Bt#S39759318, gnl|UG|Bt#S26179681, gnl|UG|Bt#S37507066, gnl|UG|Bt#S26988177, gnl|UG|Bt#S37210077	cellular component assembly	73 out of 1013 genes, 7.2%	975 out of 15911 genes, 6.1%	1	gnl|UG|Bt#S53256957, gnl|UG|Bt#S24271509, gnl|UG|Bt#S56350985, gnl|UG|Bt#S56351586, gnl|UG|Bt#S38753853, gnl|UG|Bt#S36131338, gnl|UG|Bt#S39546878, gnl|UG|Bt#S28283168, gnl|UG|Bt#S32838840, gnl|UG|Bt#S26988047, gnl|UG|Bt#S56351853, gnl|UG|Bt#S40977734, gnl|UG|Bt#S39546636, gnl|UG|Bt#S26988085, gnl|UG|Bt#S56350621, gnl|UG|Bt#S27555440, gnl|UG|Bt#S29721711, gnl|UG|Bt#S26472496, gnl|UG|Bt#S24271248, …	cellular divalent inorganic cation homeostasis	3 out of 130 genes, 2.3%	145 out of 15911 genes, 0.9%	1	gnl|UG|Bt#S35034743, gnl|UG|Bt#S12072540, gnl|UG|Bt#S11933395
response to mechanical stimulus	3 out of 273 genes, 1.1%	61 out of 15911 genes, 0.4%	1	gnl|UG|Bt#S26987913, gnl|UG|Bt#S35034871, gnl|UG|Bt#S29296479	intracellular transport	57 out of 1013 genes, 5.6%	744 out of 15911 genes, 4.7%	1	gnl|UG|Bt#S37210137, gnl|UG|Bt#S26709987, gnl|UG|Bt#S29298665, gnl|UG|Bt#S11933124, gnl|UG|Bt#S11933450, gnl|UG|Bt#S36130213, gnl|UG|Bt#S39546317, gnl|UG|Bt#S38753853, gnl|UG|Bt#S30930446, gnl|UG|Bt#S55892875, gnl|UG|Bt#S56351215, gnl|UG|Bt#S29295361, gnl|UG|Bt#S40977774, gnl|UG|Bt#S38754194, gnl|UG|Bt#S34286979, gnl|UG|Bt#S26472591, gnl|UG|Bt#S29296656, gnl|UG|Bt#S26710015, gnl|UG|Bt#S34287282, …	regulation of cell communication	9 out of 130 genes, 6.9%	695 out of 15911 genes, 4.4%	1	gnl|UG|Bt#S35034870, gnl|UG|Bt#S36351843, gnl|UG|Bt#S12072287, gnl|UG|Bt#S11933002, gnl|UG|Bt#S26710282, gnl|UG|Bt#S35035024, gnl|UG|Bt#S33771554, gnl|UG|Bt#S11933395, gnl|UG|Bt#S40831234
regulation of neurogenesis	5 out of 273 genes, 1.8%	137 out of 15911 genes, 0.9%	1	gnl|UG|Bt#S24272689, gnl|UG|Bt#S37223836, gnl|UG|Bt#S39546373, gnl|UG|Bt#S12072610, gnl|UG|Bt#S40977794	membrane budding	5 out of 1013 genes, 0.5%	37 out of 15911 genes, 0.2%	1	gnl|UG|Bt#S11933124, gnl|UG|Bt#S35034972, gnl|UG|Bt#S24287660, gnl|UG|Bt#S56548902, gnl|UG|Bt#S34287274	macromolecule localization	14 out of 130 genes, 10.8%	1208 out of 15911 genes, 7.6%	1	gnl|UG|Bt#S29313709, gnl|UG|Bt#S11933450, gnl|UG|Bt#S56350710, gnl|UG|Bt#S12072287, gnl|UG|Bt#S26710282, gnl|UG|Bt#S29299811, gnl|UG|Bt#S31093928, gnl|UG|Bt#S33771369, gnl|UG|Bt#S35034910, gnl|UG|Bt#S24287660, gnl|UG|Bt#S29721709, gnl|UG|Bt#S40831234, gnl|UG|Bt#S26472591, gnl|UG|Bt#S26987905
regulation of cellular protein metabolic process	16 out of 273 genes, 5.9%	642 out of 15911 genes, 4.0%	1	gnl|UG|Bt#S24623804, gnl|UG|Bt#S26987980, gnl|UG|Bt#S56351673, gnl|UG|Bt#S26988177, gnl|UG|Bt#S37210123, gnl|UG|Bt#S35469476, gnl|UG|Bt#S36018852, gnl|UG|Bt#S56351312, gnl|UG|Bt#S33771355, gnl|UG|Bt#S56351864, gnl|UG|Bt#S37223836, gnl|UG|Bt#S12072538, gnl|UG|Bt#S29292233, gnl|UG|Bt#S38432750, gnl|UG|Bt#S46901746, gnl|UG|Bt#S31751915	vesicle coating	5 out of 1013 genes, 0.5%	37 out of 15911 genes, 0.2%	1	gnl|UG|Bt#S11933124, gnl|UG|Bt#S35034972, gnl|UG|Bt#S24287660, gnl|UG|Bt#S56548902, gnl|UG|Bt#S34287274	divalent inorganic cation homeostasis	3 out of 130 genes, 2.3%	147 out of 15911 genes, 0.9%	1	gnl|UG|Bt#S35034743, gnl|UG|Bt#S12072540, gnl|UG|Bt#S11933395
tRNA processing	2 out of 273 genes, 0.7%	29 out of 15911 genes, 0.2%	1	gnl|UG|Bt#S29287667, gnl|UG|Bt#S39547687	regulation of actin filament length	7 out of 1013 genes, 0.7%	60 out of 15911 genes, 0.4%	1	gnl|UG|Bt#S11932565, gnl|UG|Bt#S31093911, gnl|UG|Bt#S42951521, gnl|UG|Bt#S24512466, gnl|UG|Bt#S37507224, gnl|UG|Bt#S39546878, gnl|UG|Bt#S26987890	positive regulation of locomotion	2 out of 130 genes, 1.5%	73 out of 15911 genes, 0.5%	1	gnl|UG|Bt#S11933395, gnl|UG|Bt#S26472295
regulation of skeletal muscle tissue development	2 out of 273 genes, 0.7%	29 out of 15911 genes, 0.2%	1	gnl|UG|Bt#S38432762, gnl|UG|Bt#S29965779	macromolecular complex assembly	55 out of 1013 genes, 5.4%	717 out of 15911 genes, 4.5%	1	gnl|UG|Bt#S24243829, gnl|UG|Bt#S56351586, gnl|UG|Bt#S40596799, gnl|UG|Bt#S38753853, gnl|UG|Bt#S55357385, gnl|UG|Bt#S53256981, gnl|UG|Bt#S28283168, gnl|UG|Bt#S26988281, gnl|UG|Bt#S31153317, gnl|UG|Bt#S32838840, gnl|UG|Bt#S26987696, gnl|UG|Bt#S56350842, gnl|UG|Bt#S26988047, gnl|UG|Bt#S11933126, gnl|UG|Bt#S37210112, gnl|UG|Bt#S34287240, gnl|UG|Bt#S56351853, gnl|UG|Bt#S40977734, gnl|UG|Bt#S34287103, …	cardiovascular system development	5 out of 130 genes, 3.8%	319 out of 15911 genes, 2.0%	1	gnl|UG|Bt#S26472486, gnl|UG|Bt#S34287000, gnl|UG|Bt#S35034910, gnl|UG|Bt#S11933395, gnl|UG|Bt#S12072287
energy derivation by oxidation of organic compounds	8 out of 273 genes, 2.9%	266 out of 15911 genes, 1.7%	1	gnl|UG|Bt#S34286945, gnl|UG|Bt#S29292831, gnl|UG|Bt#S39546134, gnl|UG|Bt#S11932924, gnl|UG|Bt#S11932987, gnl|UG|Bt#S29295265, gnl|UG|Bt#S29301018, gnl|UG|Bt#S31657866	transcription from RNA polymerase III promoter	2 out of 1013 genes, 0.2%	8 out of 15911 genes, 0.1%	1	gnl|UG|Bt#S56351643, gnl|UG|Bt#S39546130	circulatory system development	5 out of 130 genes, 3.8%	319 out of 15911 genes, 2.0%	1	gnl|UG|Bt#S26472486, gnl|UG|Bt#S34287000, gnl|UG|Bt#S35034910, gnl|UG|Bt#S11933395, gnl|UG|Bt#S12072287
negative regulation of developmental process	7 out of 273 genes, 2.6%	222 out of 15911 genes, 1.4%	1	gnl|UG|Bt#S56351312, gnl|UG|Bt#S56351154, gnl|UG|Bt#S56351812, gnl|UG|Bt#S26988220, gnl|UG|Bt#S46901746, gnl|UG|Bt#S40977794, gnl|UG|Bt#S29965779	nucleoside catabolic process	2 out of 1013 genes, 0.2%	8 out of 15911 genes, 0.1%	1	gnl|UG|Bt#S56350914, gnl|UG|Bt#S11933590	cellular ion homeostasis	7 out of 130 genes, 5.4%	506 out of 15911 genes, 3.2%	1	gnl|UG|Bt#S35034754, gnl|UG|Bt#S35034743, gnl|UG|Bt#S12072540, gnl|UG|Bt#S35034910, gnl|UG|Bt#S11933395, gnl|UG|Bt#S29308148, gnl|UG|Bt#S29299811
regulation of phosphate metabolic process	14 out of 273 genes, 5.1%	548 out of 15911 genes, 3.4%	1	gnl|UG|Bt#S24623804, gnl|UG|Bt#S26987980, gnl|UG|Bt#S56351312, gnl|UG|Bt#S33771355, gnl|UG|Bt#S56351673, gnl|UG|Bt#S31093923, gnl|UG|Bt#S56351864, gnl|UG|Bt#S12072538, gnl|UG|Bt#S37210123, gnl|UG|Bt#S35469476, gnl|UG|Bt#S31751915, gnl|UG|Bt#S38432750, gnl|UG|Bt#S29292233, gnl|UG|Bt#S36018852	response to insecticide	2 out of 1013 genes, 0.2%	8 out of 15911 genes, 0.1%	1	gnl|UG|Bt#S29910340, gnl|UG|Bt#S11933126	negative regulation of cellular metabolic process	5 out of 130 genes, 3.8%	320 out of 15911 genes, 2.0%	1	gnl|UG|Bt#S26472486, gnl|UG|Bt#S35034910, gnl|UG|Bt#S11933395, gnl|UG|Bt#S40831259, gnl|UG|Bt#S40831234
regulation of phosphorus metabolic process	14 out of 273 genes, 5.1%	548 out of 15911 genes, 3.4%	1	gnl|UG|Bt#S24623804, gnl|UG|Bt#S26987980, gnl|UG|Bt#S56351312, gnl|UG|Bt#S33771355, gnl|UG|Bt#S56351673, gnl|UG|Bt#S31093923, gnl|UG|Bt#S56351864, gnl|UG|Bt#S12072538, gnl|UG|Bt#S37210123, gnl|UG|Bt#S35469476, gnl|UG|Bt#S31751915, gnl|UG|Bt#S38432750, gnl|UG|Bt#S29292233, gnl|UG|Bt#S36018852	positive regulation of blood coagulation	2 out of 1013 genes, 0.2%	8 out of 15911 genes, 0.1%	1	gnl|UG|Bt#S40977562, gnl|UG|Bt#S11933169	neural tube development	2 out of 130 genes, 1.5%	74 out of 15911 genes, 0.5%	1	gnl|UG|Bt#S12072540, gnl|UG|Bt#S26987683
regulation of heart contraction	3 out of 273 genes, 1.1%	62 out of 15911 genes, 0.4%	1	gnl|UG|Bt#S26987980, gnl|UG|Bt#S12072540, gnl|UG|Bt#S12073108	DNA geometric change	2 out of 1013 genes, 0.2%	8 out of 15911 genes, 0.1%	1	gnl|UG|Bt#S38432934, gnl|UG|Bt#S39547645	intracellular signal transduction	14 out of 130 genes, 10.8%	1219 out of 15911 genes, 7.7%	1	gnl|UG|Bt#S36136496, gnl|UG|Bt#S38795441, gnl|UG|Bt#S53095019, gnl|UG|Bt#S26987696, gnl|UG|Bt#S12072540, gnl|UG|Bt#S36351843, gnl|UG|Bt#S38753934, gnl|UG|Bt#S11933002, gnl|UG|Bt#S31093928, gnl|UG|Bt#S38753825, gnl|UG|Bt#S26472486, gnl|UG|Bt#S35034910, gnl|UG|Bt#S31153359, gnl|UG|Bt#S11933395
negative regulation of intracellular protein kinase cascade	3 out of 273 genes, 1.1%	62 out of 15911 genes, 0.4%	1	gnl|UG|Bt#S26987980, gnl|UG|Bt#S56351214, gnl|UG|Bt#S38432750	regulation of mast cell activation	2 out of 1013 genes, 0.2%	8 out of 15911 genes, 0.1%	1	gnl|UG|Bt#S32812583, gnl|UG|Bt#S34287135	cellular biosynthetic process	25 out of 130 genes, 19.2%	2417 out of 15911 genes, 15.2%	1	gnl|UG|Bt#S29313709, gnl|UG|Bt#S11933450, gnl|UG|Bt#S24268024, gnl|UG|Bt#S55885535, gnl|UG|Bt#S27559941, gnl|UG|Bt#S29306923, gnl|UG|Bt#S35034746, gnl|UG|Bt#S35034743, gnl|UG|Bt#S24287660, gnl|UG|Bt#S29310784, gnl|UG|Bt#S34259274, gnl|UG|Bt#S30930580, gnl|UG|Bt#S26987696, gnl|UG|Bt#S12072540, gnl|UG|Bt#S39546207, gnl|UG|Bt#S12374131, gnl|UG|Bt#S24576076, gnl|UG|Bt#S55892313, gnl|UG|Bt#S35469466, …
cellular respiration	4 out of 273 genes, 1.5%	99 out of 15911 genes, 0.6%	1	gnl|UG|Bt#S11932924, gnl|UG|Bt#S29301018, gnl|UG|Bt#S29292831, gnl|UG|Bt#S31657866	regulation of mast cell activation involved in immune response	2 out of 1013 genes, 0.2%	8 out of 15911 genes, 0.1%	1	gnl|UG|Bt#S32812583, gnl|UG|Bt#S34287135	chemical homeostasis	9 out of 130 genes, 6.9%	706 out of 15911 genes, 4.4%	1	gnl|UG|Bt#S38753782, gnl|UG|Bt#S35034754, gnl|UG|Bt#S12072540, gnl|UG|Bt#S26710282, gnl|UG|Bt#S29308148, gnl|UG|Bt#S29299811, gnl|UG|Bt#S35034910, gnl|UG|Bt#S35034743, gnl|UG|Bt#S11933395
regulation of signal transduction	24 out of 273 genes, 8.8%	1048 out of 15911 genes, 6.6%	1	gnl|UG|Bt#S24623804, gnl|UG|Bt#S26987980, gnl|UG|Bt#S56351214, gnl|UG|Bt#S39738868, gnl|UG|Bt#S27053479, gnl|UG|Bt#S37210119, gnl|UG|Bt#S56351812, gnl|UG|Bt#S56351673, gnl|UG|Bt#S11933002, gnl|UG|Bt#S37210123, gnl|UG|Bt#S35469476, gnl|UG|Bt#S12069946, gnl|UG|Bt#S36018852, gnl|UG|Bt#S32020349, gnl|UG|Bt#S56351312, gnl|UG|Bt#S56351531, gnl|UG|Bt#S33771355, gnl|UG|Bt#S56351864, gnl|UG|Bt#S11933241, …	regulation of protein catabolic process	2 out of 1013 genes, 0.2%	8 out of 15911 genes, 0.1%	1	gnl|UG|Bt#S37443340, gnl|UG|Bt#S30930623	negative regulation of transcription from RNA polymerase II promoter	3 out of 130 genes, 2.3%	150 out of 15911 genes, 0.9%	1	gnl|UG|Bt#S26472486, gnl|UG|Bt#S11933395, gnl|UG|Bt#S40831234
regulation of molecular function	30 out of 273 genes, 11.0%	1358 out of 15911 genes, 8.5%	1	gnl|UG|Bt#S24623804, gnl|UG|Bt#S31093991, gnl|UG|Bt#S26987980, gnl|UG|Bt#S39738868, gnl|UG|Bt#S27053479, gnl|UG|Bt#S56351673, gnl|UG|Bt#S26472356, gnl|UG|Bt#S26988177, gnl|UG|Bt#S12073108, gnl|UG|Bt#S29965779, gnl|UG|Bt#S12072282, gnl|UG|Bt#S37210123, gnl|UG|Bt#S35469476, gnl|UG|Bt#S38432762, gnl|UG|Bt#S46901646, gnl|UG|Bt#S36018852, gnl|UG|Bt#S29305954, gnl|UG|Bt#S56351312, gnl|UG|Bt#S56351531, …	tissue regeneration	2 out of 1013 genes, 0.2%	8 out of 15911 genes, 0.1%	1	gnl|UG|Bt#S26472562, gnl|UG|Bt#S12072699	negative regulation of gene expression	4 out of 130 genes, 3.1%	234 out of 15911 genes, 1.5%	1	gnl|UG|Bt#S26472486, gnl|UG|Bt#S11933395, gnl|UG|Bt#S40831259, gnl|UG|Bt#S40831234
epidermis development	5 out of 273 genes, 1.8%	139 out of 15911 genes, 0.9%	1	gnl|UG|Bt#S35469476, gnl|UG|Bt#S56351312, gnl|UG|Bt#S56351812, gnl|UG|Bt#S11933002, gnl|UG|Bt#S39546160	ribonucleoside catabolic process	2 out of 1013 genes, 0.2%	8 out of 15911 genes, 0.1%	1	gnl|UG|Bt#S56350914, gnl|UG|Bt#S11933590	epithelium development	5 out of 130 genes, 3.8%	323 out of 15911 genes, 2.0%	1	gnl|UG|Bt#S12072540, gnl|UG|Bt#S36133363, gnl|UG|Bt#S35034910, gnl|UG|Bt#S11933002, gnl|UG|Bt#S26987683
fatty acid biosynthetic process	2 out of 273 genes, 0.7%	30 out of 15911 genes, 0.2%	1	gnl|UG|Bt#S40831313, gnl|UG|Bt#S35469466	positive regulation of coagulation	2 out of 1013 genes, 0.2%	8 out of 15911 genes, 0.1%	1	gnl|UG|Bt#S40977562, gnl|UG|Bt#S11933169	negative regulation of molecular function	6 out of 130 genes, 4.6%	416 out of 15911 genes, 2.6%	1	gnl|UG|Bt#S35034743, gnl|UG|Bt#S35034870, gnl|UG|Bt#S35034910, gnl|UG|Bt#S31153359, gnl|UG|Bt#S31093928, gnl|UG|Bt#S40831234
cAMP metabolic process	2 out of 273 genes, 0.7%	30 out of 15911 genes, 0.2%	1	gnl|UG|Bt#S39738868, gnl|UG|Bt#S12071624	regulation of proteasomal protein catabolic process	2 out of 1013 genes, 0.2%	8 out of 15911 genes, 0.1%	1	gnl|UG|Bt#S37443340, gnl|UG|Bt#S30930623	leukocyte activation	5 out of 130 genes, 3.8%	325 out of 15911 genes, 2.0%	1	gnl|UG|Bt#S38795441, gnl|UG|Bt#S33771554, gnl|UG|Bt#S35034910, gnl|UG|Bt#S26987910, gnl|UG|Bt#S26472295
small molecule metabolic process	40 out of 273 genes, 14.7%	1890 out of 15911 genes, 11.9%	1	gnl|UG|Bt#S56350819, gnl|UG|Bt#S36137811, gnl|UG|Bt#S39738868, gnl|UG|Bt#S12072890, gnl|UG|Bt#S32492082, gnl|UG|Bt#S24172729, gnl|UG|Bt#S26988177, gnl|UG|Bt#S53256981, gnl|UG|Bt#S34484965, gnl|UG|Bt#S33771369, gnl|UG|Bt#S11932987, gnl|UG|Bt#S31153317, gnl|UG|Bt#S38432960, gnl|UG|Bt#S36133363, gnl|UG|Bt#S35469466, gnl|UG|Bt#S39545796, gnl|UG|Bt#S31657866, gnl|UG|Bt#S35469276, gnl|UG|Bt#S29721711, …	pyrimidine-containing compound transmembrane transport	2 out of 1013 genes, 0.2%	8 out of 15911 genes, 0.1%	1	gnl|UG|Bt#S12065967, gnl|UG|Bt#S26472457	tissue development	10 out of 130 genes, 7.7%	812 out of 15911 genes, 5.1%	1	gnl|UG|Bt#S12072540, gnl|UG|Bt#S34287000, gnl|UG|Bt#S36133363, gnl|UG|Bt#S36351843, gnl|UG|Bt#S11933002, gnl|UG|Bt#S38754304, gnl|UG|Bt#S26472486, gnl|UG|Bt#S35034910, gnl|UG|Bt#S11933395, gnl|UG|Bt#S26987683
regulation of biological process	123 out of 273 genes, 45.1%	6522 out of 15911 genes, 41.0%	1	gnl|UG|Bt#S26987980, gnl|UG|Bt#S56351214, gnl|UG|Bt#S39738868, gnl|UG|Bt#S32418438, gnl|UG|Bt#S26988177, gnl|UG|Bt#S55895905, gnl|UG|Bt#S39738827, gnl|UG|Bt#S37210123, gnl|UG|Bt#S26987745, gnl|UG|Bt#S29721821, gnl|UG|Bt#S28037268, gnl|UG|Bt#S26710067, gnl|UG|Bt#S29721675, gnl|UG|Bt#S38795441, gnl|UG|Bt#S56351861, gnl|UG|Bt#S35034959, gnl|UG|Bt#S36133363, gnl|UG|Bt#S56351864, gnl|UG|Bt#S35035021, …	positive regulation of hemostasis	2 out of 1013 genes, 0.2%	8 out of 15911 genes, 0.1%	1	gnl|UG|Bt#S40977562, gnl|UG|Bt#S11933169	regulation of immune response	6 out of 130 genes, 4.6%	419 out of 15911 genes, 2.6%	1	gnl|UG|Bt#S35034754, gnl|UG|Bt#S35034910, gnl|UG|Bt#S56350710, gnl|UG|Bt#S36351843, gnl|UG|Bt#S31093928, gnl|UG|Bt#S40831234
regulation of cell projection organization	5 out of 273 genes, 1.8%	141 out of 15911 genes, 0.9%	1	gnl|UG|Bt#S37223836, gnl|UG|Bt#S39546373, gnl|UG|Bt#S12072610, gnl|UG|Bt#S35034702, gnl|UG|Bt#S39738560	regulation of reactive oxygen species metabolic process	2 out of 1013 genes, 0.2%	8 out of 15911 genes, 0.1%	1	gnl|UG|Bt#S36134799, gnl|UG|Bt#S38754194	regulation of cell proliferation	5 out of 130 genes, 3.8%	328 out of 15911 genes, 2.1%	1	gnl|UG|Bt#S38753782, gnl|UG|Bt#S33771554, gnl|UG|Bt#S35034910, gnl|UG|Bt#S11933395, gnl|UG|Bt#S24278968
regulation of nervous system development	5 out of 273 genes, 1.8%	141 out of 15911 genes, 0.9%	1	gnl|UG|Bt#S24272689, gnl|UG|Bt#S37223836, gnl|UG|Bt#S39546373, gnl|UG|Bt#S12072610, gnl|UG|Bt#S40977794	regulation of pH	4 out of 1013 genes, 0.4%	27 out of 15911 genes, 0.2%	1	gnl|UG|Bt#S32812836, gnl|UG|Bt#S34485008, gnl|UG|Bt#S29299811, gnl|UG|Bt#S27554146	cellular macromolecular complex assembly	4 out of 130 genes, 3.1%	239 out of 15911 genes, 1.5%	1	gnl|UG|Bt#S38753782, gnl|UG|Bt#S40977734, gnl|UG|Bt#S29721711, gnl|UG|Bt#S29292831
response to nutrient levels	8 out of 273 genes, 2.9%	271 out of 15911 genes, 1.7%	1	gnl|UG|Bt#S31093991, gnl|UG|Bt#S37443277, gnl|UG|Bt#S26987760, gnl|UG|Bt#S26472356, gnl|UG|Bt#S11933002, gnl|UG|Bt#S11932987, gnl|UG|Bt#S46901746, gnl|UG|Bt#S31751915	DNA conformation change	4 out of 1013 genes, 0.4%	27 out of 15911 genes, 0.2%	1	gnl|UG|Bt#S38432934, gnl|UG|Bt#S39547645, gnl|UG|Bt#S39546263, gnl|UG|Bt#S29298868	in utero embryonic development	2 out of 130 genes, 1.5%	78 out of 15911 genes, 0.5%	1	gnl|UG|Bt#S34287000, gnl|UG|Bt#S38754304
protein N-linked glycosylation	4 out of 273 genes, 1.5%	102 out of 15911 genes, 0.6%	1	gnl|UG|Bt#S26472597, gnl|UG|Bt#S12073050, gnl|UG|Bt#S24267271, gnl|UG|Bt#S29287004	negative regulation of transcription factor import into nucleus	3 out of 1013 genes, 0.3%	17 out of 15911 genes, 0.1%	1	gnl|UG|Bt#S34485116, gnl|UG|Bt#S39738749, gnl|UG|Bt#S32418463	apoptotic process	8 out of 130 genes, 6.2%	618 out of 15911 genes, 3.9%	1	gnl|UG|Bt#S29313709, gnl|UG|Bt#S39546001, gnl|UG|Bt#S35034870, gnl|UG|Bt#S32418430, gnl|UG|Bt#S38432762, gnl|UG|Bt#S35034910, gnl|UG|Bt#S42951521, gnl|UG|Bt#S35034743
immune system development	10 out of 273 genes, 3.7%	365 out of 15911 genes, 2.3%	1	gnl|UG|Bt#S56351214, gnl|UG|Bt#S38795441, gnl|UG|Bt#S56351154, gnl|UG|Bt#S56351812, gnl|UG|Bt#S29965779, gnl|UG|Bt#S24272689, gnl|UG|Bt#S34287572, gnl|UG|Bt#S33771554, gnl|UG|Bt#S34287179, gnl|UG|Bt#S27006993	regulation of intracellular pH	3 out of 1013 genes, 0.3%	17 out of 15911 genes, 0.1%	1	gnl|UG|Bt#S34485008, gnl|UG|Bt#S29299811, gnl|UG|Bt#S27554146	regulation of cellular catabolic process	5 out of 130 genes, 3.8%	331 out of 15911 genes, 2.1%	1	gnl|UG|Bt#S40977610, gnl|UG|Bt#S37443340, gnl|UG|Bt#S35035024, gnl|UG|Bt#S35034870, gnl|UG|Bt#S35034910
M phase of mitotic cell cycle	9 out of 273 genes, 3.3%	319 out of 15911 genes, 2.0%	1	gnl|UG|Bt#S30930644, gnl|UG|Bt#S29721711, gnl|UG|Bt#S39738605, gnl|UG|Bt#S39546373, gnl|UG|Bt#S26987745, gnl|UG|Bt#S39759318, gnl|UG|Bt#S26472296, gnl|UG|Bt#S24253361, gnl|UG|Bt#S27053462	sphingolipid metabolic process	9 out of 1013 genes, 0.9%	85 out of 15911 genes, 0.5%	1	gnl|UG|Bt#S35034953, gnl|UG|Bt#S27185111, gnl|UG|Bt#S34287337, gnl|UG|Bt#S26472462, gnl|UG|Bt#S38432740, gnl|UG|Bt#S34287335, gnl|UG|Bt#S38753947, gnl|UG|Bt#S39738721, gnl|UG|Bt#S28283168	heart development	3 out of 130 genes, 2.3%	156 out of 15911 genes, 1.0%	1	gnl|UG|Bt#S26472486, gnl|UG|Bt#S35034910, gnl|UG|Bt#S12072287
purine nucleotide metabolic process	16 out of 273 genes, 5.9%	656 out of 15911 genes, 4.1%	1	gnl|UG|Bt#S39738868, gnl|UG|Bt#S12072890, gnl|UG|Bt#S29721711, gnl|UG|Bt#S24172729, gnl|UG|Bt#S26988177, gnl|UG|Bt#S53256981, gnl|UG|Bt#S14267661, gnl|UG|Bt#S12073040, gnl|UG|Bt#S27557311, gnl|UG|Bt#S31153317, gnl|UG|Bt#S34287171, gnl|UG|Bt#S38432960, gnl|UG|Bt#S12072540, gnl|UG|Bt#S31093923, gnl|UG|Bt#S12071624, gnl|UG|Bt#S38432939	response to mechanical stimulus	7 out of 1013 genes, 0.7%	61 out of 15911 genes, 0.4%	1	gnl|UG|Bt#S38753782, gnl|UG|Bt#S26987913, gnl|UG|Bt#S38432900, gnl|UG|Bt#S35034871, gnl|UG|Bt#S29296479, gnl|UG|Bt#S24163435, gnl|UG|Bt#S40831234	regulation of behavior	2 out of 130 genes, 1.5%	79 out of 15911 genes, 0.5%	1	gnl|UG|Bt#S11933395, gnl|UG|Bt#S26472295
DNA-dependent DNA replication	3 out of 273 genes, 1.1%	65 out of 15911 genes, 0.4%	1	gnl|UG|Bt#S39546580, gnl|UG|Bt#S26179681, gnl|UG|Bt#S37507066	regulation of organelle organization	22 out of 1013 genes, 2.2%	256 out of 15911 genes, 1.6%	1	gnl|UG|Bt#S26987980, gnl|UG|Bt#S38432934, gnl|UG|Bt#S39738868, gnl|UG|Bt#S38754184, gnl|UG|Bt#S11933002, gnl|UG|Bt#S26988037, gnl|UG|Bt#S11932565, gnl|UG|Bt#S42951521, gnl|UG|Bt#S39546878, gnl|UG|Bt#S39759367, gnl|UG|Bt#S30930623, gnl|UG|Bt#S39738560, gnl|UG|Bt#S34823055, gnl|UG|Bt#S12072947, gnl|UG|Bt#S31093911, gnl|UG|Bt#S35034725, gnl|UG|Bt#S24512466, gnl|UG|Bt#S16391081, gnl|UG|Bt#S40831245, …	viral reproductive process	5 out of 130 genes, 3.8%	333 out of 15911 genes, 2.1%	1	gnl|UG|Bt#S11933450, gnl|UG|Bt#S29306923, gnl|UG|Bt#S12374131, gnl|UG|Bt#S27006993, gnl|UG|Bt#S24576076
response to ionizing radiation	3 out of 273 genes, 1.1%	65 out of 15911 genes, 0.4%	1	gnl|UG|Bt#S33771554, gnl|UG|Bt#S36133363, gnl|UG|Bt#S11933002	inositol lipid-mediated signaling	8 out of 1013 genes, 0.8%	74 out of 15911 genes, 0.5%	1	gnl|UG|Bt#S12072483, gnl|UG|Bt#S26987913, gnl|UG|Bt#S50221871, gnl|UG|Bt#S37210102, gnl|UG|Bt#S26472554, gnl|UG|Bt#S38754303, gnl|UG|Bt#S40831305, gnl|UG|Bt#S24271248	regulation of defense response	5 out of 130 genes, 3.8%	333 out of 15911 genes, 2.1%	1	gnl|UG|Bt#S35034910, gnl|UG|Bt#S56350710, gnl|UG|Bt#S36351843, gnl|UG|Bt#S31093928, gnl|UG|Bt#S40831234
regulation of synaptic plasticity	3 out of 273 genes, 1.1%	65 out of 15911 genes, 0.4%	1	gnl|UG|Bt#S33771554, gnl|UG|Bt#S34286919, gnl|UG|Bt#S32020323	protein lipidation	7 out of 1013 genes, 0.7%	62 out of 15911 genes, 0.4%	1	gnl|UG|Bt#S27053477, gnl|UG|Bt#S32812565, gnl|UG|Bt#S34255269, gnl|UG|Bt#S38795304, gnl|UG|Bt#S27559941, gnl|UG|Bt#S29286867, gnl|UG|Bt#S38753815	positive regulation of biological process	21 out of 130 genes, 16.2%	2004 out of 15911 genes, 12.6%	1	gnl|UG|Bt#S29313709, gnl|UG|Bt#S35034754, gnl|UG|Bt#S55885535, gnl|UG|Bt#S36351843, gnl|UG|Bt#S11933002, gnl|UG|Bt#S38432762, gnl|UG|Bt#S26472295, gnl|UG|Bt#S24278968, gnl|UG|Bt#S38753782, gnl|UG|Bt#S35034870, gnl|UG|Bt#S56350710, gnl|UG|Bt#S31751928, gnl|UG|Bt#S26710282, gnl|UG|Bt#S31093928, gnl|UG|Bt#S34287190, gnl|UG|Bt#S40977610, gnl|UG|Bt#S35034910, gnl|UG|Bt#S33771554, gnl|UG|Bt#S11933395, …
negative regulation of binding	3 out of 273 genes, 1.1%	65 out of 15911 genes, 0.4%	1	gnl|UG|Bt#S26472356, gnl|UG|Bt#S26988220, gnl|UG|Bt#S12071624	lipoprotein biosynthetic process	7 out of 1013 genes, 0.7%	62 out of 15911 genes, 0.4%	1	gnl|UG|Bt#S27053477, gnl|UG|Bt#S32812565, gnl|UG|Bt#S34255269, gnl|UG|Bt#S38795304, gnl|UG|Bt#S27559941, gnl|UG|Bt#S29286867, gnl|UG|Bt#S38753815	response to stimulus	52 out of 130 genes, 40.0%	5581 out of 15911 genes, 35.1%	1	gnl|UG|Bt#S29293441, gnl|UG|Bt#S35034754, gnl|UG|Bt#S38753934, gnl|UG|Bt#S30777570, gnl|UG|Bt#S38754304, gnl|UG|Bt#S38753825, gnl|UG|Bt#S26472486, gnl|UG|Bt#S35034743, gnl|UG|Bt#S26472295, gnl|UG|Bt#S24278968, gnl|UG|Bt#S38795441, gnl|UG|Bt#S26987696, gnl|UG|Bt#S35034870, gnl|UG|Bt#S36133363, gnl|UG|Bt#S56350710, gnl|UG|Bt#S40831259, gnl|UG|Bt#S26710282, gnl|UG|Bt#S26988047, gnl|UG|Bt#S11933499, …
negative regulation of cellular metabolic process	9 out of 273 genes, 3.3%	320 out of 15911 genes, 2.0%	1	gnl|UG|Bt#S56351312, gnl|UG|Bt#S56351214, gnl|UG|Bt#S29965779, gnl|UG|Bt#S35469476, gnl|UG|Bt#S26472486, gnl|UG|Bt#S31751915, gnl|UG|Bt#S38432750, gnl|UG|Bt#S29292233, gnl|UG|Bt#S24286027	protein targeting to membrane	4 out of 1013 genes, 0.4%	28 out of 15911 genes, 0.2%	1	gnl|UG|Bt#S29298665, gnl|UG|Bt#S29293391, gnl|UG|Bt#S27053520, gnl|UG|Bt#S29293092	cell growth	4 out of 130 genes, 3.1%	244 out of 15911 genes, 1.5%	1	gnl|UG|Bt#S38753782, gnl|UG|Bt#S29313709, gnl|UG|Bt#S38432762, gnl|UG|Bt#S35034743
hydrogen transport	4 out of 273 genes, 1.5%	103 out of 15911 genes, 0.6%	1	gnl|UG|Bt#S29293441, gnl|UG|Bt#S12072890, gnl|UG|Bt#S24172729, gnl|UG|Bt#S29299811	purine nucleoside monophosphate biosynthetic process	4 out of 1013 genes, 0.4%	28 out of 15911 genes, 0.2%	1	gnl|UG|Bt#S34287257, gnl|UG|Bt#S37223752, gnl|UG|Bt#S50151383, gnl|UG|Bt#S35469491	positive regulation of intracellular protein kinase cascade	3 out of 130 genes, 2.3%	159 out of 15911 genes, 1.0%	1	gnl|UG|Bt#S35034870, gnl|UG|Bt#S11933002, gnl|UG|Bt#S26710282
regulation of T cell activation	4 out of 273 genes, 1.5%	104 out of 15911 genes, 0.7%	1	gnl|UG|Bt#S37210123, gnl|UG|Bt#S26987913, gnl|UG|Bt#S29292233, gnl|UG|Bt#S46901746	response to toxin	4 out of 1013 genes, 0.4%	28 out of 15911 genes, 0.2%	1	gnl|UG|Bt#S35035032, gnl|UG|Bt#S29910340, gnl|UG|Bt#S34817807, gnl|UG|Bt#S11933126	positive regulation of immune system process	7 out of 130 genes, 5.4%	529 out of 15911 genes, 3.3%	1	gnl|UG|Bt#S35034754, gnl|UG|Bt#S35034910, gnl|UG|Bt#S11933395, gnl|UG|Bt#S56350710, gnl|UG|Bt#S36351843, gnl|UG|Bt#S31093928, gnl|UG|Bt#S40831234
DNA catabolic process, endonucleolytic	2 out of 273 genes, 0.7%	32 out of 15911 genes, 0.2%	1	gnl|UG|Bt#S34823429, gnl|UG|Bt#S29296479	nuclear division	14 out of 1013 genes, 1.4%	151 out of 15911 genes, 0.9%	1	gnl|UG|Bt#S40831437, gnl|UG|Bt#S52623211, gnl|UG|Bt#S30930644, gnl|UG|Bt#S35034725, gnl|UG|Bt#S31094015, gnl|UG|Bt#S39545673, gnl|UG|Bt#S11933126, gnl|UG|Bt#S39738835, gnl|UG|Bt#S16771476, gnl|UG|Bt#S40833917, gnl|UG|Bt#S29721678, gnl|UG|Bt#S20966960, gnl|UG|Bt#S24253361, gnl|UG|Bt#S39546106	response to peptide hormone stimulus	3 out of 130 genes, 2.3%	160 out of 15911 genes, 1.0%	1	gnl|UG|Bt#S12072540, gnl|UG|Bt#S33771554, gnl|UG|Bt#S36351843
smooth muscle cell migration	2 out of 273 genes, 0.7%	32 out of 15911 genes, 0.2%	1	gnl|UG|Bt#S11933241, gnl|UG|Bt#S24623804	mitosis	14 out of 1013 genes, 1.4%	151 out of 15911 genes, 0.9%	1	gnl|UG|Bt#S40831437, gnl|UG|Bt#S52623211, gnl|UG|Bt#S30930644, gnl|UG|Bt#S35034725, gnl|UG|Bt#S31094015, gnl|UG|Bt#S39545673, gnl|UG|Bt#S11933126, gnl|UG|Bt#S39738835, gnl|UG|Bt#S16771476, gnl|UG|Bt#S40833917, gnl|UG|Bt#S29721678, gnl|UG|Bt#S20966960, gnl|UG|Bt#S24253361, gnl|UG|Bt#S39546106	cellular homeostasis	8 out of 130 genes, 6.2%	629 out of 15911 genes, 4.0%	1	gnl|UG|Bt#S38753782, gnl|UG|Bt#S35034754, gnl|UG|Bt#S35034743, gnl|UG|Bt#S12072540, gnl|UG|Bt#S35034910, gnl|UG|Bt#S11933395, gnl|UG|Bt#S29308148, gnl|UG|Bt#S29299811
regulation of lymphocyte differentiation	3 out of 273 genes, 1.1%	66 out of 15911 genes, 0.4%	1	gnl|UG|Bt#S26987913, gnl|UG|Bt#S29292233, gnl|UG|Bt#S46901746	regulation of cytoskeleton organization	12 out of 1013 genes, 1.2%	125 out of 15911 genes, 0.8%	1	gnl|UG|Bt#S31093911, gnl|UG|Bt#S39738868, gnl|UG|Bt#S24512466, gnl|UG|Bt#S11933126, gnl|UG|Bt#S26988037, gnl|UG|Bt#S11932565, gnl|UG|Bt#S42951521, gnl|UG|Bt#S39738560, gnl|UG|Bt#S39759367, gnl|UG|Bt#S39546878, gnl|UG|Bt#S37507224, gnl|UG|Bt#S26987890	organ development	19 out of 130 genes, 14.6%	1795 out of 15911 genes, 11.3%	1	gnl|UG|Bt#S35174330, gnl|UG|Bt#S53095019, gnl|UG|Bt#S36351843, gnl|UG|Bt#S29306923, gnl|UG|Bt#S11933002, gnl|UG|Bt#S26472486, gnl|UG|Bt#S35034743, gnl|UG|Bt#S24278968, gnl|UG|Bt#S38795441, gnl|UG|Bt#S35034870, gnl|UG|Bt#S34287000, gnl|UG|Bt#S12072540, gnl|UG|Bt#S12072287, gnl|UG|Bt#S12374131, gnl|UG|Bt#S24576076, gnl|UG|Bt#S35034910, gnl|UG|Bt#S33771554, gnl|UG|Bt#S11933395, gnl|UG|Bt#S27006993
carbohydrate catabolic process	4 out of 273 genes, 1.5%	105 out of 15911 genes, 0.7%	1	gnl|UG|Bt#S34286945, gnl|UG|Bt#S35469503, gnl|UG|Bt#S11902731, gnl|UG|Bt#S33771343	fructose metabolic process	3 out of 1013 genes, 0.3%	18 out of 15911 genes, 0.1%	1	gnl|UG|Bt#S28037058, gnl|UG|Bt#S35469503, gnl|UG|Bt#S34817878	viral reproduction	5 out of 130 genes, 3.8%	338 out of 15911 genes, 2.1%	1	gnl|UG|Bt#S11933450, gnl|UG|Bt#S29306923, gnl|UG|Bt#S12374131, gnl|UG|Bt#S27006993, gnl|UG|Bt#S24576076
peptidyl-lysine modification	4 out of 273 genes, 1.5%	105 out of 15911 genes, 0.7%	1	gnl|UG|Bt#S39738605, gnl|UG|Bt#S37210123, gnl|UG|Bt#S56350553, gnl|UG|Bt#S24268024	peroxisome organization	3 out of 1013 genes, 0.3%	18 out of 15911 genes, 0.1%	1	gnl|UG|Bt#S39545741, gnl|UG|Bt#S26710209, gnl|UG|Bt#S34286979	ear morphogenesis	2 out of 130 genes, 1.5%	82 out of 15911 genes, 0.5%	1	gnl|UG|Bt#S35034870, gnl|UG|Bt#S11933395
response to corticosteroid stimulus	5 out of 273 genes, 1.8%	146 out of 15911 genes, 0.9%	1	gnl|UG|Bt#S26987980, gnl|UG|Bt#S40831313, gnl|UG|Bt#S12072540, gnl|UG|Bt#S34287179, gnl|UG|Bt#S29292233	regulation of necrotic cell death	3 out of 1013 genes, 0.3%	18 out of 15911 genes, 0.1%	1	gnl|UG|Bt#S55892875, gnl|UG|Bt#S29309686, gnl|UG|Bt#S24504896	regulation of gene expression	16 out of 130 genes, 12.3%	1471 out of 15911 genes, 9.2%	1	gnl|UG|Bt#S29313709, gnl|UG|Bt#S39759395, gnl|UG|Bt#S36351843, gnl|UG|Bt#S40977794, gnl|UG|Bt#S39546445, gnl|UG|Bt#S26472486, gnl|UG|Bt#S35034743, gnl|UG|Bt#S23359677, gnl|UG|Bt#S26987683, gnl|UG|Bt#S24278968, gnl|UG|Bt#S33771355, gnl|UG|Bt#S40831259, gnl|UG|Bt#S12072287, gnl|UG|Bt#S31093928, gnl|UG|Bt#S11933395, gnl|UG|Bt#S40831234
regulation of tube size	3 out of 273 genes, 1.1%	67 out of 15911 genes, 0.4%	1	gnl|UG|Bt#S12072540, gnl|UG|Bt#S26472356, gnl|UG|Bt#S12073108	regulation of actin polymerization or depolymerization	6 out of 1013 genes, 0.6%	51 out of 15911 genes, 0.3%	1	gnl|UG|Bt#S11932565, gnl|UG|Bt#S31093911, gnl|UG|Bt#S42951521, gnl|UG|Bt#S24512466, gnl|UG|Bt#S37507224, gnl|UG|Bt#S26987890	regulation of multicellular organismal process	12 out of 130 genes, 9.2%	1046 out of 15911 genes, 6.6%	1	gnl|UG|Bt#S12072540, gnl|UG|Bt#S36351843, gnl|UG|Bt#S34287322, gnl|UG|Bt#S11933002, gnl|UG|Bt#S40977794, gnl|UG|Bt#S11933241, gnl|UG|Bt#S38432762, gnl|UG|Bt#S35034910, gnl|UG|Bt#S23359677, gnl|UG|Bt#S33771554, gnl|UG|Bt#S11933395, gnl|UG|Bt#S40831234
regulation of blood vessel size	3 out of 273 genes, 1.1%	67 out of 15911 genes, 0.4%	1	gnl|UG|Bt#S12072540, gnl|UG|Bt#S26472356, gnl|UG|Bt#S12073108	DNA repair	19 out of 1013 genes, 1.9%	219 out of 15911 genes, 1.4%	1	gnl|UG|Bt#S28283170, gnl|UG|Bt#S52623211, gnl|UG|Bt#S37443340, gnl|UG|Bt#S36130213, gnl|UG|Bt#S56351475, gnl|UG|Bt#S39546934, gnl|UG|Bt#S33771486, gnl|UG|Bt#S27561398, gnl|UG|Bt#S55889379, gnl|UG|Bt#S29309782, gnl|UG|Bt#S30930623, gnl|UG|Bt#S28283085, gnl|UG|Bt#S27559432, gnl|UG|Bt#S30930447, gnl|UG|Bt#S34485116, gnl|UG|Bt#S39547645, gnl|UG|Bt#S29910340, gnl|UG|Bt#S26472554, gnl|UG|Bt#S35469279	protein localization	10 out of 130 genes, 7.7%	841 out of 15911 genes, 5.3%	1	gnl|UG|Bt#S29313709, gnl|UG|Bt#S56350710, gnl|UG|Bt#S26710282, gnl|UG|Bt#S29299811, gnl|UG|Bt#S31093928, gnl|UG|Bt#S33771369, gnl|UG|Bt#S35034910, gnl|UG|Bt#S24287660, gnl|UG|Bt#S29721709, gnl|UG|Bt#S26472591
negative regulation of gene expression	7 out of 273 genes, 2.6%	234 out of 15911 genes, 1.5%	1	gnl|UG|Bt#S56351312, gnl|UG|Bt#S56351214, gnl|UG|Bt#S26472486, gnl|UG|Bt#S34823429, gnl|UG|Bt#S29296479, gnl|UG|Bt#S24286027, gnl|UG|Bt#S29965779	regulation of proteolysis	5 out of 1013 genes, 0.5%	40 out of 15911 genes, 0.3%	1	gnl|UG|Bt#S29721678, gnl|UG|Bt#S37443340, gnl|UG|Bt#S38754194, gnl|UG|Bt#S30930623, gnl|UG|Bt#S12072920	response to reactive oxygen species	2 out of 130 genes, 1.5%	84 out of 15911 genes, 0.5%	1	gnl|UG|Bt#S35034910, gnl|UG|Bt#S36351843
interphase	7 out of 273 genes, 2.6%	234 out of 15911 genes, 1.5%	1	gnl|UG|Bt#S56351154, gnl|UG|Bt#S27053479, gnl|UG|Bt#S26179681, gnl|UG|Bt#S37507066, gnl|UG|Bt#S26988177, gnl|UG|Bt#S37210077, gnl|UG|Bt#S31751915	protein import into nucleus, translocation	2 out of 1013 genes, 0.2%	9 out of 15911 genes, 0.1%	1	gnl|UG|Bt#S30930466, gnl|UG|Bt#S36130213	chordate embryonic development	5 out of 130 genes, 3.8%	344 out of 15911 genes, 2.2%	1	gnl|UG|Bt#S12072540, gnl|UG|Bt#S34287000, gnl|UG|Bt#S11933395, gnl|UG|Bt#S26987683, gnl|UG|Bt#S38754304
response to estrogen stimulus	4 out of 273 genes, 1.5%	106 out of 15911 genes, 0.7%	1	gnl|UG|Bt#S24623804, gnl|UG|Bt#S56351312, gnl|UG|Bt#S56351861, gnl|UG|Bt#S46901746	DNA catabolic process, exonucleolytic	2 out of 1013 genes, 0.2%	9 out of 15911 genes, 0.1%	1	gnl|UG|Bt#S28283170, gnl|UG|Bt#S39546934	pancreas development	4 out of 130 genes, 3.1%	253 out of 15911 genes, 1.6%	1	gnl|UG|Bt#S29306923, gnl|UG|Bt#S12374131, gnl|UG|Bt#S27006993, gnl|UG|Bt#S24576076
heterocycle metabolic process	20 out of 273 genes, 7.3%	870 out of 15911 genes, 5.5%	1	gnl|UG|Bt#S39738868, gnl|UG|Bt#S12072890, gnl|UG|Bt#S29721711, gnl|UG|Bt#S24172729, gnl|UG|Bt#S26472356, gnl|UG|Bt#S26988177, gnl|UG|Bt#S53256981, gnl|UG|Bt#S37507215, gnl|UG|Bt#S33771538, gnl|UG|Bt#S14267661, gnl|UG|Bt#S12073040, gnl|UG|Bt#S31153317, gnl|UG|Bt#S27557311, gnl|UG|Bt#S34287171, gnl|UG|Bt#S38432960, gnl|UG|Bt#S12072540, gnl|UG|Bt#S31093923, gnl|UG|Bt#S12071624, gnl|UG|Bt#S38432939, …	peptidyl-lysine methylation	2 out of 1013 genes, 0.2%	9 out of 15911 genes, 0.1%	1	gnl|UG|Bt#S24268024, gnl|UG|Bt#S38753833	embryonic epithelial tube formation	2 out of 130 genes, 1.5%	85 out of 15911 genes, 0.5%	1	gnl|UG|Bt#S12072540, gnl|UG|Bt#S26987683
purine-containing compound metabolic process	16 out of 273 genes, 5.9%	669 out of 15911 genes, 4.2%	1	gnl|UG|Bt#S39738868, gnl|UG|Bt#S12072890, gnl|UG|Bt#S29721711, gnl|UG|Bt#S24172729, gnl|UG|Bt#S26988177, gnl|UG|Bt#S53256981, gnl|UG|Bt#S14267661, gnl|UG|Bt#S12073040, gnl|UG|Bt#S27557311, gnl|UG|Bt#S31153317, gnl|UG|Bt#S34287171, gnl|UG|Bt#S38432960, gnl|UG|Bt#S12072540, gnl|UG|Bt#S31093923, gnl|UG|Bt#S12071624, gnl|UG|Bt#S38432939	central nervous system neuron development	2 out of 1013 genes, 0.2%	9 out of 15911 genes, 0.1%	1	gnl|UG|Bt#S35035032, gnl|UG|Bt#S56351261	epithelial tube formation	2 out of 130 genes, 1.5%	85 out of 15911 genes, 0.5%	1	gnl|UG|Bt#S12072540, gnl|UG|Bt#S26987683
positive regulation of kinase activity	5 out of 273 genes, 1.8%	149 out of 15911 genes, 0.9%	1	gnl|UG|Bt#S37210123, gnl|UG|Bt#S56351312, gnl|UG|Bt#S56351673, gnl|UG|Bt#S56351864, gnl|UG|Bt#S36018852	central nervous system neuron axonogenesis	2 out of 1013 genes, 0.2%	9 out of 15911 genes, 0.1%	1	gnl|UG|Bt#S35035032, gnl|UG|Bt#S56351261	negative regulation of metabolic process	6 out of 130 genes, 4.6%	442 out of 15911 genes, 2.8%	1	gnl|UG|Bt#S26472486, gnl|UG|Bt#S35034910, gnl|UG|Bt#S11933395, gnl|UG|Bt#S36351843, gnl|UG|Bt#S40831259, gnl|UG|Bt#S40831234
intracellular protein kinase cascade	12 out of 273 genes, 4.4%	472 out of 15911 genes, 3.0%	1	gnl|UG|Bt#S38795441, gnl|UG|Bt#S56351531, gnl|UG|Bt#S31657864, gnl|UG|Bt#S26472356, gnl|UG|Bt#S56351864, gnl|UG|Bt#S11933002, gnl|UG|Bt#S35469476, gnl|UG|Bt#S37210123, gnl|UG|Bt#S26472486, gnl|UG|Bt#S31093744, gnl|UG|Bt#S29292233, gnl|UG|Bt#S29305954	establishment of mitochondrion localization, microtubule-mediated	2 out of 1013 genes, 0.2%	9 out of 15911 genes, 0.1%	1	gnl|UG|Bt#S31657823, gnl|UG|Bt#S38795373	intracellular transport	9 out of 130 genes, 6.9%	744 out of 15911 genes, 4.7%	1	gnl|UG|Bt#S29417492, gnl|UG|Bt#S29313709, gnl|UG|Bt#S11933450, gnl|UG|Bt#S31093928, gnl|UG|Bt#S35034910, gnl|UG|Bt#S24287660, gnl|UG|Bt#S35034743, gnl|UG|Bt#S29721709, gnl|UG|Bt#S26472591
positive regulation of nitrogen compound metabolic process	4 out of 273 genes, 1.5%	108 out of 15911 genes, 0.7%	1	gnl|UG|Bt#S26987980, gnl|UG|Bt#S34287179, gnl|UG|Bt#S55885535, gnl|UG|Bt#S24278968	establishment of mitochondrion localization	2 out of 1013 genes, 0.2%	9 out of 15911 genes, 0.1%	1	gnl|UG|Bt#S31657823, gnl|UG|Bt#S38795373	vascular process in circulatory system	2 out of 130 genes, 1.5%	86 out of 15911 genes, 0.5%	1	gnl|UG|Bt#S12072540, gnl|UG|Bt#S11933395
negative regulation of protein kinase activity	2 out of 273 genes, 0.7%	34 out of 15911 genes, 0.2%	1	gnl|UG|Bt#S31751915, gnl|UG|Bt#S38432750	regulation of leukocyte chemotaxis	4 out of 1013 genes, 0.4%	29 out of 15911 genes, 0.2%	1	gnl|UG|Bt#S11933212, gnl|UG|Bt#S26988281, gnl|UG|Bt#S11933169, gnl|UG|Bt#S33771568	embryo development ending in birth or egg hatching	5 out of 130 genes, 3.8%	349 out of 15911 genes, 2.2%	1	gnl|UG|Bt#S12072540, gnl|UG|Bt#S34287000, gnl|UG|Bt#S11933395, gnl|UG|Bt#S26987683, gnl|UG|Bt#S38754304
negative regulation of transcription from RNA polymerase II promoter	5 out of 273 genes, 1.8%	150 out of 15911 genes, 0.9%	1	gnl|UG|Bt#S56351312, gnl|UG|Bt#S56351214, gnl|UG|Bt#S26472486, gnl|UG|Bt#S24286027, gnl|UG|Bt#S29965779	response to oxygen levels	4 out of 1013 genes, 0.4%	29 out of 15911 genes, 0.2%	1	gnl|UG|Bt#S32418379, gnl|UG|Bt#S26472457, gnl|UG|Bt#S55357385, gnl|UG|Bt#S11933126	protein targeting	4 out of 130 genes, 3.1%	257 out of 15911 genes, 1.6%	1	gnl|UG|Bt#S29313709, gnl|UG|Bt#S35034910, gnl|UG|Bt#S31093928, gnl|UG|Bt#S26472591
hindbrain development	3 out of 273 genes, 1.1%	70 out of 15911 genes, 0.4%	1	gnl|UG|Bt#S56351312, gnl|UG|Bt#S56351214, gnl|UG|Bt#S37443277	positive regulation of molecular function	41 out of 1013 genes, 4.0%	529 out of 15911 genes, 3.3%	1	gnl|UG|Bt#S39738868, gnl|UG|Bt#S33771559, gnl|UG|Bt#S55357385, gnl|UG|Bt#S38795292, gnl|UG|Bt#S27561846, gnl|UG|Bt#S40831407, gnl|UG|Bt#S38795346, gnl|UG|Bt#S26988281, gnl|UG|Bt#S33771362, gnl|UG|Bt#S56351864, gnl|UG|Bt#S39571812, gnl|UG|Bt#S29287640, gnl|UG|Bt#S31093955, gnl|UG|Bt#S25049522, gnl|UG|Bt#S40831234, gnl|UG|Bt#S34287135, gnl|UG|Bt#S26472351, gnl|UG|Bt#S35035032, gnl|UG|Bt#S36351843, …	Golgi vesicle transport	3 out of 130 genes, 2.3%	169 out of 15911 genes, 1.1%	1	gnl|UG|Bt#S29417492, gnl|UG|Bt#S24287660, gnl|UG|Bt#S29721709
negative regulation of protein modification process	3 out of 273 genes, 1.1%	70 out of 15911 genes, 0.4%	1	gnl|UG|Bt#S35469476, gnl|UG|Bt#S31751915, gnl|UG|Bt#S38432750	DNA catabolic process	6 out of 1013 genes, 0.6%	52 out of 15911 genes, 0.3%	1	gnl|UG|Bt#S28283170, gnl|UG|Bt#S39546934, gnl|UG|Bt#S36130213, gnl|UG|Bt#S34823429, gnl|UG|Bt#S29296479, gnl|UG|Bt#S56351653	regulation of mitotic cell cycle	3 out of 130 genes, 2.3%	171 out of 15911 genes, 1.1%	1	gnl|UG|Bt#S35034743, gnl|UG|Bt#S11933395, gnl|UG|Bt#S11933002
positive regulation of MAPK cascade	3 out of 273 genes, 1.1%	70 out of 15911 genes, 0.4%	1	gnl|UG|Bt#S37210123, gnl|UG|Bt#S56351312, gnl|UG|Bt#S11933002	cellular component assembly at cellular level	41 out of 1013 genes, 4.0%	531 out of 15911 genes, 3.3%	1	gnl|UG|Bt#S53256957, gnl|UG|Bt#S24271509, gnl|UG|Bt#S37223761, gnl|UG|Bt#S56350985, gnl|UG|Bt#S56351586, gnl|UG|Bt#S53256981, gnl|UG|Bt#S36131338, gnl|UG|Bt#S39546878, gnl|UG|Bt#S38754194, gnl|UG|Bt#S31153317, gnl|UG|Bt#S34287240, gnl|UG|Bt#S56351853, gnl|UG|Bt#S40977734, gnl|UG|Bt#S34287103, gnl|UG|Bt#S39546636, gnl|UG|Bt#S39663380, gnl|UG|Bt#S39546263, gnl|UG|Bt#S56350621, gnl|UG|Bt#S27555440, …	vesicle organization	2 out of 130 genes, 1.5%	89 out of 15911 genes, 0.6%	1	gnl|UG|Bt#S24287660, gnl|UG|Bt#S29721709
cellular component organization or biogenesis at cellular level	51 out of 273 genes, 18.7%	2530 out of 15911 genes, 15.9%	1	gnl|UG|Bt#S24623804, gnl|UG|Bt#S56351214, gnl|UG|Bt#S33771347, gnl|UG|Bt#S29313709, gnl|UG|Bt#S56350819, gnl|UG|Bt#S26987760, gnl|UG|Bt#S29292831, gnl|UG|Bt#S53256981, gnl|UG|Bt#S46902883, gnl|UG|Bt#S38754304, gnl|UG|Bt#S29965779, gnl|UG|Bt#S39738605, gnl|UG|Bt#S37210123, gnl|UG|Bt#S30930467, gnl|UG|Bt#S26987745, gnl|UG|Bt#S29721821, gnl|UG|Bt#S29296479, gnl|UG|Bt#S27053462, gnl|UG|Bt#S24278968, …	protein modification by small protein conjugation	31 out of 1013 genes, 3.1%	389 out of 15911 genes, 2.4%	1	gnl|UG|Bt#S37507092, gnl|UG|Bt#S35035026, gnl|UG|Bt#S55357385, gnl|UG|Bt#S38754184, gnl|UG|Bt#S30930555, gnl|UG|Bt#S55894737, gnl|UG|Bt#S39759400, gnl|UG|Bt#S40831407, gnl|UG|Bt#S36134270, gnl|UG|Bt#S29309782, gnl|UG|Bt#S53256938, gnl|UG|Bt#S56351965, gnl|UG|Bt#S32020349, gnl|UG|Bt#S32812578, gnl|UG|Bt#S35175321, gnl|UG|Bt#S38795273, gnl|UG|Bt#S34287282, gnl|UG|Bt#S40977686, gnl|UG|Bt#S56351864, …	cellular macromolecule biosynthetic process	20 out of 130 genes, 15.4%	1947 out of 15911 genes, 12.2%	1	gnl|UG|Bt#S29313709, gnl|UG|Bt#S11933450, gnl|UG|Bt#S24268024, gnl|UG|Bt#S55885535, gnl|UG|Bt#S27559941, gnl|UG|Bt#S29306923, gnl|UG|Bt#S35034746, gnl|UG|Bt#S35034743, gnl|UG|Bt#S24287660, gnl|UG|Bt#S34259274, gnl|UG|Bt#S30930580, gnl|UG|Bt#S26987696, gnl|UG|Bt#S39546207, gnl|UG|Bt#S12374131, gnl|UG|Bt#S24576076, gnl|UG|Bt#S55892313, gnl|UG|Bt#S40831228, gnl|UG|Bt#S37210136, gnl|UG|Bt#S27006993, …
I-kappaB kinase/NF-kappaB cascade	6 out of 273 genes, 2.2%	195 out of 15911 genes, 1.2%	1	gnl|UG|Bt#S37210123, gnl|UG|Bt#S31657864, gnl|UG|Bt#S26472356, gnl|UG|Bt#S31093744, gnl|UG|Bt#S56351864, gnl|UG|Bt#S11933002	regulation of viral genome replication	3 out of 1013 genes, 0.3%	19 out of 15911 genes, 0.1%	1	gnl|UG|Bt#S26988281, gnl|UG|Bt#S37443340, gnl|UG|Bt#S26472295	response to hormone stimulus	7 out of 130 genes, 5.4%	553 out of 15911 genes, 3.5%	1	gnl|UG|Bt#S38432762, gnl|UG|Bt#S12072540, gnl|UG|Bt#S33771554, gnl|UG|Bt#S34287000, gnl|UG|Bt#S11933395, gnl|UG|Bt#S36351843, gnl|UG|Bt#S24278968
regulation of phosphorylation	13 out of 273 genes, 4.8%	526 out of 15911 genes, 3.3%	1	gnl|UG|Bt#S24623804, gnl|UG|Bt#S26987980, gnl|UG|Bt#S56351312, gnl|UG|Bt#S33771355, gnl|UG|Bt#S56351673, gnl|UG|Bt#S56351864, gnl|UG|Bt#S12072538, gnl|UG|Bt#S37210123, gnl|UG|Bt#S35469476, gnl|UG|Bt#S31751915, gnl|UG|Bt#S38432750, gnl|UG|Bt#S29292233, gnl|UG|Bt#S36018852	DNA damage checkpoint	5 out of 1013 genes, 0.5%	41 out of 15911 genes, 0.3%	1	gnl|UG|Bt#S29721678, gnl|UG|Bt#S38432900, gnl|UG|Bt#S56350690, gnl|UG|Bt#S30930469, gnl|UG|Bt#S35035021	small molecule biosynthetic process	2 out of 130 genes, 1.5%	90 out of 15911 genes, 0.6%	1	gnl|UG|Bt#S26710050, gnl|UG|Bt#S35469466
spindle organization	2 out of 273 genes, 0.7%	35 out of 15911 genes, 0.2%	1	gnl|UG|Bt#S56351214, gnl|UG|Bt#S29721711	regulation of leukocyte migration	5 out of 1013 genes, 0.5%	41 out of 15911 genes, 0.3%	1	gnl|UG|Bt#S11933212, gnl|UG|Bt#S26988281, gnl|UG|Bt#S11933169, gnl|UG|Bt#S33771568, gnl|UG|Bt#S12073108	ion homeostasis	7 out of 130 genes, 5.4%	554 out of 15911 genes, 3.5%	1	gnl|UG|Bt#S35034754, gnl|UG|Bt#S35034743, gnl|UG|Bt#S12072540, gnl|UG|Bt#S35034910, gnl|UG|Bt#S11933395, gnl|UG|Bt#S29308148, gnl|UG|Bt#S29299811
regulation of blood coagulation	2 out of 273 genes, 0.7%	35 out of 15911 genes, 0.2%	1	gnl|UG|Bt#S11933241, gnl|UG|Bt#S24623804	protein deacylation	5 out of 1013 genes, 0.5%	41 out of 15911 genes, 0.3%	1	gnl|UG|Bt#S56351708, gnl|UG|Bt#S38432818, gnl|UG|Bt#S38754194, gnl|UG|Bt#S23826210, gnl|UG|Bt#S43309419	nucleocytoplasmic transport	3 out of 130 genes, 2.3%	173 out of 15911 genes, 1.1%	1	gnl|UG|Bt#S11933450, gnl|UG|Bt#S35034910, gnl|UG|Bt#S31093928
negative regulation of MAPK cascade	2 out of 273 genes, 0.7%	35 out of 15911 genes, 0.2%	1	gnl|UG|Bt#S56351214, gnl|UG|Bt#S38432750	response to abiotic stimulus	34 out of 1013 genes, 3.4%	432 out of 15911 genes, 2.7%	1	gnl|UG|Bt#S53256957, gnl|UG|Bt#S26987980, gnl|UG|Bt#S40977562, gnl|UG|Bt#S39738868, gnl|UG|Bt#S36130213, gnl|UG|Bt#S32492082, gnl|UG|Bt#S35034871, gnl|UG|Bt#S11933605, gnl|UG|Bt#S27561398, gnl|UG|Bt#S29296479, gnl|UG|Bt#S30930623, gnl|UG|Bt#S12072947, gnl|UG|Bt#S38432900, gnl|UG|Bt#S32020323, gnl|UG|Bt#S35035021, gnl|UG|Bt#S30930447, gnl|UG|Bt#S34817807, gnl|UG|Bt#S27053567, gnl|UG|Bt#S40831234, …	purine nucleotide metabolic process	8 out of 130 genes, 6.2%	656 out of 15911 genes, 4.1%	1	gnl|UG|Bt#S12072540, gnl|UG|Bt#S29721711, gnl|UG|Bt#S40831259, gnl|UG|Bt#S38753934, gnl|UG|Bt#S29308148, gnl|UG|Bt#S38753825, gnl|UG|Bt#S11933395, gnl|UG|Bt#S29310784
regulation of hemostasis	2 out of 273 genes, 0.7%	35 out of 15911 genes, 0.2%	1	gnl|UG|Bt#S11933241, gnl|UG|Bt#S24623804	sphingoid metabolic process	6 out of 1013 genes, 0.6%	53 out of 15911 genes, 0.3%	1	gnl|UG|Bt#S34287335, gnl|UG|Bt#S35034953, gnl|UG|Bt#S39738721, gnl|UG|Bt#S27185111, gnl|UG|Bt#S28283168, gnl|UG|Bt#S26472462	protein import into nucleus	2 out of 130 genes, 1.5%	91 out of 15911 genes, 0.6%	1	gnl|UG|Bt#S35034910, gnl|UG|Bt#S31093928
regulation of DNA metabolic process	4 out of 273 genes, 1.5%	110 out of 15911 genes, 0.7%	1	gnl|UG|Bt#S24623804, gnl|UG|Bt#S33771347, gnl|UG|Bt#S36133363, gnl|UG|Bt#S35035021	intracellular protein transport	26 out of 1013 genes, 2.6%	320 out of 15911 genes, 2.0%	1	gnl|UG|Bt#S29298665, gnl|UG|Bt#S36130213, gnl|UG|Bt#S39546317, gnl|UG|Bt#S40977580, gnl|UG|Bt#S30930446, gnl|UG|Bt#S29293092, gnl|UG|Bt#S55894699, gnl|UG|Bt#S29293391, gnl|UG|Bt#S56351215, gnl|UG|Bt#S29295361, gnl|UG|Bt#S38754194, gnl|UG|Bt#S34286979, gnl|UG|Bt#S26472591, gnl|UG|Bt#S56351965, gnl|UG|Bt#S30930466, gnl|UG|Bt#S40831240, gnl|UG|Bt#S29296656, gnl|UG|Bt#S26710015, gnl|UG|Bt#S34287282, …	protein localization to nucleus	2 out of 130 genes, 1.5%	91 out of 15911 genes, 0.6%	1	gnl|UG|Bt#S35034910, gnl|UG|Bt#S31093928
positive regulation of transferase activity	5 out of 273 genes, 1.8%	152 out of 15911 genes, 1.0%	1	gnl|UG|Bt#S37210123, gnl|UG|Bt#S56351312, gnl|UG|Bt#S56351673, gnl|UG|Bt#S56351864, gnl|UG|Bt#S36018852	phagocytosis	4 out of 1013 genes, 0.4%	30 out of 15911 genes, 0.2%	1	gnl|UG|Bt#S39546112, gnl|UG|Bt#S24285701, gnl|UG|Bt#S11933169, gnl|UG|Bt#S26472364	tube formation	2 out of 130 genes, 1.5%	91 out of 15911 genes, 0.6%	1	gnl|UG|Bt#S12072540, gnl|UG|Bt#S26987683
RNA processing	13 out of 273 genes, 4.8%	528 out of 15911 genes, 3.3%	1	gnl|UG|Bt#S38753879, gnl|UG|Bt#S36134981, gnl|UG|Bt#S29287667, gnl|UG|Bt#S26988129, gnl|UG|Bt#S39547687, gnl|UG|Bt#S55885535, gnl|UG|Bt#S35469497, gnl|UG|Bt#S26472611, gnl|UG|Bt#S26472296, gnl|UG|Bt#S34822750, gnl|UG|Bt#S31657813, gnl|UG|Bt#S46901201, gnl|UG|Bt#S24283847	cellular process involved in reproduction	15 out of 1013 genes, 1.5%	169 out of 15911 genes, 1.1%	1	gnl|UG|Bt#S26987980, gnl|UG|Bt#S27553912, gnl|UG|Bt#S33771362, gnl|UG|Bt#S36130244, gnl|UG|Bt#S46902925, gnl|UG|Bt#S35034871, gnl|UG|Bt#S29380414, gnl|UG|Bt#S53142865, gnl|UG|Bt#S12065966, gnl|UG|Bt#S27561846, gnl|UG|Bt#S29721678, gnl|UG|Bt#S38432762, gnl|UG|Bt#S38754154, gnl|UG|Bt#S26987902, gnl|UG|Bt#S29287028	regulation of biological process	59 out of 130 genes, 45.4%	6522 out of 15911 genes, 41.0%	1	gnl|UG|Bt#S29313709, gnl|UG|Bt#S35034754, gnl|UG|Bt#S39759395, gnl|UG|Bt#S11933450, gnl|UG|Bt#S38753934, gnl|UG|Bt#S39564631, gnl|UG|Bt#S38753825, gnl|UG|Bt#S26472486, gnl|UG|Bt#S35034743, gnl|UG|Bt#S26987683, gnl|UG|Bt#S26710067, gnl|UG|Bt#S26472295, gnl|UG|Bt#S24278968, gnl|UG|Bt#S26472591, gnl|UG|Bt#S38795441, gnl|UG|Bt#S26987696, gnl|UG|Bt#S35034870, gnl|UG|Bt#S36133363, gnl|UG|Bt#S56350710, …
purine ribonucleoside triphosphate metabolic process	13 out of 273 genes, 4.8%	528 out of 15911 genes, 3.3%	1	gnl|UG|Bt#S31153317, gnl|UG|Bt#S27557311, gnl|UG|Bt#S34287171, gnl|UG|Bt#S12072890, gnl|UG|Bt#S38432960, gnl|UG|Bt#S29721711, gnl|UG|Bt#S24172729, gnl|UG|Bt#S26988177, gnl|UG|Bt#S31093923, gnl|UG|Bt#S53256981, gnl|UG|Bt#S14267661, gnl|UG|Bt#S38432939, gnl|UG|Bt#S12073040	purine nucleotide biosynthetic process	17 out of 1013 genes, 1.7%	196 out of 15911 genes, 1.2%	1	gnl|UG|Bt#S27553912, gnl|UG|Bt#S39738868, gnl|UG|Bt#S36018749, gnl|UG|Bt#S50151383, gnl|UG|Bt#S29300567, gnl|UG|Bt#S32812583, gnl|UG|Bt#S12014732, gnl|UG|Bt#S29270811, gnl|UG|Bt#S24283728, gnl|UG|Bt#S12072540, gnl|UG|Bt#S37223752, gnl|UG|Bt#S12071624, gnl|UG|Bt#S56351340, gnl|UG|Bt#S35469491, gnl|UG|Bt#S19681139, gnl|UG|Bt#S34287257, gnl|UG|Bt#S32812836	cellular component organization or biogenesis at cellular level	25 out of 130 genes, 19.2%	2530 out of 15911 genes, 15.9%	1	gnl|UG|Bt#S29313709, gnl|UG|Bt#S53095019, gnl|UG|Bt#S24279989, gnl|UG|Bt#S24268024, gnl|UG|Bt#S29721711, gnl|UG|Bt#S29292831, gnl|UG|Bt#S29306923, gnl|UG|Bt#S38753934, gnl|UG|Bt#S38754304, gnl|UG|Bt#S35034743, gnl|UG|Bt#S56351792, gnl|UG|Bt#S24287660, gnl|UG|Bt#S24278968, gnl|UG|Bt#S26987905, gnl|UG|Bt#S38753782, gnl|UG|Bt#S21128452, gnl|UG|Bt#S39738663, gnl|UG|Bt#S40831259, gnl|UG|Bt#S12072287, …
ribonucleoside triphosphate metabolic process	13 out of 273 genes, 4.8%	529 out of 15911 genes, 3.3%	1	gnl|UG|Bt#S31153317, gnl|UG|Bt#S27557311, gnl|UG|Bt#S34287171, gnl|UG|Bt#S12072890, gnl|UG|Bt#S38432960, gnl|UG|Bt#S29721711, gnl|UG|Bt#S24172729, gnl|UG|Bt#S26988177, gnl|UG|Bt#S31093923, gnl|UG|Bt#S53256981, gnl|UG|Bt#S14267661, gnl|UG|Bt#S38432939, gnl|UG|Bt#S12073040	vacuole organization	7 out of 1013 genes, 0.7%	66 out of 15911 genes, 0.4%	1	gnl|UG|Bt#S27876866, gnl|UG|Bt#S26710066, gnl|UG|Bt#S39545934, gnl|UG|Bt#S40977580, gnl|UG|Bt#S38754303, gnl|UG|Bt#S34287282, gnl|UG|Bt#S26710282	tube morphogenesis	3 out of 130 genes, 2.3%	178 out of 15911 genes, 1.1%	1	gnl|UG|Bt#S12072540, gnl|UG|Bt#S34287000, gnl|UG|Bt#S26987683
transmembrane receptor protein serine/threonine kinase signaling pathway	6 out of 273 genes, 2.2%	198 out of 15911 genes, 1.2%	1	gnl|UG|Bt#S24623804, gnl|UG|Bt#S37210123, gnl|UG|Bt#S35174330, gnl|UG|Bt#S33771554, gnl|UG|Bt#S34287197, gnl|UG|Bt#S34287000	regulation of oxidoreductase activity	6 out of 1013 genes, 0.6%	54 out of 15911 genes, 0.3%	1	gnl|UG|Bt#S32418379, gnl|UG|Bt#S31093955, gnl|UG|Bt#S12073108, gnl|UG|Bt#S12073045, gnl|UG|Bt#S37223804, gnl|UG|Bt#S40831234	nucleotide metabolic process	9 out of 130 genes, 6.9%	770 out of 15911 genes, 4.8%	1	gnl|UG|Bt#S12072540, gnl|UG|Bt#S29721711, gnl|UG|Bt#S40831259, gnl|UG|Bt#S38753934, gnl|UG|Bt#S29308148, gnl|UG|Bt#S34287190, gnl|UG|Bt#S38753825, gnl|UG|Bt#S11933395, gnl|UG|Bt#S29310784
response to osmotic stress	2 out of 273 genes, 0.7%	36 out of 15911 genes, 0.2%	1	gnl|UG|Bt#S37210119, gnl|UG|Bt#S36018852	oxidation-reduction process	30 out of 1013 genes, 3.0%	379 out of 15911 genes, 2.4%	1	gnl|UG|Bt#S29310246, gnl|UG|Bt#S21458772, gnl|UG|Bt#S26472496, gnl|UG|Bt#S31751984, gnl|UG|Bt#S39546134, gnl|UG|Bt#S24269166, gnl|UG|Bt#S29294480, gnl|UG|Bt#S11932987, gnl|UG|Bt#S11932670, gnl|UG|Bt#S26710109, gnl|UG|Bt#S26161666, gnl|UG|Bt#S11895256, gnl|UG|Bt#S29307355, gnl|UG|Bt#S26987905, gnl|UG|Bt#S29310449, gnl|UG|Bt#S33771362, gnl|UG|Bt#S27086793, gnl|UG|Bt#S26472318, gnl|UG|Bt#S33852586, …	regulation of cell migration	2 out of 130 genes, 1.5%	94 out of 15911 genes, 0.6%	1	gnl|UG|Bt#S26472486, gnl|UG|Bt#S11933395
circadian rhythm	2 out of 273 genes, 0.7%	36 out of 15911 genes, 0.2%	1	gnl|UG|Bt#S56351214, gnl|UG|Bt#S39545903	protein phosphorylation	21 out of 1013 genes, 2.1%	253 out of 15911 genes, 1.6%	1	gnl|UG|Bt#S24271509, gnl|UG|Bt#S40977706, gnl|UG|Bt#S40831305, gnl|UG|Bt#S32812612, gnl|UG|Bt#S38795292, gnl|UG|Bt#S24271248, gnl|UG|Bt#S40831407, gnl|UG|Bt#S27561398, gnl|UG|Bt#S35122671, gnl|UG|Bt#S39738560, gnl|UG|Bt#S36018852, gnl|UG|Bt#S28283168, gnl|UG|Bt#S29295694, gnl|UG|Bt#S56351965, gnl|UG|Bt#S40831264, gnl|UG|Bt#S26988281, gnl|UG|Bt#S38432900, gnl|UG|Bt#S56351864, gnl|UG|Bt#S29358001, …	nuclear import	2 out of 130 genes, 1.5%	94 out of 15911 genes, 0.6%	1	gnl|UG|Bt#S35034910, gnl|UG|Bt#S31093928
morphogenesis of a branching structure	4 out of 273 genes, 1.5%	113 out of 15911 genes, 0.7%	1	gnl|UG|Bt#S24623804, gnl|UG|Bt#S24272689, gnl|UG|Bt#S34287000, gnl|UG|Bt#S29292233	purine-containing compound biosynthetic process	17 out of 1013 genes, 1.7%	198 out of 15911 genes, 1.2%	1	gnl|UG|Bt#S27553912, gnl|UG|Bt#S39738868, gnl|UG|Bt#S36018749, gnl|UG|Bt#S50151383, gnl|UG|Bt#S29300567, gnl|UG|Bt#S32812583, gnl|UG|Bt#S12014732, gnl|UG|Bt#S29270811, gnl|UG|Bt#S24283728, gnl|UG|Bt#S12072540, gnl|UG|Bt#S37223752, gnl|UG|Bt#S12071624, gnl|UG|Bt#S56351340, gnl|UG|Bt#S35469491, gnl|UG|Bt#S19681139, gnl|UG|Bt#S34287257, gnl|UG|Bt#S32812836	purine-containing compound metabolic process	8 out of 130 genes, 6.2%	669 out of 15911 genes, 4.2%	1	gnl|UG|Bt#S12072540, gnl|UG|Bt#S29721711, gnl|UG|Bt#S40831259, gnl|UG|Bt#S38753934, gnl|UG|Bt#S29308148, gnl|UG|Bt#S38753825, gnl|UG|Bt#S11933395, gnl|UG|Bt#S29310784
negative regulation of protein metabolic process	4 out of 273 genes, 1.5%	113 out of 15911 genes, 0.7%	1	gnl|UG|Bt#S35469476, gnl|UG|Bt#S31751915, gnl|UG|Bt#S29292233, gnl|UG|Bt#S38432750	protein alkylation	8 out of 1013 genes, 0.8%	79 out of 15911 genes, 0.5%	1	gnl|UG|Bt#S40831437, gnl|UG|Bt#S26164198, gnl|UG|Bt#S24268024, gnl|UG|Bt#S38753833, gnl|UG|Bt#S39759400, gnl|UG|Bt#S31752015, gnl|UG|Bt#S38432762, gnl|UG|Bt#S25049506	regulation of mitosis	2 out of 130 genes, 1.5%	95 out of 15911 genes, 0.6%	1	gnl|UG|Bt#S11933395, gnl|UG|Bt#S11933002
purine nucleoside triphosphate metabolic process	13 out of 273 genes, 4.8%	534 out of 15911 genes, 3.4%	1	gnl|UG|Bt#S31153317, gnl|UG|Bt#S27557311, gnl|UG|Bt#S34287171, gnl|UG|Bt#S12072890, gnl|UG|Bt#S38432960, gnl|UG|Bt#S29721711, gnl|UG|Bt#S24172729, gnl|UG|Bt#S26988177, gnl|UG|Bt#S31093923, gnl|UG|Bt#S53256981, gnl|UG|Bt#S14267661, gnl|UG|Bt#S38432939, gnl|UG|Bt#S12073040	regulation of mitotic cell cycle	15 out of 1013 genes, 1.5%	171 out of 15911 genes, 1.1%	1	gnl|UG|Bt#S27562037, gnl|UG|Bt#S34823055, gnl|UG|Bt#S26987980, gnl|UG|Bt#S39738874, gnl|UG|Bt#S35034725, gnl|UG|Bt#S40831245, gnl|UG|Bt#S11933126, gnl|UG|Bt#S11933002, gnl|UG|Bt#S43309419, gnl|UG|Bt#S30930555, gnl|UG|Bt#S26988037, gnl|UG|Bt#S20966960, gnl|UG|Bt#S30930623, gnl|UG|Bt#S53256938, gnl|UG|Bt#S38795346	regulation of nuclear division	2 out of 130 genes, 1.5%	95 out of 15911 genes, 0.6%	1	gnl|UG|Bt#S11933395, gnl|UG|Bt#S11933002
regulation of neuronal synaptic plasticity	2 out of 273 genes, 0.7%	37 out of 15911 genes, 0.2%	1	gnl|UG|Bt#S33771554, gnl|UG|Bt#S34286919	chronic inflammatory response	2 out of 1013 genes, 0.2%	10 out of 15911 genes, 0.1%	1	gnl|UG|Bt#S26988281, gnl|UG|Bt#S32812583	negative regulation of macromolecule metabolic process	5 out of 130 genes, 3.8%	368 out of 15911 genes, 2.3%	1	gnl|UG|Bt#S26472486, gnl|UG|Bt#S35034910, gnl|UG|Bt#S11933395, gnl|UG|Bt#S40831259, gnl|UG|Bt#S40831234
germ cell development	3 out of 273 genes, 1.1%	74 out of 15911 genes, 0.5%	1	gnl|UG|Bt#S26987980, gnl|UG|Bt#S38432762, gnl|UG|Bt#S35034871	postreplication repair	2 out of 1013 genes, 0.2%	10 out of 15911 genes, 0.1%	1	gnl|UG|Bt#S26472554, gnl|UG|Bt#S30930623	macromolecule biosynthetic process	20 out of 130 genes, 15.4%	1977 out of 15911 genes, 12.4%	1	gnl|UG|Bt#S29313709, gnl|UG|Bt#S11933450, gnl|UG|Bt#S24268024, gnl|UG|Bt#S55885535, gnl|UG|Bt#S27559941, gnl|UG|Bt#S29306923, gnl|UG|Bt#S35034746, gnl|UG|Bt#S35034743, gnl|UG|Bt#S24287660, gnl|UG|Bt#S34259274, gnl|UG|Bt#S30930580, gnl|UG|Bt#S26987696, gnl|UG|Bt#S39546207, gnl|UG|Bt#S12374131, gnl|UG|Bt#S24576076, gnl|UG|Bt#S55892313, gnl|UG|Bt#S40831228, gnl|UG|Bt#S37210136, gnl|UG|Bt#S27006993, …
regulation of neuron projection development	3 out of 273 genes, 1.1%	74 out of 15911 genes, 0.5%	1	gnl|UG|Bt#S37223836, gnl|UG|Bt#S39546373, gnl|UG|Bt#S12072610	positive regulation of epithelial cell proliferation	2 out of 1013 genes, 0.2%	10 out of 15911 genes, 0.1%	1	gnl|UG|Bt#S37963853, gnl|UG|Bt#S12065966	morphogenesis of embryonic epithelium	2 out of 130 genes, 1.5%	96 out of 15911 genes, 0.6%	1	gnl|UG|Bt#S12072540, gnl|UG|Bt#S26987683
RNA splicing, via transesterification reactions	7 out of 273 genes, 2.6%	248 out of 15911 genes, 1.6%	1	gnl|UG|Bt#S26472611, gnl|UG|Bt#S38753879, gnl|UG|Bt#S26988129, gnl|UG|Bt#S55885535, gnl|UG|Bt#S35469497, gnl|UG|Bt#S46901201, gnl|UG|Bt#S24283847	regulation of T cell receptor signaling pathway	2 out of 1013 genes, 0.2%	10 out of 15911 genes, 0.1%	1	gnl|UG|Bt#S39738874, gnl|UG|Bt#S35469509	learning or memory	2 out of 130 genes, 1.5%	97 out of 15911 genes, 0.6%	1	gnl|UG|Bt#S35034910, gnl|UG|Bt#S24278968
RNA splicing, via transesterification reactions with bulged adenosine as nucleophile	7 out of 273 genes, 2.6%	248 out of 15911 genes, 1.6%	1	gnl|UG|Bt#S26472611, gnl|UG|Bt#S38753879, gnl|UG|Bt#S26988129, gnl|UG|Bt#S55885535, gnl|UG|Bt#S35469497, gnl|UG|Bt#S46901201, gnl|UG|Bt#S24283847	phosphorus metabolic process	55 out of 1013 genes, 5.4%	741 out of 15911 genes, 4.7%	1	gnl|UG|Bt#S12072483, gnl|UG|Bt#S24271509, gnl|UG|Bt#S34817751, gnl|UG|Bt#S32812612, gnl|UG|Bt#S38795292, gnl|UG|Bt#S26472465, gnl|UG|Bt#S37507220, gnl|UG|Bt#S40831407, gnl|UG|Bt#S27561398, gnl|UG|Bt#S28283168, gnl|UG|Bt#S38754149, gnl|UG|Bt#S40831264, gnl|UG|Bt#S26988281, gnl|UG|Bt#S38795441, gnl|UG|Bt#S38432900, gnl|UG|Bt#S39546488, gnl|UG|Bt#S56351864, gnl|UG|Bt#S26472322, gnl|UG|Bt#S34286983, …	nucleoside phosphate metabolic process	9 out of 130 genes, 6.9%	783 out of 15911 genes, 4.9%	1	gnl|UG|Bt#S12072540, gnl|UG|Bt#S29721711, gnl|UG|Bt#S40831259, gnl|UG|Bt#S38753934, gnl|UG|Bt#S29308148, gnl|UG|Bt#S34287190, gnl|UG|Bt#S38753825, gnl|UG|Bt#S11933395, gnl|UG|Bt#S29310784
response to extracellular stimulus	8 out of 273 genes, 2.9%	295 out of 15911 genes, 1.9%	1	gnl|UG|Bt#S31093991, gnl|UG|Bt#S37443277, gnl|UG|Bt#S26987760, gnl|UG|Bt#S26472356, gnl|UG|Bt#S11933002, gnl|UG|Bt#S11932987, gnl|UG|Bt#S46901746, gnl|UG|Bt#S31751915	oligosaccharide metabolic process	3 out of 1013 genes, 0.3%	20 out of 15911 genes, 0.1%	1	gnl|UG|Bt#S35469434, gnl|UG|Bt#S14887295, gnl|UG|Bt#S12065966	axonogenesis	2 out of 130 genes, 1.5%	100 out of 15911 genes, 0.6%	1	gnl|UG|Bt#S35034743, gnl|UG|Bt#S35034910
myeloid cell differentiation	3 out of 273 genes, 1.1%	75 out of 15911 genes, 0.5%	1	gnl|UG|Bt#S56351214, gnl|UG|Bt#S34287179, gnl|UG|Bt#S27006993	histone lysine methylation	3 out of 1013 genes, 0.3%	20 out of 15911 genes, 0.1%	1	gnl|UG|Bt#S26164198, gnl|UG|Bt#S24268024, gnl|UG|Bt#S38753833	protein import	2 out of 130 genes, 1.5%	100 out of 15911 genes, 0.6%	1	gnl|UG|Bt#S35034910, gnl|UG|Bt#S31093928
regulation of cell-matrix adhesion	2 out of 273 genes, 0.7%	38 out of 15911 genes, 0.2%	1	gnl|UG|Bt#S11933241, gnl|UG|Bt#S56351154	cell-substrate junction assembly	4 out of 1013 genes, 0.4%	31 out of 15911 genes, 0.2%	1	gnl|UG|Bt#S53256957, gnl|UG|Bt#S24271509, gnl|UG|Bt#S24262249, gnl|UG|Bt#S39759367	cell cycle	11 out of 130 genes, 8.5%	1006 out of 15911 genes, 6.3%	1	gnl|UG|Bt#S21128452, gnl|UG|Bt#S39738663, gnl|UG|Bt#S29721711, gnl|UG|Bt#S29306923, gnl|UG|Bt#S39759318, gnl|UG|Bt#S35034910, gnl|UG|Bt#S56351792, gnl|UG|Bt#S35034743, gnl|UG|Bt#S31153359, gnl|UG|Bt#S35174371, gnl|UG|Bt#S26472295
negative regulation of cell development	2 out of 273 genes, 0.7%	38 out of 15911 genes, 0.2%	1	gnl|UG|Bt#S56351312, gnl|UG|Bt#S40977794	positive regulation of sequence-specific DNA binding transcription factor activity	8 out of 1013 genes, 0.8%	80 out of 15911 genes, 0.5%	1	gnl|UG|Bt#S35469309, gnl|UG|Bt#S29287640, gnl|UG|Bt#S27562193, gnl|UG|Bt#S11933178, gnl|UG|Bt#S36351843, gnl|UG|Bt#S40831305, gnl|UG|Bt#S55357385, gnl|UG|Bt#S40831234	cognition	2 out of 130 genes, 1.5%	101 out of 15911 genes, 0.6%	1	gnl|UG|Bt#S35034910, gnl|UG|Bt#S24278968
positive regulation of intracellular protein kinase cascade	5 out of 273 genes, 1.8%	159 out of 15911 genes, 1.0%	1	gnl|UG|Bt#S37210123, gnl|UG|Bt#S56351312, gnl|UG|Bt#S56351531, gnl|UG|Bt#S11933002, gnl|UG|Bt#S29292233	activation of MAPK activity	5 out of 1013 genes, 0.5%	43 out of 15911 genes, 0.3%	1	gnl|UG|Bt#S40831407, gnl|UG|Bt#S56351864, gnl|UG|Bt#S36018852, gnl|UG|Bt#S38795292, gnl|UG|Bt#S56351965	regulation of cellular component movement	2 out of 130 genes, 1.5%	101 out of 15911 genes, 0.6%	1	gnl|UG|Bt#S26472486, gnl|UG|Bt#S11933395
chordate embryonic development	9 out of 273 genes, 3.3%	344 out of 15911 genes, 2.2%	1	gnl|UG|Bt#S24623804, gnl|UG|Bt#S12072540, gnl|UG|Bt#S34287000, gnl|UG|Bt#S39759288, gnl|UG|Bt#S38754304, gnl|UG|Bt#S24272689, gnl|UG|Bt#S29305208, gnl|UG|Bt#S34287197, gnl|UG|Bt#S34287179	regulation of striated muscle tissue development	5 out of 1013 genes, 0.5%	43 out of 15911 genes, 0.3%	1	gnl|UG|Bt#S33771420, gnl|UG|Bt#S38432762, gnl|UG|Bt#S32418463, gnl|UG|Bt#S12072699, gnl|UG|Bt#S43309419	regulation of cell motility	2 out of 130 genes, 1.5%	101 out of 15911 genes, 0.6%	1	gnl|UG|Bt#S26472486, gnl|UG|Bt#S11933395
tissue morphogenesis	8 out of 273 genes, 2.9%	297 out of 15911 genes, 1.9%	1	gnl|UG|Bt#S24623804, gnl|UG|Bt#S56351312, gnl|UG|Bt#S12072540, gnl|UG|Bt#S34287000, gnl|UG|Bt#S56351812, gnl|UG|Bt#S35469476, gnl|UG|Bt#S37210123, gnl|UG|Bt#S29292233	vitamin metabolic process	9 out of 1013 genes, 0.9%	93 out of 15911 genes, 0.6%	1	gnl|UG|Bt#S24272783, gnl|UG|Bt#S21458772, gnl|UG|Bt#S37507215, gnl|UG|Bt#S38795374, gnl|UG|Bt#S11932987, gnl|UG|Bt#S34817807, gnl|UG|Bt#S34287201, gnl|UG|Bt#S29299479, gnl|UG|Bt#S12072458	regulation of neurological system process	3 out of 130 genes, 2.3%	189 out of 15911 genes, 1.2%	1	gnl|UG|Bt#S33771554, gnl|UG|Bt#S11933395, gnl|UG|Bt#S11933002
negative regulation of metabolic process	11 out of 273 genes, 4.0%	442 out of 15911 genes, 2.8%	1	gnl|UG|Bt#S56351312, gnl|UG|Bt#S56351214, gnl|UG|Bt#S34823429, gnl|UG|Bt#S29965779, gnl|UG|Bt#S35469476, gnl|UG|Bt#S26472486, gnl|UG|Bt#S29296479, gnl|UG|Bt#S31751915, gnl|UG|Bt#S38432750, gnl|UG|Bt#S29292233, gnl|UG|Bt#S24286027	intracellular signal transduction	87 out of 1013 genes, 8.6%	1219 out of 15911 genes, 7.7%	1	gnl|UG|Bt#S12072483, gnl|UG|Bt#S24271509, gnl|UG|Bt#S56350985, gnl|UG|Bt#S11933124, gnl|UG|Bt#S29291329, gnl|UG|Bt#S39738768, gnl|UG|Bt#S27565018, gnl|UG|Bt#S38795292, gnl|UG|Bt#S35174367, gnl|UG|Bt#S29287645, gnl|UG|Bt#S28283168, gnl|UG|Bt#S12072947, gnl|UG|Bt#S38795441, gnl|UG|Bt#S56351864, gnl|UG|Bt#S12072538, gnl|UG|Bt#S29287640, gnl|UG|Bt#S26472331, gnl|UG|Bt#S12072694, gnl|UG|Bt#S53095019, …	mRNA metabolic process	4 out of 130 genes, 3.1%	283 out of 15911 genes, 1.8%	1	gnl|UG|Bt#S11933450, gnl|UG|Bt#S35034743, gnl|UG|Bt#S55885535, gnl|UG|Bt#S32418430
regulation of binding	6 out of 273 genes, 2.2%	205 out of 15911 genes, 1.3%	1	gnl|UG|Bt#S26472356, gnl|UG|Bt#S26988220, gnl|UG|Bt#S29292233, gnl|UG|Bt#S12071624, gnl|UG|Bt#S29305954, gnl|UG|Bt#S29965779	phosphate-containing compound metabolic process	54 out of 1013 genes, 5.3%	731 out of 15911 genes, 4.6%	1	gnl|UG|Bt#S12072483, gnl|UG|Bt#S24271509, gnl|UG|Bt#S32812612, gnl|UG|Bt#S38795292, gnl|UG|Bt#S26472465, gnl|UG|Bt#S37507220, gnl|UG|Bt#S40831407, gnl|UG|Bt#S27561398, gnl|UG|Bt#S28283168, gnl|UG|Bt#S38754149, gnl|UG|Bt#S40831264, gnl|UG|Bt#S26988281, gnl|UG|Bt#S38795441, gnl|UG|Bt#S38432900, gnl|UG|Bt#S39546488, gnl|UG|Bt#S56351864, gnl|UG|Bt#S26472322, gnl|UG|Bt#S34286983, gnl|UG|Bt#S11933241, …	positive regulation of macromolecule metabolic process	5 out of 130 genes, 3.8%	381 out of 15911 genes, 2.4%	1	gnl|UG|Bt#S35034870, gnl|UG|Bt#S11933395, gnl|UG|Bt#S36351843, gnl|UG|Bt#S11933002, gnl|UG|Bt#S24278968
regulation of cell communication	16 out of 273 genes, 5.9%	695 out of 15911 genes, 4.4%	1	gnl|UG|Bt#S24623804, gnl|UG|Bt#S26987980, gnl|UG|Bt#S56351214, gnl|UG|Bt#S12073108, gnl|UG|Bt#S11933002, gnl|UG|Bt#S37210123, gnl|UG|Bt#S14561821, gnl|UG|Bt#S34286919, gnl|UG|Bt#S56351312, gnl|UG|Bt#S56351531, gnl|UG|Bt#S32020323, gnl|UG|Bt#S35035024, gnl|UG|Bt#S33771554, gnl|UG|Bt#S29292233, gnl|UG|Bt#S38432750, gnl|UG|Bt#S46901746	DNA metabolic process	63 out of 1013 genes, 6.2%	864 out of 15911 genes, 5.4%	1	gnl|UG|Bt#S28283170, gnl|UG|Bt#S33852622, gnl|UG|Bt#S38432934, gnl|UG|Bt#S56351708, gnl|UG|Bt#S36130213, gnl|UG|Bt#S18955908, gnl|UG|Bt#S35122182, gnl|UG|Bt#S23826210, gnl|UG|Bt#S39546786, gnl|UG|Bt#S56351002, gnl|UG|Bt#S56351494, gnl|UG|Bt#S35469514, gnl|UG|Bt#S27561398, gnl|UG|Bt#S56351215, gnl|UG|Bt#S38432902, gnl|UG|Bt#S29296479, gnl|UG|Bt#S26166329, gnl|UG|Bt#S29910380, gnl|UG|Bt#S30930623, …	protein N-linked glycosylation	2 out of 130 genes, 1.5%	102 out of 15911 genes, 0.6%	1	gnl|UG|Bt#S26987696, gnl|UG|Bt#S24287660
cellular metal ion homeostasis	8 out of 273 genes, 2.9%	299 out of 15911 genes, 1.9%	1	gnl|UG|Bt#S56351531, gnl|UG|Bt#S12072890, gnl|UG|Bt#S12072540, gnl|UG|Bt#S24172729, gnl|UG|Bt#S26472356, gnl|UG|Bt#S12073108, gnl|UG|Bt#S39738560, gnl|UG|Bt#S29299811	response to stress	123 out of 1013 genes, 12.1%	1762 out of 15911 genes, 11.1%	1	gnl|UG|Bt#S28283170, gnl|UG|Bt#S26987980, gnl|UG|Bt#S24271509, gnl|UG|Bt#S35469298, gnl|UG|Bt#S29291329, gnl|UG|Bt#S36130213, gnl|UG|Bt#S39738768, gnl|UG|Bt#S56350690, gnl|UG|Bt#S18955908, gnl|UG|Bt#S56350777, gnl|UG|Bt#S11932987, gnl|UG|Bt#S26472562, gnl|UG|Bt#S29295361, gnl|UG|Bt#S26472295, gnl|UG|Bt#S40290241, gnl|UG|Bt#S34287064, gnl|UG|Bt#S38432900, gnl|UG|Bt#S27559432, gnl|UG|Bt#S39545809, …	coenzyme metabolic process	3 out of 130 genes, 2.3%	191 out of 15911 genes, 1.2%	1	gnl|UG|Bt#S34287190, gnl|UG|Bt#S35469466, gnl|UG|Bt#S26987905
ceramide metabolic process	2 out of 273 genes, 0.7%	39 out of 15911 genes, 0.2%	1	gnl|UG|Bt#S46902783, gnl|UG|Bt#S20119426	cell junction organization	15 out of 1013 genes, 1.5%	174 out of 15911 genes, 1.1%	1	gnl|UG|Bt#S53256957, gnl|UG|Bt#S50155770, gnl|UG|Bt#S24271509, gnl|UG|Bt#S39546112, gnl|UG|Bt#S37223761, gnl|UG|Bt#S56350621, gnl|UG|Bt#S37581415, gnl|UG|Bt#S56350565, gnl|UG|Bt#S24289352, gnl|UG|Bt#S56350777, gnl|UG|Bt#S56351435, gnl|UG|Bt#S12073083, gnl|UG|Bt#S29286735, gnl|UG|Bt#S24262249, gnl|UG|Bt#S39759367	viral infectious cycle	4 out of 130 genes, 3.1%	287 out of 15911 genes, 1.8%	1	gnl|UG|Bt#S29306923, gnl|UG|Bt#S12374131, gnl|UG|Bt#S27006993, gnl|UG|Bt#S24576076
cyclic nucleotide biosynthetic process	2 out of 273 genes, 0.7%	39 out of 15911 genes, 0.2%	1	gnl|UG|Bt#S39738868, gnl|UG|Bt#S12071624	purine nucleoside monophosphate metabolic process	4 out of 1013 genes, 0.4%	32 out of 15911 genes, 0.2%	1	gnl|UG|Bt#S34287257, gnl|UG|Bt#S37223752, gnl|UG|Bt#S50151383, gnl|UG|Bt#S35469491	cellular component organization at cellular level	23 out of 130 genes, 17.7%	2359 out of 15911 genes, 14.8%	1	gnl|UG|Bt#S29313709, gnl|UG|Bt#S53095019, gnl|UG|Bt#S24279989, gnl|UG|Bt#S24268024, gnl|UG|Bt#S29721711, gnl|UG|Bt#S29292831, gnl|UG|Bt#S38753934, gnl|UG|Bt#S38754304, gnl|UG|Bt#S35034743, gnl|UG|Bt#S56351792, gnl|UG|Bt#S24287660, gnl|UG|Bt#S24278968, gnl|UG|Bt#S26987905, gnl|UG|Bt#S38753782, gnl|UG|Bt#S21128452, gnl|UG|Bt#S39738663, gnl|UG|Bt#S40831259, gnl|UG|Bt#S12072287, gnl|UG|Bt#S26710282, …
nucleoside triphosphate metabolic process	13 out of 273 genes, 4.8%	544 out of 15911 genes, 3.4%	1	gnl|UG|Bt#S31153317, gnl|UG|Bt#S27557311, gnl|UG|Bt#S34287171, gnl|UG|Bt#S12072890, gnl|UG|Bt#S38432960, gnl|UG|Bt#S29721711, gnl|UG|Bt#S24172729, gnl|UG|Bt#S26988177, gnl|UG|Bt#S31093923, gnl|UG|Bt#S53256981, gnl|UG|Bt#S14267661, gnl|UG|Bt#S38432939, gnl|UG|Bt#S12073040	diterpenoid metabolic process	4 out of 1013 genes, 0.4%	32 out of 15911 genes, 0.2%	1	gnl|UG|Bt#S29303889, gnl|UG|Bt#S24272783, gnl|UG|Bt#S26472701, gnl|UG|Bt#S38754281	positive regulation of nucleobase-containing compound metabolic process	2 out of 130 genes, 1.5%	105 out of 15911 genes, 0.7%	1	gnl|UG|Bt#S55885535, gnl|UG|Bt#S24278968
carbohydrate derivative catabolic process	12 out of 273 genes, 4.4%	495 out of 15911 genes, 3.1%	1	gnl|UG|Bt#S31153317, gnl|UG|Bt#S34287171, gnl|UG|Bt#S38432960, gnl|UG|Bt#S29721711, gnl|UG|Bt#S24172729, gnl|UG|Bt#S26988177, gnl|UG|Bt#S31093923, gnl|UG|Bt#S53256981, gnl|UG|Bt#S46902783, gnl|UG|Bt#S14267661, gnl|UG|Bt#S38432939, gnl|UG|Bt#S12073040	mitotic sister chromatid segregation	5 out of 1013 genes, 0.5%	44 out of 15911 genes, 0.3%	1	gnl|UG|Bt#S52623211, gnl|UG|Bt#S30930644, gnl|UG|Bt#S35034725, gnl|UG|Bt#S11933126, gnl|UG|Bt#S39738835	I-kappaB kinase/NF-kappaB cascade	3 out of 130 genes, 2.3%	195 out of 15911 genes, 1.2%	1	gnl|UG|Bt#S36351843, gnl|UG|Bt#S11933002, gnl|UG|Bt#S31093928
embryo development ending in birth or egg hatching	9 out of 273 genes, 3.3%	349 out of 15911 genes, 2.2%	1	gnl|UG|Bt#S24623804, gnl|UG|Bt#S12072540, gnl|UG|Bt#S34287000, gnl|UG|Bt#S39759288, gnl|UG|Bt#S38754304, gnl|UG|Bt#S24272689, gnl|UG|Bt#S29305208, gnl|UG|Bt#S34287197, gnl|UG|Bt#S34287179	terpenoid metabolic process	5 out of 1013 genes, 0.5%	44 out of 15911 genes, 0.3%	1	gnl|UG|Bt#S29303889, gnl|UG|Bt#S24272783, gnl|UG|Bt#S26472701, gnl|UG|Bt#S38754281, gnl|UG|Bt#S32812623	ear development	2 out of 130 genes, 1.5%	106 out of 15911 genes, 0.7%	1	gnl|UG|Bt#S35034870, gnl|UG|Bt#S11933395
monocarboxylic acid metabolic process	9 out of 273 genes, 3.3%	350 out of 15911 genes, 2.2%	1	gnl|UG|Bt#S40831313, gnl|UG|Bt#S36137811, gnl|UG|Bt#S30915831, gnl|UG|Bt#S39545796, gnl|UG|Bt#S41446932, gnl|UG|Bt#S12073108, gnl|UG|Bt#S35469466, gnl|UG|Bt#S34484965, gnl|UG|Bt#S26987905	negative regulation of protein import into nucleus	3 out of 1013 genes, 0.3%	21 out of 15911 genes, 0.1%	1	gnl|UG|Bt#S34485116, gnl|UG|Bt#S39738749, gnl|UG|Bt#S32418463	purine nucleotide biosynthetic process	3 out of 130 genes, 2.3%	196 out of 15911 genes, 1.2%	1	gnl|UG|Bt#S12072540, gnl|UG|Bt#S11933395, gnl|UG|Bt#S29310784
glycolipid metabolic process	2 out of 273 genes, 0.7%	40 out of 15911 genes, 0.3%	1	gnl|UG|Bt#S46902783, gnl|UG|Bt#S20119426	vesicle targeting, to, from or within Golgi	3 out of 1013 genes, 0.3%	21 out of 15911 genes, 0.1%	1	gnl|UG|Bt#S11933124, gnl|UG|Bt#S38795340, gnl|UG|Bt#S56548902	tube development	4 out of 130 genes, 3.1%	292 out of 15911 genes, 1.8%	1	gnl|UG|Bt#S12072540, gnl|UG|Bt#S34287000, gnl|UG|Bt#S35034870, gnl|UG|Bt#S26987683
regulation of protein secretion	2 out of 273 genes, 0.7%	40 out of 15911 genes, 0.3%	1	gnl|UG|Bt#S11933002, gnl|UG|Bt#S29292233	nucleoside monophosphate metabolic process	10 out of 1013 genes, 1.0%	108 out of 15911 genes, 0.7%	1	gnl|UG|Bt#S39738868, gnl|UG|Bt#S29270811, gnl|UG|Bt#S37210131, gnl|UG|Bt#S37223752, gnl|UG|Bt#S12071624, gnl|UG|Bt#S50151383, gnl|UG|Bt#S26987806, gnl|UG|Bt#S35469491, gnl|UG|Bt#S34287257, gnl|UG|Bt#S32812583	regulation of cell cycle	6 out of 130 genes, 4.6%	496 out of 15911 genes, 3.1%	1	gnl|UG|Bt#S39759318, gnl|UG|Bt#S35034743, gnl|UG|Bt#S34287000, gnl|UG|Bt#S11933395, gnl|UG|Bt#S34287322, gnl|UG|Bt#S11933002
cellular component organization at cellular level	47 out of 273 genes, 17.2%	2359 out of 15911 genes, 14.8%	1	gnl|UG|Bt#S24623804, gnl|UG|Bt#S56351214, gnl|UG|Bt#S33771347, gnl|UG|Bt#S29313709, gnl|UG|Bt#S56350819, gnl|UG|Bt#S26987760, gnl|UG|Bt#S29292831, gnl|UG|Bt#S53256981, gnl|UG|Bt#S46902883, gnl|UG|Bt#S38754304, gnl|UG|Bt#S29965779, gnl|UG|Bt#S39738605, gnl|UG|Bt#S37210123, gnl|UG|Bt#S30930467, gnl|UG|Bt#S26987745, gnl|UG|Bt#S29721821, gnl|UG|Bt#S29296479, gnl|UG|Bt#S27053462, gnl|UG|Bt#S24278968, …	response to organic substance	81 out of 1013 genes, 8.0%	1136 out of 15911 genes, 7.1%	1	gnl|UG|Bt#S26987980, gnl|UG|Bt#S40977562, gnl|UG|Bt#S34287014, gnl|UG|Bt#S27043454, gnl|UG|Bt#S26987819, gnl|UG|Bt#S38432900, gnl|UG|Bt#S33771362, gnl|UG|Bt#S39738780, gnl|UG|Bt#S26710282, gnl|UG|Bt#S56351551, gnl|UG|Bt#S39571812, gnl|UG|Bt#S31657803, gnl|UG|Bt#S35035032, gnl|UG|Bt#S36351843, gnl|UG|Bt#S40831305, gnl|UG|Bt#S26472496, gnl|UG|Bt#S37210124, gnl|UG|Bt#S39546058, gnl|UG|Bt#S11932323, …	purine-containing compound biosynthetic process	3 out of 130 genes, 2.3%	198 out of 15911 genes, 1.2%	1	gnl|UG|Bt#S12072540, gnl|UG|Bt#S11933395, gnl|UG|Bt#S29310784
M phase	10 out of 273 genes, 3.7%	400 out of 15911 genes, 2.5%	1	gnl|UG|Bt#S56351214, gnl|UG|Bt#S30930644, gnl|UG|Bt#S29721711, gnl|UG|Bt#S39738605, gnl|UG|Bt#S39546373, gnl|UG|Bt#S26987745, gnl|UG|Bt#S39759318, gnl|UG|Bt#S26472296, gnl|UG|Bt#S24253361, gnl|UG|Bt#S27053462	cellular response to stress	42 out of 1013 genes, 4.1%	560 out of 15911 genes, 3.5%	1	gnl|UG|Bt#S28283170, gnl|UG|Bt#S29291329, gnl|UG|Bt#S36130213, gnl|UG|Bt#S39738768, gnl|UG|Bt#S56350690, gnl|UG|Bt#S33771559, gnl|UG|Bt#S56351494, gnl|UG|Bt#S27561398, gnl|UG|Bt#S11932987, gnl|UG|Bt#S38432902, gnl|UG|Bt#S38754194, gnl|UG|Bt#S30930623, gnl|UG|Bt#S38432900, gnl|UG|Bt#S29296135, gnl|UG|Bt#S27559432, gnl|UG|Bt#S35035021, gnl|UG|Bt#S30930447, gnl|UG|Bt#S34485116, gnl|UG|Bt#S29721678, …	positive regulation of nitrogen compound metabolic process	2 out of 130 genes, 1.5%	108 out of 15911 genes, 0.7%	1	gnl|UG|Bt#S55885535, gnl|UG|Bt#S24278968
membrane lipid metabolic process	4 out of 273 genes, 1.5%	120 out of 15911 genes, 0.8%	1	gnl|UG|Bt#S30930467, gnl|UG|Bt#S38753947, gnl|UG|Bt#S46902783, gnl|UG|Bt#S20119426	hemopoietic progenitor cell differentiation	2 out of 1013 genes, 0.2%	11 out of 15911 genes, 0.1%	1	gnl|UG|Bt#S34287064, gnl|UG|Bt#S27561398	response to extracellular stimulus	4 out of 130 genes, 3.1%	295 out of 15911 genes, 1.9%	1	gnl|UG|Bt#S38753782, gnl|UG|Bt#S35034910, gnl|UG|Bt#S36351843, gnl|UG|Bt#S11933002
regulation of response to stimulus	33 out of 273 genes, 12.1%	1599 out of 15911 genes, 10.0%	1	gnl|UG|Bt#S24623804, gnl|UG|Bt#S26987980, gnl|UG|Bt#S56351214, gnl|UG|Bt#S33771347, gnl|UG|Bt#S39738868, gnl|UG|Bt#S56351673, gnl|UG|Bt#S37210123, gnl|UG|Bt#S14561821, gnl|UG|Bt#S36133363, gnl|UG|Bt#S56351864, gnl|UG|Bt#S35035021, gnl|UG|Bt#S11933241, gnl|UG|Bt#S38795289, gnl|UG|Bt#S35035024, gnl|UG|Bt#S33771554, gnl|UG|Bt#S46901746, gnl|UG|Bt#S37210119, gnl|UG|Bt#S27053479, gnl|UG|Bt#S26472356, …	double-strand break repair	2 out of 1013 genes, 0.2%	11 out of 15911 genes, 0.1%	1	gnl|UG|Bt#S28283170, gnl|UG|Bt#S39546934	neurogenesis	6 out of 130 genes, 4.6%	498 out of 15911 genes, 3.1%	1	gnl|UG|Bt#S35034743, gnl|UG|Bt#S35034910, gnl|UG|Bt#S36351843, gnl|UG|Bt#S34287322, gnl|UG|Bt#S40977794, gnl|UG|Bt#S24278968
interphase of mitotic cell cycle	3 out of 273 genes, 1.1%	79 out of 15911 genes, 0.5%	1	gnl|UG|Bt#S27053479, gnl|UG|Bt#S37507066, gnl|UG|Bt#S37210077	NADH dehydrogenase complex assembly	2 out of 1013 genes, 0.2%	11 out of 15911 genes, 0.1%	1	gnl|UG|Bt#S40977734, gnl|UG|Bt#S29358001	gene expression	24 out of 130 genes, 18.5%	2497 out of 15911 genes, 15.7%	1	gnl|UG|Bt#S29313709, gnl|UG|Bt#S35174330, gnl|UG|Bt#S11933450, gnl|UG|Bt#S24268024, gnl|UG|Bt#S55885535, gnl|UG|Bt#S29306923, gnl|UG|Bt#S32418430, gnl|UG|Bt#S35034746, gnl|UG|Bt#S35034743, gnl|UG|Bt#S24287660, gnl|UG|Bt#S31153396, gnl|UG|Bt#S30930580, gnl|UG|Bt#S26987696, gnl|UG|Bt#S35174359, gnl|UG|Bt#S35034870, gnl|UG|Bt#S39546207, gnl|UG|Bt#S34817952, gnl|UG|Bt#S12374131, gnl|UG|Bt#S24576076, …
purine ribonucleotide metabolic process	13 out of 273 genes, 4.8%	552 out of 15911 genes, 3.5%	1	gnl|UG|Bt#S31153317, gnl|UG|Bt#S27557311, gnl|UG|Bt#S34287171, gnl|UG|Bt#S12072890, gnl|UG|Bt#S38432960, gnl|UG|Bt#S29721711, gnl|UG|Bt#S24172729, gnl|UG|Bt#S26988177, gnl|UG|Bt#S31093923, gnl|UG|Bt#S53256981, gnl|UG|Bt#S14267661, gnl|UG|Bt#S38432939, gnl|UG|Bt#S12073040	protein prenylation	2 out of 1013 genes, 0.2%	11 out of 15911 genes, 0.1%	1	gnl|UG|Bt#S39545785, gnl|UG|Bt#S14561815	negative regulation of catalytic activity	4 out of 130 genes, 3.1%	296 out of 15911 genes, 1.9%	1	gnl|UG|Bt#S35034743, gnl|UG|Bt#S35034870, gnl|UG|Bt#S31153359, gnl|UG|Bt#S40831234
cyclic nucleotide metabolic process	2 out of 273 genes, 0.7%	41 out of 15911 genes, 0.3%	1	gnl|UG|Bt#S39738868, gnl|UG|Bt#S12071624	mitochondrion localization	2 out of 1013 genes, 0.2%	11 out of 15911 genes, 0.1%	1	gnl|UG|Bt#S31657823, gnl|UG|Bt#S38795373	regulation of cell differentiation	7 out of 130 genes, 5.4%	603 out of 15911 genes, 3.8%	1	gnl|UG|Bt#S26472486, gnl|UG|Bt#S38432762, gnl|UG|Bt#S35034910, gnl|UG|Bt#S34287322, gnl|UG|Bt#S26987683, gnl|UG|Bt#S31093928, gnl|UG|Bt#S40977794
regulation of coagulation	2 out of 273 genes, 0.7%	41 out of 15911 genes, 0.3%	1	gnl|UG|Bt#S11933241, gnl|UG|Bt#S24623804	prenylation	2 out of 1013 genes, 0.2%	11 out of 15911 genes, 0.1%	1	gnl|UG|Bt#S39545785, gnl|UG|Bt#S14561815	positive regulation of macromolecule biosynthetic process	2 out of 130 genes, 1.5%	109 out of 15911 genes, 0.7%	1	gnl|UG|Bt#S36351843, gnl|UG|Bt#S11933002
regulation of cytokine biosynthetic process	3 out of 273 genes, 1.1%	80 out of 15911 genes, 0.5%	1	gnl|UG|Bt#S26472356, gnl|UG|Bt#S11933002, gnl|UG|Bt#S29292233	sister chromatid segregation	6 out of 1013 genes, 0.6%	57 out of 15911 genes, 0.4%	1	gnl|UG|Bt#S34823055, gnl|UG|Bt#S52623211, gnl|UG|Bt#S30930644, gnl|UG|Bt#S35034725, gnl|UG|Bt#S11933126, gnl|UG|Bt#S39738835	regulation of protein transport	2 out of 130 genes, 1.5%	109 out of 15911 genes, 0.7%	1	gnl|UG|Bt#S11933002, gnl|UG|Bt#S31093928
biological regulation	133 out of 273 genes, 48.7%	7249 out of 15911 genes, 45.6%	1	gnl|UG|Bt#S56351214, gnl|UG|Bt#S39738868, gnl|UG|Bt#S32418438, gnl|UG|Bt#S26988177, gnl|UG|Bt#S37210123, gnl|UG|Bt#S11932987, gnl|UG|Bt#S29721821, gnl|UG|Bt#S29721675, gnl|UG|Bt#S56351861, gnl|UG|Bt#S56351864, gnl|UG|Bt#S24286027, gnl|UG|Bt#S34287301, gnl|UG|Bt#S35174330, gnl|UG|Bt#S27053479, gnl|UG|Bt#S37210119, gnl|UG|Bt#S12073108, gnl|UG|Bt#S46901367, gnl|UG|Bt#S14267661, gnl|UG|Bt#S12072543, …	protein deacetylation	4 out of 1013 genes, 0.4%	33 out of 15911 genes, 0.2%	1	gnl|UG|Bt#S56351708, gnl|UG|Bt#S38754194, gnl|UG|Bt#S23826210, gnl|UG|Bt#S43309419	regulation of establishment of protein localization	2 out of 130 genes, 1.5%	109 out of 15911 genes, 0.7%	1	gnl|UG|Bt#S11933002, gnl|UG|Bt#S31093928
DNA metabolic process	19 out of 273 genes, 7.0%	864 out of 15911 genes, 5.4%	1	gnl|UG|Bt#S33771347, gnl|UG|Bt#S40977718, gnl|UG|Bt#S37507066, gnl|UG|Bt#S55885535, gnl|UG|Bt#S39738605, gnl|UG|Bt#S26987745, gnl|UG|Bt#S29296479, gnl|UG|Bt#S29910380, gnl|UG|Bt#S46901646, gnl|UG|Bt#S37210077, gnl|UG|Bt#S29309782, gnl|UG|Bt#S24278968, gnl|UG|Bt#S34823429, gnl|UG|Bt#S39546580, gnl|UG|Bt#S39759288, gnl|UG|Bt#S26179681, gnl|UG|Bt#S26988220, gnl|UG|Bt#S31751915, gnl|UG|Bt#S37581519	response to lipopolysaccharide	4 out of 1013 genes, 0.4%	33 out of 15911 genes, 0.2%	1	gnl|UG|Bt#S35034775, gnl|UG|Bt#S36351843, gnl|UG|Bt#S55357385, gnl|UG|Bt#S37223804	microtubule-based process	4 out of 130 genes, 3.1%	298 out of 15911 genes, 1.9%	1	gnl|UG|Bt#S29314137, gnl|UG|Bt#S35034743, gnl|UG|Bt#S39738663, gnl|UG|Bt#S29721711
metal ion homeostasis	8 out of 273 genes, 2.9%	308 out of 15911 genes, 1.9%	1	gnl|UG|Bt#S56351531, gnl|UG|Bt#S12072890, gnl|UG|Bt#S12072540, gnl|UG|Bt#S24172729, gnl|UG|Bt#S26472356, gnl|UG|Bt#S12073108, gnl|UG|Bt#S39738560, gnl|UG|Bt#S29299811	regulation of muscle organ development	5 out of 1013 genes, 0.5%	45 out of 15911 genes, 0.3%	1	gnl|UG|Bt#S33771420, gnl|UG|Bt#S38432762, gnl|UG|Bt#S32418463, gnl|UG|Bt#S12072699, gnl|UG|Bt#S43309419	nucleobase-containing small molecule metabolic process	9 out of 130 genes, 6.9%	820 out of 15911 genes, 5.2%	1	gnl|UG|Bt#S12072540, gnl|UG|Bt#S29721711, gnl|UG|Bt#S40831259, gnl|UG|Bt#S38753934, gnl|UG|Bt#S29308148, gnl|UG|Bt#S34287190, gnl|UG|Bt#S38753825, gnl|UG|Bt#S11933395, gnl|UG|Bt#S29310784
cellular component organization or biogenesis	62 out of 273 genes, 22.7%	3206 out of 15911 genes, 20.1%	1	gnl|UG|Bt#S24623804, gnl|UG|Bt#S56351214, gnl|UG|Bt#S33771347, gnl|UG|Bt#S29313709, gnl|UG|Bt#S56350819, gnl|UG|Bt#S26987760, gnl|UG|Bt#S29292831, gnl|UG|Bt#S53256981, gnl|UG|Bt#S46902883, gnl|UG|Bt#S38754304, gnl|UG|Bt#S29965779, gnl|UG|Bt#S39738605, gnl|UG|Bt#S37210123, gnl|UG|Bt#S30930467, gnl|UG|Bt#S26472486, gnl|UG|Bt#S26987745, gnl|UG|Bt#S29721821, gnl|UG|Bt#S29296479, gnl|UG|Bt#S27053462, …	activation of protein kinase activity	7 out of 1013 genes, 0.7%	70 out of 15911 genes, 0.4%	1	gnl|UG|Bt#S40831407, gnl|UG|Bt#S33771362, gnl|UG|Bt#S11932670, gnl|UG|Bt#S56351864, gnl|UG|Bt#S36018852, gnl|UG|Bt#S38795292, gnl|UG|Bt#S56351965	cellular metal ion homeostasis	4 out of 130 genes, 3.1%	299 out of 15911 genes, 1.9%	1	gnl|UG|Bt#S35034743, gnl|UG|Bt#S12072540, gnl|UG|Bt#S11933395, gnl|UG|Bt#S29299811
smooth muscle contraction	2 out of 273 genes, 0.7%	42 out of 15911 genes, 0.3%	1	gnl|UG|Bt#S40831313, gnl|UG|Bt#S12073108	regulation of nucleocytoplasmic transport	7 out of 1013 genes, 0.7%	70 out of 15911 genes, 0.4%	1	gnl|UG|Bt#S34485116, gnl|UG|Bt#S39738749, gnl|UG|Bt#S35469309, gnl|UG|Bt#S30930466, gnl|UG|Bt#S11932670, gnl|UG|Bt#S32418463, gnl|UG|Bt#S26179678	positive regulation of signal transduction	4 out of 130 genes, 3.1%	301 out of 15911 genes, 1.9%	1	gnl|UG|Bt#S35034870, gnl|UG|Bt#S11933002, gnl|UG|Bt#S26710282, gnl|UG|Bt#S40831234
skeletal system morphogenesis	2 out of 273 genes, 0.7%	42 out of 15911 genes, 0.3%	1	gnl|UG|Bt#S24272689, gnl|UG|Bt#S46901746	cellular nitrogen compound biosynthetic process	26 out of 1013 genes, 2.6%	331 out of 15911 genes, 2.1%	1	gnl|UG|Bt#S24243829, gnl|UG|Bt#S27553912, gnl|UG|Bt#S39738868, gnl|UG|Bt#S33771434, gnl|UG|Bt#S36018749, gnl|UG|Bt#S37507215, gnl|UG|Bt#S50151383, gnl|UG|Bt#S29300567, gnl|UG|Bt#S32812583, gnl|UG|Bt#S12014732, gnl|UG|Bt#S26472597, gnl|UG|Bt#S29270811, gnl|UG|Bt#S24283728, gnl|UG|Bt#S12072540, gnl|UG|Bt#S37223752, gnl|UG|Bt#S12071624, gnl|UG|Bt#S37223804, gnl|UG|Bt#S35469491, gnl|UG|Bt#S56351340, …	nervous system development	11 out of 130 genes, 8.5%	1044 out of 15911 genes, 6.6%	1	gnl|UG|Bt#S35174330, gnl|UG|Bt#S12072540, gnl|UG|Bt#S34287000, gnl|UG|Bt#S36351843, gnl|UG|Bt#S34287322, gnl|UG|Bt#S40977794, gnl|UG|Bt#S26472486, gnl|UG|Bt#S35034743, gnl|UG|Bt#S35034910, gnl|UG|Bt#S26987683, gnl|UG|Bt#S24278968
developmental growth involved in morphogenesis	2 out of 273 genes, 0.7%	42 out of 15911 genes, 0.3%	1	gnl|UG|Bt#S12071624, gnl|UG|Bt#S46901746	heterocycle biosynthetic process	21 out of 1013 genes, 2.1%	261 out of 15911 genes, 1.6%	1	gnl|UG|Bt#S24243829, gnl|UG|Bt#S27553912, gnl|UG|Bt#S39738868, gnl|UG|Bt#S36018749, gnl|UG|Bt#S37507215, gnl|UG|Bt#S50151383, gnl|UG|Bt#S29300567, gnl|UG|Bt#S32812583, gnl|UG|Bt#S12014732, gnl|UG|Bt#S29270811, gnl|UG|Bt#S24283728, gnl|UG|Bt#S12072540, gnl|UG|Bt#S37223752, gnl|UG|Bt#S12071624, gnl|UG|Bt#S56351340, gnl|UG|Bt#S35469491, gnl|UG|Bt#S19681139, gnl|UG|Bt#S40977559, gnl|UG|Bt#S34287257, …	negative regulation of cell differentiation	3 out of 130 genes, 2.3%	205 out of 15911 genes, 1.3%	1	gnl|UG|Bt#S26987683, gnl|UG|Bt#S31093928, gnl|UG|Bt#S40977794
cell cycle process	20 out of 273 genes, 7.3%	918 out of 15911 genes, 5.8%	1	gnl|UG|Bt#S56351214, gnl|UG|Bt#S33771347, gnl|UG|Bt#S27053479, gnl|UG|Bt#S29721711, gnl|UG|Bt#S37507066, gnl|UG|Bt#S26988177, gnl|UG|Bt#S53256981, gnl|UG|Bt#S39738605, gnl|UG|Bt#S26987745, gnl|UG|Bt#S37210077, gnl|UG|Bt#S27053462, gnl|UG|Bt#S56351154, gnl|UG|Bt#S30930644, gnl|UG|Bt#S37223836, gnl|UG|Bt#S39759318, gnl|UG|Bt#S39546373, gnl|UG|Bt#S26472296, gnl|UG|Bt#S24253361, gnl|UG|Bt#S26179681, …	cellular macromolecular complex subunit organization	31 out of 1013 genes, 3.1%	404 out of 15911 genes, 2.5%	1	gnl|UG|Bt#S26472421, gnl|UG|Bt#S56351586, gnl|UG|Bt#S29721711, gnl|UG|Bt#S38795344, gnl|UG|Bt#S53256981, gnl|UG|Bt#S27557222, gnl|UG|Bt#S33852537, gnl|UG|Bt#S38753821, gnl|UG|Bt#S26166329, gnl|UG|Bt#S38754194, gnl|UG|Bt#S38754154, gnl|UG|Bt#S31153403, gnl|UG|Bt#S26988271, gnl|UG|Bt#S33771400, gnl|UG|Bt#S38753782, gnl|UG|Bt#S31153317, gnl|UG|Bt#S38795305, gnl|UG|Bt#S56351043, gnl|UG|Bt#S46903238, …	morphogenesis of a branching structure	2 out of 130 genes, 1.5%	113 out of 15911 genes, 0.7%	1	gnl|UG|Bt#S34287000, gnl|UG|Bt#S35034870
regulation of B cell activation	3 out of 273 genes, 1.1%	81 out of 15911 genes, 0.5%	1	gnl|UG|Bt#S26987913, gnl|UG|Bt#S14561821, gnl|UG|Bt#S29292233	negative regulation of transmembrane transport	3 out of 1013 genes, 0.3%	22 out of 15911 genes, 0.1%	1	gnl|UG|Bt#S34485116, gnl|UG|Bt#S39738749, gnl|UG|Bt#S32418463	regulation of protein localization	2 out of 130 genes, 1.5%	113 out of 15911 genes, 0.7%	1	gnl|UG|Bt#S11933002, gnl|UG|Bt#S31093928
negative regulation of transcription, DNA-dependent	5 out of 273 genes, 1.8%	168 out of 15911 genes, 1.1%	1	gnl|UG|Bt#S56351312, gnl|UG|Bt#S56351214, gnl|UG|Bt#S26472486, gnl|UG|Bt#S24286027, gnl|UG|Bt#S29965779	negative regulation of protein transport	3 out of 1013 genes, 0.3%	22 out of 15911 genes, 0.1%	1	gnl|UG|Bt#S34485116, gnl|UG|Bt#S39738749, gnl|UG|Bt#S32418463	negative regulation of protein metabolic process	2 out of 130 genes, 1.5%	113 out of 15911 genes, 0.7%	1	gnl|UG|Bt#S35034910, gnl|UG|Bt#S40831234
response to inorganic substance	8 out of 273 genes, 2.9%	309 out of 15911 genes, 1.9%	1	gnl|UG|Bt#S26987980, gnl|UG|Bt#S31094045, gnl|UG|Bt#S37443277, gnl|UG|Bt#S26472356, gnl|UG|Bt#S11933002, gnl|UG|Bt#S12072282, gnl|UG|Bt#S34287179, gnl|UG|Bt#S26987910	negative regulation of intracellular protein transport	3 out of 1013 genes, 0.3%	22 out of 15911 genes, 0.1%	1	gnl|UG|Bt#S34485116, gnl|UG|Bt#S39738749, gnl|UG|Bt#S32418463	multicellular organism reproduction	6 out of 130 genes, 4.6%	510 out of 15911 genes, 3.2%	1	gnl|UG|Bt#S38432762, gnl|UG|Bt#S34287000, gnl|UG|Bt#S25049479, gnl|UG|Bt#S11933395, gnl|UG|Bt#S26988047, gnl|UG|Bt#S24576076
epithelial cell differentiation	4 out of 273 genes, 1.5%	124 out of 15911 genes, 0.8%	1	gnl|UG|Bt#S36133363, gnl|UG|Bt#S56351812, gnl|UG|Bt#S11933002, gnl|UG|Bt#S39546160	triglyceride metabolic process	6 out of 1013 genes, 0.6%	58 out of 15911 genes, 0.4%	1	gnl|UG|Bt#S12073118, gnl|UG|Bt#S27554521, gnl|UG|Bt#S11932670, gnl|UG|Bt#S21458772, gnl|UG|Bt#S11932630, gnl|UG|Bt#S35469466	multicellular organismal reproductive process	6 out of 130 genes, 4.6%	510 out of 15911 genes, 3.2%	1	gnl|UG|Bt#S38432762, gnl|UG|Bt#S34287000, gnl|UG|Bt#S25049479, gnl|UG|Bt#S11933395, gnl|UG|Bt#S26988047, gnl|UG|Bt#S24576076
carbohydrate metabolic process	12 out of 273 genes, 4.4%	509 out of 15911 genes, 3.2%	1	gnl|UG|Bt#S39545925, gnl|UG|Bt#S26472597, gnl|UG|Bt#S34286945, gnl|UG|Bt#S12073050, gnl|UG|Bt#S11902731, gnl|UG|Bt#S33771343, gnl|UG|Bt#S24267271, gnl|UG|Bt#S16535909, gnl|UG|Bt#S26987913, gnl|UG|Bt#S34343197, gnl|UG|Bt#S35469503, gnl|UG|Bt#S29287004	macromolecular complex subunit organization	64 out of 1013 genes, 6.3%	890 out of 15911 genes, 5.6%	1	gnl|UG|Bt#S24243829, gnl|UG|Bt#S56351586, gnl|UG|Bt#S40596799, gnl|UG|Bt#S38753853, gnl|UG|Bt#S55357385, gnl|UG|Bt#S53256981, gnl|UG|Bt#S26166329, gnl|UG|Bt#S38754194, gnl|UG|Bt#S28283168, gnl|UG|Bt#S26988281, gnl|UG|Bt#S31153317, gnl|UG|Bt#S32838840, gnl|UG|Bt#S26987696, gnl|UG|Bt#S56350842, gnl|UG|Bt#S26988047, gnl|UG|Bt#S11933126, gnl|UG|Bt#S37210112, gnl|UG|Bt#S34287240, gnl|UG|Bt#S56351853, …	protein complex assembly	6 out of 130 genes, 4.6%	512 out of 15911 genes, 3.2%	1	gnl|UG|Bt#S38753782, gnl|UG|Bt#S40977734, gnl|UG|Bt#S26987696, gnl|UG|Bt#S29721711, gnl|UG|Bt#S29292831, gnl|UG|Bt#S26988047
regulation of response to stress	10 out of 273 genes, 3.7%	409 out of 15911 genes, 2.6%	1	gnl|UG|Bt#S24623804, gnl|UG|Bt#S33771347, gnl|UG|Bt#S36133363, gnl|UG|Bt#S11933002, gnl|UG|Bt#S35035021, gnl|UG|Bt#S11933241, gnl|UG|Bt#S37210123, gnl|UG|Bt#S29305208, gnl|UG|Bt#S32812846, gnl|UG|Bt#S26472563	positive regulation of leukocyte migration	4 out of 1013 genes, 0.4%	34 out of 15911 genes, 0.2%	1	gnl|UG|Bt#S11933212, gnl|UG|Bt#S26988281, gnl|UG|Bt#S11933169, gnl|UG|Bt#S12073108	protein complex biogenesis	6 out of 130 genes, 4.6%	512 out of 15911 genes, 3.2%	1	gnl|UG|Bt#S38753782, gnl|UG|Bt#S40977734, gnl|UG|Bt#S26987696, gnl|UG|Bt#S29721711, gnl|UG|Bt#S29292831, gnl|UG|Bt#S26988047
hormone transport	4 out of 273 genes, 1.5%	125 out of 15911 genes, 0.8%	1	gnl|UG|Bt#S11932987, gnl|UG|Bt#S12072540, gnl|UG|Bt#S29295265, gnl|UG|Bt#S29292233	positive regulation of catalytic activity	28 out of 1013 genes, 2.8%	363 out of 15911 genes, 2.3%	1	gnl|UG|Bt#S39738868, gnl|UG|Bt#S33771559, gnl|UG|Bt#S55357385, gnl|UG|Bt#S12073108, gnl|UG|Bt#S37210124, gnl|UG|Bt#S36018742, gnl|UG|Bt#S38795292, gnl|UG|Bt#S12073045, gnl|UG|Bt#S27561846, gnl|UG|Bt#S40831407, gnl|UG|Bt#S11932670, gnl|UG|Bt#S32812583, gnl|UG|Bt#S30141250, gnl|UG|Bt#S39759367, gnl|UG|Bt#S36018852, gnl|UG|Bt#S32418394, gnl|UG|Bt#S56351195, gnl|UG|Bt#S56351965, gnl|UG|Bt#S38795346, …	cellular component movement	7 out of 130 genes, 5.4%	618 out of 15911 genes, 3.9%	1	gnl|UG|Bt#S11933241, gnl|UG|Bt#S38432762, gnl|UG|Bt#S35034743, gnl|UG|Bt#S34287000, gnl|UG|Bt#S29721711, gnl|UG|Bt#S40977721, gnl|UG|Bt#S26472295
porphyrin-containing compound metabolic process	2 out of 273 genes, 0.7%	43 out of 15911 genes, 0.3%	1	gnl|UG|Bt#S33771538, gnl|UG|Bt#S26472356	protein transport	47 out of 1013 genes, 4.6%	640 out of 15911 genes, 4.0%	1	gnl|UG|Bt#S37210137, gnl|UG|Bt#S29298665, gnl|UG|Bt#S12072890, gnl|UG|Bt#S36130213, gnl|UG|Bt#S24172729, gnl|UG|Bt#S39546317, gnl|UG|Bt#S24243537, gnl|UG|Bt#S30930446, gnl|UG|Bt#S56351215, gnl|UG|Bt#S29295361, gnl|UG|Bt#S38754194, gnl|UG|Bt#S34286979, gnl|UG|Bt#S26472591, gnl|UG|Bt#S37443960, gnl|UG|Bt#S24243899, gnl|UG|Bt#S29296656, gnl|UG|Bt#S26710015, gnl|UG|Bt#S56350710, gnl|UG|Bt#S34287282, …	nuclear transport	3 out of 130 genes, 2.3%	208 out of 15911 genes, 1.3%	1	gnl|UG|Bt#S11933450, gnl|UG|Bt#S35034910, gnl|UG|Bt#S31093928
regulation of striated muscle tissue development	2 out of 273 genes, 0.7%	43 out of 15911 genes, 0.3%	1	gnl|UG|Bt#S38432762, gnl|UG|Bt#S29965779	regulation of protein import into nucleus	6 out of 1013 genes, 0.6%	59 out of 15911 genes, 0.4%	1	gnl|UG|Bt#S34485116, gnl|UG|Bt#S39738749, gnl|UG|Bt#S35469309, gnl|UG|Bt#S30930466, gnl|UG|Bt#S32418463, gnl|UG|Bt#S26179678	neuron projection morphogenesis	2 out of 130 genes, 1.5%	115 out of 15911 genes, 0.7%	1	gnl|UG|Bt#S35034743, gnl|UG|Bt#S35034910
positive regulation of T cell differentiation	2 out of 273 genes, 0.7%	43 out of 15911 genes, 0.3%	1	gnl|UG|Bt#S29292233, gnl|UG|Bt#S46901746	regulation of protein localization to nucleus	6 out of 1013 genes, 0.6%	59 out of 15911 genes, 0.4%	1	gnl|UG|Bt#S34485116, gnl|UG|Bt#S39738749, gnl|UG|Bt#S35469309, gnl|UG|Bt#S30930466, gnl|UG|Bt#S32418463, gnl|UG|Bt#S26179678	cytosolic calcium ion homeostasis	2 out of 130 genes, 1.5%	115 out of 15911 genes, 0.7%	1	gnl|UG|Bt#S12072540, gnl|UG|Bt#S11933395
positive regulation of lymphocyte differentiation	2 out of 273 genes, 0.7%	43 out of 15911 genes, 0.3%	1	gnl|UG|Bt#S29292233, gnl|UG|Bt#S46901746	regulation of sodium ion transport	2 out of 1013 genes, 0.2%	12 out of 15911 genes, 0.1%	1	gnl|UG|Bt#S24260886, gnl|UG|Bt#S39738560	organelle localization	2 out of 130 genes, 1.5%	115 out of 15911 genes, 0.7%	1	gnl|UG|Bt#S26710282, gnl|UG|Bt#S29721709
connective tissue development	2 out of 273 genes, 0.7%	43 out of 15911 genes, 0.3%	1	gnl|UG|Bt#S24623804, gnl|UG|Bt#S12071624	mitotic cell cycle checkpoint	2 out of 1013 genes, 0.2%	12 out of 15911 genes, 0.1%	1	gnl|UG|Bt#S11933126, gnl|UG|Bt#S30930555	positive regulation of protein metabolic process	4 out of 130 genes, 3.1%	307 out of 15911 genes, 1.9%	1	gnl|UG|Bt#S35034870, gnl|UG|Bt#S11933395, gnl|UG|Bt#S36351843, gnl|UG|Bt#S11933002
response to DNA damage stimulus	9 out of 273 genes, 3.3%	361 out of 15911 genes, 2.3%	1	gnl|UG|Bt#S33771347, gnl|UG|Bt#S55885535, gnl|UG|Bt#S26988177, gnl|UG|Bt#S39759288, gnl|UG|Bt#S35035021, gnl|UG|Bt#S26987745, gnl|UG|Bt#S29309782, gnl|UG|Bt#S46901646, gnl|UG|Bt#S31751915	canonical Wnt receptor signaling pathway	2 out of 1013 genes, 0.2%	12 out of 15911 genes, 0.1%	1	gnl|UG|Bt#S56351965, gnl|UG|Bt#S39571812	metal ion homeostasis	4 out of 130 genes, 3.1%	308 out of 15911 genes, 1.9%	1	gnl|UG|Bt#S35034743, gnl|UG|Bt#S12072540, gnl|UG|Bt#S11933395, gnl|UG|Bt#S29299811
chromatin organization	12 out of 273 genes, 4.4%	512 out of 15911 genes, 3.2%	1	gnl|UG|Bt#S56351214, gnl|UG|Bt#S33771347, gnl|UG|Bt#S56350553, gnl|UG|Bt#S56350819, gnl|UG|Bt#S24268024, gnl|UG|Bt#S27053479, gnl|UG|Bt#S35035021, gnl|UG|Bt#S29965779, gnl|UG|Bt#S39738605, gnl|UG|Bt#S37210123, gnl|UG|Bt#S29296479, gnl|UG|Bt#S36018852	cellular component organization	205 out of 1013 genes, 20.2%	3035 out of 15911 genes, 19.1%	1	gnl|UG|Bt#S24271509, gnl|UG|Bt#S56350985, gnl|UG|Bt#S11933124, gnl|UG|Bt#S56351586, gnl|UG|Bt#S39545673, gnl|UG|Bt#S26987806, gnl|UG|Bt#S36131338, gnl|UG|Bt#S12072947, gnl|UG|Bt#S26164198, gnl|UG|Bt#S30930644, gnl|UG|Bt#S56351864, gnl|UG|Bt#S26988047, gnl|UG|Bt#S26710282, gnl|UG|Bt#S56351853, gnl|UG|Bt#S40977734, gnl|UG|Bt#S29721678, gnl|UG|Bt#S56351261, gnl|UG|Bt#S39546636, gnl|UG|Bt#S26988085, …	nucleosome organization	2 out of 130 genes, 1.5%	116 out of 15911 genes, 0.7%	1	gnl|UG|Bt#S24279989, gnl|UG|Bt#S40831259
ribonucleoside triphosphate catabolic process	11 out of 273 genes, 4.0%	462 out of 15911 genes, 2.9%	1	gnl|UG|Bt#S31153317, gnl|UG|Bt#S34287171, gnl|UG|Bt#S38432960, gnl|UG|Bt#S29721711, gnl|UG|Bt#S24172729, gnl|UG|Bt#S26988177, gnl|UG|Bt#S31093923, gnl|UG|Bt#S53256981, gnl|UG|Bt#S14267661, gnl|UG|Bt#S38432939, gnl|UG|Bt#S12073040	proteasomal ubiquitin-dependent protein catabolic process	13 out of 1013 genes, 1.3%	153 out of 15911 genes, 1.0%	1	gnl|UG|Bt#S29296135, gnl|UG|Bt#S29291329, gnl|UG|Bt#S39738768, gnl|UG|Bt#S40831245, gnl|UG|Bt#S33771559, gnl|UG|Bt#S24273129, gnl|UG|Bt#S38754184, gnl|UG|Bt#S11933126, gnl|UG|Bt#S16771476, gnl|UG|Bt#S29721678, gnl|UG|Bt#S29287640, gnl|UG|Bt#S31093899, gnl|UG|Bt#S25049522	regulation of MAPK cascade	2 out of 130 genes, 1.5%	116 out of 15911 genes, 0.7%	1	gnl|UG|Bt#S35034870, gnl|UG|Bt#S11933002
purine ribonucleoside triphosphate catabolic process	11 out of 273 genes, 4.0%	462 out of 15911 genes, 2.9%	1	gnl|UG|Bt#S31153317, gnl|UG|Bt#S34287171, gnl|UG|Bt#S38432960, gnl|UG|Bt#S29721711, gnl|UG|Bt#S24172729, gnl|UG|Bt#S26988177, gnl|UG|Bt#S31093923, gnl|UG|Bt#S53256981, gnl|UG|Bt#S14267661, gnl|UG|Bt#S38432939, gnl|UG|Bt#S12073040	histone methylation	5 out of 1013 genes, 0.5%	47 out of 15911 genes, 0.3%	1	gnl|UG|Bt#S40831437, gnl|UG|Bt#S26164198, gnl|UG|Bt#S24268024, gnl|UG|Bt#S38753833, gnl|UG|Bt#S31752015	response to inorganic substance	4 out of 130 genes, 3.1%	309 out of 15911 genes, 1.9%	1	gnl|UG|Bt#S35034910, gnl|UG|Bt#S36351843, gnl|UG|Bt#S11933002, gnl|UG|Bt#S26987910
positive regulation of biological process	40 out of 273 genes, 14.7%	2004 out of 15911 genes, 12.6%	1	gnl|UG|Bt#S24623804, gnl|UG|Bt#S26987980, gnl|UG|Bt#S29313709, gnl|UG|Bt#S39738868, gnl|UG|Bt#S56351673, gnl|UG|Bt#S37210123, gnl|UG|Bt#S29296479, gnl|UG|Bt#S14561821, gnl|UG|Bt#S24278968, gnl|UG|Bt#S56351154, gnl|UG|Bt#S56351861, gnl|UG|Bt#S35034702, gnl|UG|Bt#S56351864, gnl|UG|Bt#S12072538, gnl|UG|Bt#S33771554, gnl|UG|Bt#S46901746, gnl|UG|Bt#S34287301, gnl|UG|Bt#S31093991, gnl|UG|Bt#S27053479, …	regulation of monooxygenase activity	5 out of 1013 genes, 0.5%	47 out of 15911 genes, 0.3%	1	gnl|UG|Bt#S32418379, gnl|UG|Bt#S31093955, gnl|UG|Bt#S12073045, gnl|UG|Bt#S37223804, gnl|UG|Bt#S40831234	positive regulation of signaling	4 out of 130 genes, 3.1%	309 out of 15911 genes, 1.9%	1	gnl|UG|Bt#S35034870, gnl|UG|Bt#S11933002, gnl|UG|Bt#S26710282, gnl|UG|Bt#S40831234
nucleotide metabolic process	17 out of 273 genes, 6.2%	770 out of 15911 genes, 4.8%	1	gnl|UG|Bt#S39738868, gnl|UG|Bt#S12072890, gnl|UG|Bt#S29721711, gnl|UG|Bt#S24172729, gnl|UG|Bt#S26988177, gnl|UG|Bt#S53256981, gnl|UG|Bt#S14267661, gnl|UG|Bt#S12073040, gnl|UG|Bt#S31153317, gnl|UG|Bt#S27557311, gnl|UG|Bt#S26472597, gnl|UG|Bt#S34287171, gnl|UG|Bt#S38432960, gnl|UG|Bt#S12072540, gnl|UG|Bt#S31093923, gnl|UG|Bt#S12071624, gnl|UG|Bt#S38432939	regulation of defense response to virus	5 out of 1013 genes, 0.5%	47 out of 15911 genes, 0.3%	1	gnl|UG|Bt#S11933124, gnl|UG|Bt#S30930466, gnl|UG|Bt#S35034972, gnl|UG|Bt#S26710015, gnl|UG|Bt#S34287274	regulation of protein metabolic process	8 out of 130 genes, 6.2%	730 out of 15911 genes, 4.6%	1	gnl|UG|Bt#S37443340, gnl|UG|Bt#S33771355, gnl|UG|Bt#S35034870, gnl|UG|Bt#S36351843, gnl|UG|Bt#S11933002, gnl|UG|Bt#S35034910, gnl|UG|Bt#S11933395, gnl|UG|Bt#S40831234
negative regulation of apoptotic process	8 out of 273 genes, 2.9%	314 out of 15911 genes, 2.0%	1	gnl|UG|Bt#S27557311, gnl|UG|Bt#S34287000, gnl|UG|Bt#S11933002, gnl|UG|Bt#S24272689, gnl|UG|Bt#S34485122, gnl|UG|Bt#S29296479, gnl|UG|Bt#S38432750, gnl|UG|Bt#S31751915	regulation of systemic arterial blood pressure by hormone	3 out of 1013 genes, 0.3%	23 out of 15911 genes, 0.1%	1	gnl|UG|Bt#S38753782, gnl|UG|Bt#S12073108, gnl|UG|Bt#S37210124	positive regulation of cell communication	4 out of 130 genes, 3.1%	311 out of 15911 genes, 2.0%	1	gnl|UG|Bt#S35034870, gnl|UG|Bt#S11933002, gnl|UG|Bt#S26710282, gnl|UG|Bt#S40831234
negative regulation of programmed cell death	8 out of 273 genes, 2.9%	314 out of 15911 genes, 2.0%	1	gnl|UG|Bt#S27557311, gnl|UG|Bt#S34287000, gnl|UG|Bt#S11933002, gnl|UG|Bt#S24272689, gnl|UG|Bt#S34485122, gnl|UG|Bt#S29296479, gnl|UG|Bt#S38432750, gnl|UG|Bt#S31751915	regeneration	3 out of 1013 genes, 0.3%	23 out of 15911 genes, 0.1%	1	gnl|UG|Bt#S26472562, gnl|UG|Bt#S12072540, gnl|UG|Bt#S12072699	male gamete generation	4 out of 130 genes, 3.1%	311 out of 15911 genes, 2.0%	1	gnl|UG|Bt#S38432762, gnl|UG|Bt#S25049479, gnl|UG|Bt#S26988047, gnl|UG|Bt#S24576076
negative regulation of cell death	8 out of 273 genes, 2.9%	314 out of 15911 genes, 2.0%	1	gnl|UG|Bt#S27557311, gnl|UG|Bt#S34287000, gnl|UG|Bt#S11933002, gnl|UG|Bt#S24272689, gnl|UG|Bt#S34485122, gnl|UG|Bt#S29296479, gnl|UG|Bt#S38432750, gnl|UG|Bt#S31751915	multicellular organismal macromolecule metabolic process	3 out of 1013 genes, 0.3%	23 out of 15911 genes, 0.1%	1	gnl|UG|Bt#S33852620, gnl|UG|Bt#S11932490, gnl|UG|Bt#S12073045	response to steroid hormone stimulus	4 out of 130 genes, 3.1%	311 out of 15911 genes, 2.0%	1	gnl|UG|Bt#S12072540, gnl|UG|Bt#S34287000, gnl|UG|Bt#S11933395, gnl|UG|Bt#S36351843
blood circulation	5 out of 273 genes, 1.8%	172 out of 15911 genes, 1.1%	1	gnl|UG|Bt#S24623804, gnl|UG|Bt#S12072540, gnl|UG|Bt#S26472701, gnl|UG|Bt#S26472356, gnl|UG|Bt#S12073108	I-kappaB kinase/NF-kappaB cascade	16 out of 1013 genes, 1.6%	195 out of 15911 genes, 1.2%	1	gnl|UG|Bt#S27565018, gnl|UG|Bt#S36351843, gnl|UG|Bt#S40831305, gnl|UG|Bt#S55357385, gnl|UG|Bt#S11933002, gnl|UG|Bt#S39546591, gnl|UG|Bt#S12072699, gnl|UG|Bt#S30930466, gnl|UG|Bt#S31657864, gnl|UG|Bt#S29270816, gnl|UG|Bt#S56351864, gnl|UG|Bt#S40977686, gnl|UG|Bt#S35469309, gnl|UG|Bt#S27562193, gnl|UG|Bt#S30930672, gnl|UG|Bt#S31093744	regulation of lipid metabolic process	2 out of 130 genes, 1.5%	118 out of 15911 genes, 0.7%	1	gnl|UG|Bt#S26710282, gnl|UG|Bt#S40831234
mitotic sister chromatid segregation	2 out of 273 genes, 0.7%	44 out of 15911 genes, 0.3%	1	gnl|UG|Bt#S30930644, gnl|UG|Bt#S27053462	somatic diversification of immune receptors	4 out of 1013 genes, 0.4%	35 out of 15911 genes, 0.2%	1	gnl|UG|Bt#S33771486, gnl|UG|Bt#S27561398, gnl|UG|Bt#S26710263, gnl|UG|Bt#S12072426	epithelial cell proliferation	2 out of 130 genes, 1.5%	118 out of 15911 genes, 0.7%	1	gnl|UG|Bt#S38753782, gnl|UG|Bt#S35034910
tetrapyrrole metabolic process	2 out of 273 genes, 0.7%	44 out of 15911 genes, 0.3%	1	gnl|UG|Bt#S33771538, gnl|UG|Bt#S26472356	spindle organization	4 out of 1013 genes, 0.4%	35 out of 15911 genes, 0.2%	1	gnl|UG|Bt#S34287240, gnl|UG|Bt#S29721707, gnl|UG|Bt#S40833917, gnl|UG|Bt#S29721711	intracellular receptor mediated signaling pathway	2 out of 130 genes, 1.5%	119 out of 15911 genes, 0.7%	1	gnl|UG|Bt#S36351843, gnl|UG|Bt#S31093928
positive regulation of cellular biosynthetic process	4 out of 273 genes, 1.5%	127 out of 15911 genes, 0.8%	1	gnl|UG|Bt#S12072710, gnl|UG|Bt#S34287179, gnl|UG|Bt#S26472356, gnl|UG|Bt#S11933002	cellular component maintenance	4 out of 1013 genes, 0.4%	35 out of 15911 genes, 0.2%	1	gnl|UG|Bt#S56351435, gnl|UG|Bt#S29380414, gnl|UG|Bt#S38754281, gnl|UG|Bt#S31751906	regulation of MAP kinase activity	2 out of 130 genes, 1.5%	122 out of 15911 genes, 0.8%	1	gnl|UG|Bt#S35034870, gnl|UG|Bt#S11933395
ribonucleotide metabolic process	13 out of 273 genes, 4.8%	565 out of 15911 genes, 3.6%	1	gnl|UG|Bt#S31153317, gnl|UG|Bt#S27557311, gnl|UG|Bt#S34287171, gnl|UG|Bt#S12072890, gnl|UG|Bt#S38432960, gnl|UG|Bt#S29721711, gnl|UG|Bt#S24172729, gnl|UG|Bt#S26988177, gnl|UG|Bt#S31093923, gnl|UG|Bt#S53256981, gnl|UG|Bt#S14267661, gnl|UG|Bt#S38432939, gnl|UG|Bt#S12073040	lipoprotein metabolic process	7 out of 1013 genes, 0.7%	73 out of 15911 genes, 0.5%	1	gnl|UG|Bt#S27053477, gnl|UG|Bt#S32812565, gnl|UG|Bt#S34255269, gnl|UG|Bt#S38795304, gnl|UG|Bt#S27559941, gnl|UG|Bt#S29286867, gnl|UG|Bt#S38753815	RNA processing	6 out of 130 genes, 4.6%	528 out of 15911 genes, 3.3%	1	gnl|UG|Bt#S31153396, gnl|UG|Bt#S11933450, gnl|UG|Bt#S35034743, gnl|UG|Bt#S55885535, gnl|UG|Bt#S34817952, gnl|UG|Bt#S32418430
response to reactive oxygen species	3 out of 273 genes, 1.1%	84 out of 15911 genes, 0.5%	1	gnl|UG|Bt#S12072282, gnl|UG|Bt#S37443277, gnl|UG|Bt#S26472356	protein complex assembly	38 out of 1013 genes, 3.8%	512 out of 15911 genes, 3.2%	1	gnl|UG|Bt#S24243829, gnl|UG|Bt#S40596799, gnl|UG|Bt#S38753853, gnl|UG|Bt#S55357385, gnl|UG|Bt#S53256981, gnl|UG|Bt#S26988281, gnl|UG|Bt#S31153317, gnl|UG|Bt#S32838840, gnl|UG|Bt#S26987696, gnl|UG|Bt#S56350842, gnl|UG|Bt#S26988047, gnl|UG|Bt#S37210112, gnl|UG|Bt#S34287240, gnl|UG|Bt#S40977734, gnl|UG|Bt#S56350914, gnl|UG|Bt#S26988085, gnl|UG|Bt#S46901711, gnl|UG|Bt#S29721711, gnl|UG|Bt#S38795344, …	purine ribonucleoside triphosphate metabolic process	6 out of 130 genes, 4.6%	528 out of 15911 genes, 3.3%	1	gnl|UG|Bt#S38753825, gnl|UG|Bt#S29721711, gnl|UG|Bt#S40831259, gnl|UG|Bt#S38753934, gnl|UG|Bt#S29310784, gnl|UG|Bt#S29308148
nucleoside triphosphate catabolic process	11 out of 273 genes, 4.0%	464 out of 15911 genes, 2.9%	1	gnl|UG|Bt#S31153317, gnl|UG|Bt#S34287171, gnl|UG|Bt#S38432960, gnl|UG|Bt#S29721711, gnl|UG|Bt#S24172729, gnl|UG|Bt#S26988177, gnl|UG|Bt#S31093923, gnl|UG|Bt#S53256981, gnl|UG|Bt#S14267661, gnl|UG|Bt#S38432939, gnl|UG|Bt#S12073040	protein complex biogenesis	38 out of 1013 genes, 3.8%	512 out of 15911 genes, 3.2%	1	gnl|UG|Bt#S24243829, gnl|UG|Bt#S40596799, gnl|UG|Bt#S38753853, gnl|UG|Bt#S55357385, gnl|UG|Bt#S53256981, gnl|UG|Bt#S26988281, gnl|UG|Bt#S31153317, gnl|UG|Bt#S32838840, gnl|UG|Bt#S26987696, gnl|UG|Bt#S56350842, gnl|UG|Bt#S26988047, gnl|UG|Bt#S37210112, gnl|UG|Bt#S34287240, gnl|UG|Bt#S40977734, gnl|UG|Bt#S56350914, gnl|UG|Bt#S26988085, gnl|UG|Bt#S46901711, gnl|UG|Bt#S29721711, gnl|UG|Bt#S38795344, …	M phase of mitotic cell cycle	4 out of 130 genes, 3.1%	319 out of 15911 genes, 2.0%	1	gnl|UG|Bt#S21128452, gnl|UG|Bt#S39759318, gnl|UG|Bt#S56351792, gnl|UG|Bt#S29721711
purine nucleoside triphosphate catabolic process	11 out of 273 genes, 4.0%	464 out of 15911 genes, 2.9%	1	gnl|UG|Bt#S31153317, gnl|UG|Bt#S34287171, gnl|UG|Bt#S38432960, gnl|UG|Bt#S29721711, gnl|UG|Bt#S24172729, gnl|UG|Bt#S26988177, gnl|UG|Bt#S31093923, gnl|UG|Bt#S53256981, gnl|UG|Bt#S14267661, gnl|UG|Bt#S38432939, gnl|UG|Bt#S12073040	response to chemical stimulus	140 out of 1013 genes, 13.8%	2045 out of 15911 genes, 12.9%	1	gnl|UG|Bt#S24271509, gnl|UG|Bt#S35034754, gnl|UG|Bt#S34287014, gnl|UG|Bt#S26472562, gnl|UG|Bt#S39738780, gnl|UG|Bt#S26710282, gnl|UG|Bt#S11933499, gnl|UG|Bt#S29721678, gnl|UG|Bt#S56351261, gnl|UG|Bt#S31657803, gnl|UG|Bt#S38753815, gnl|UG|Bt#S12072694, gnl|UG|Bt#S35035032, gnl|UG|Bt#S27553368, gnl|UG|Bt#S12073108, gnl|UG|Bt#S39546058, gnl|UG|Bt#S11932323, gnl|UG|Bt#S35034775, gnl|UG|Bt#S32418463, …	ribonucleoside triphosphate metabolic process	6 out of 130 genes, 4.6%	529 out of 15911 genes, 3.3%	1	gnl|UG|Bt#S38753825, gnl|UG|Bt#S29721711, gnl|UG|Bt#S40831259, gnl|UG|Bt#S38753934, gnl|UG|Bt#S29310784, gnl|UG|Bt#S29308148
positive regulation of cytokine production	4 out of 273 genes, 1.5%	128 out of 15911 genes, 0.8%	1	gnl|UG|Bt#S37210123, gnl|UG|Bt#S11933002, gnl|UG|Bt#S29292233, gnl|UG|Bt#S46901746	positive regulation of hydrolase activity	14 out of 1013 genes, 1.4%	168 out of 15911 genes, 1.1%	1	gnl|UG|Bt#S50155770, gnl|UG|Bt#S26988281, gnl|UG|Bt#S33771362, gnl|UG|Bt#S39738868, gnl|UG|Bt#S33771559, gnl|UG|Bt#S37210124, gnl|UG|Bt#S26987913, gnl|UG|Bt#S11932670, gnl|UG|Bt#S30141250, gnl|UG|Bt#S31093955, gnl|UG|Bt#S39759367, gnl|UG|Bt#S25049522, gnl|UG|Bt#S32418394, gnl|UG|Bt#S56351195	DNA repair	3 out of 130 genes, 2.3%	219 out of 15911 genes, 1.4%	1	gnl|UG|Bt#S37443340, gnl|UG|Bt#S55885535, gnl|UG|Bt#S40831259
extracellular structure organization	4 out of 273 genes, 1.5%	128 out of 15911 genes, 0.8%	1	gnl|UG|Bt#S56351312, gnl|UG|Bt#S39545796, gnl|UG|Bt#S24512452, gnl|UG|Bt#S38754304	nucleobase-containing compound biosynthetic process	20 out of 1013 genes, 2.0%	253 out of 15911 genes, 1.6%	1	gnl|UG|Bt#S27553912, gnl|UG|Bt#S39738868, gnl|UG|Bt#S36018749, gnl|UG|Bt#S50151383, gnl|UG|Bt#S29300567, gnl|UG|Bt#S32812583, gnl|UG|Bt#S12014732, gnl|UG|Bt#S26472597, gnl|UG|Bt#S29270811, gnl|UG|Bt#S24283728, gnl|UG|Bt#S12072540, gnl|UG|Bt#S37223752, gnl|UG|Bt#S12071624, gnl|UG|Bt#S56351340, gnl|UG|Bt#S35469491, gnl|UG|Bt#S19681139, gnl|UG|Bt#S34287257, gnl|UG|Bt#S32812836, gnl|UG|Bt#S56350914, …	intracellular protein transport	4 out of 130 genes, 3.1%	320 out of 15911 genes, 2.0%	1	gnl|UG|Bt#S29313709, gnl|UG|Bt#S35034910, gnl|UG|Bt#S31093928, gnl|UG|Bt#S26472591
negative regulation of macromolecule biosynthetic process	6 out of 273 genes, 2.2%	220 out of 15911 genes, 1.4%	1	gnl|UG|Bt#S56351312, gnl|UG|Bt#S56351214, gnl|UG|Bt#S26472486, gnl|UG|Bt#S24286027, gnl|UG|Bt#S29292233, gnl|UG|Bt#S29965779	establishment of protein localization	47 out of 1013 genes, 4.6%	646 out of 15911 genes, 4.1%	1	gnl|UG|Bt#S37210137, gnl|UG|Bt#S29298665, gnl|UG|Bt#S12072890, gnl|UG|Bt#S36130213, gnl|UG|Bt#S24172729, gnl|UG|Bt#S39546317, gnl|UG|Bt#S24243537, gnl|UG|Bt#S30930446, gnl|UG|Bt#S56351215, gnl|UG|Bt#S29295361, gnl|UG|Bt#S38754194, gnl|UG|Bt#S34286979, gnl|UG|Bt#S26472591, gnl|UG|Bt#S37443960, gnl|UG|Bt#S24243899, gnl|UG|Bt#S29296656, gnl|UG|Bt#S26710015, gnl|UG|Bt#S56350710, gnl|UG|Bt#S34287282, …	small molecule catabolic process	2 out of 130 genes, 1.5%	123 out of 15911 genes, 0.8%	1	gnl|UG|Bt#S26472701, gnl|UG|Bt#S26987905
sphingolipid metabolic process	3 out of 273 genes, 1.1%	85 out of 15911 genes, 0.5%	1	gnl|UG|Bt#S38753947, gnl|UG|Bt#S46902783, gnl|UG|Bt#S20119426	regulation of catabolic process	30 out of 1013 genes, 3.0%	397 out of 15911 genes, 2.5%	1	gnl|UG|Bt#S27562037, gnl|UG|Bt#S12072694, gnl|UG|Bt#S39738868, gnl|UG|Bt#S37443340, gnl|UG|Bt#S39738768, gnl|UG|Bt#S36351843, gnl|UG|Bt#S12073045, gnl|UG|Bt#S37581450, gnl|UG|Bt#S32418463, gnl|UG|Bt#S12072699, gnl|UG|Bt#S30930623, gnl|UG|Bt#S32418394, gnl|UG|Bt#S38754185, gnl|UG|Bt#S37507186, gnl|UG|Bt#S56351195, gnl|UG|Bt#S56351965, gnl|UG|Bt#S12072947, gnl|UG|Bt#S35034996, gnl|UG|Bt#S55895114, …	epithelial tube morphogenesis	2 out of 130 genes, 1.5%	123 out of 15911 genes, 0.8%	1	gnl|UG|Bt#S12072540, gnl|UG|Bt#S26987683
regulation of neuron differentiation	3 out of 273 genes, 1.1%	85 out of 15911 genes, 0.5%	1	gnl|UG|Bt#S37223836, gnl|UG|Bt#S39546373, gnl|UG|Bt#S12072610	protein complex subunit organization	40 out of 1013 genes, 3.9%	544 out of 15911 genes, 3.4%	1	gnl|UG|Bt#S24243829, gnl|UG|Bt#S40596799, gnl|UG|Bt#S38753853, gnl|UG|Bt#S55357385, gnl|UG|Bt#S53256981, gnl|UG|Bt#S38754194, gnl|UG|Bt#S26988281, gnl|UG|Bt#S31153317, gnl|UG|Bt#S32838840, gnl|UG|Bt#S26987696, gnl|UG|Bt#S56350842, gnl|UG|Bt#S26988047, gnl|UG|Bt#S37210112, gnl|UG|Bt#S34287240, gnl|UG|Bt#S40977734, gnl|UG|Bt#S56350914, gnl|UG|Bt#S26988085, gnl|UG|Bt#S46901711, gnl|UG|Bt#S29721711, …	cellular component assembly at cellular level	6 out of 130 genes, 4.6%	531 out of 15911 genes, 3.3%	1	gnl|UG|Bt#S38753782, gnl|UG|Bt#S40977734, gnl|UG|Bt#S35034743, gnl|UG|Bt#S29721711, gnl|UG|Bt#S29292831, gnl|UG|Bt#S12072287
negative regulation of molecular function	10 out of 273 genes, 3.7%	416 out of 15911 genes, 2.6%	1	gnl|UG|Bt#S31093991, gnl|UG|Bt#S26987980, gnl|UG|Bt#S27053479, gnl|UG|Bt#S26472356, gnl|UG|Bt#S31093923, gnl|UG|Bt#S12071624, gnl|UG|Bt#S12072282, gnl|UG|Bt#S26988220, gnl|UG|Bt#S31751915, gnl|UG|Bt#S38432750	extracellular structure organization	11 out of 1013 genes, 1.1%	128 out of 15911 genes, 0.8%	1	gnl|UG|Bt#S32418379, gnl|UG|Bt#S18951716, gnl|UG|Bt#S38754304, gnl|UG|Bt#S56351551, gnl|UG|Bt#S12065966, gnl|UG|Bt#S56351435, gnl|UG|Bt#S39546257, gnl|UG|Bt#S39738871, gnl|UG|Bt#S35469430, gnl|UG|Bt#S26472351, gnl|UG|Bt#S31094063	purine nucleoside triphosphate metabolic process	6 out of 130 genes, 4.6%	534 out of 15911 genes, 3.4%	1	gnl|UG|Bt#S38753825, gnl|UG|Bt#S29721711, gnl|UG|Bt#S40831259, gnl|UG|Bt#S38753934, gnl|UG|Bt#S29310784, gnl|UG|Bt#S29308148
heterocycle catabolic process	12 out of 273 genes, 4.4%	517 out of 15911 genes, 3.2%	1	gnl|UG|Bt#S31153317, gnl|UG|Bt#S34287171, gnl|UG|Bt#S38432960, gnl|UG|Bt#S29721711, gnl|UG|Bt#S24172729, gnl|UG|Bt#S26472356, gnl|UG|Bt#S26988177, gnl|UG|Bt#S31093923, gnl|UG|Bt#S53256981, gnl|UG|Bt#S14267661, gnl|UG|Bt#S38432939, gnl|UG|Bt#S12073040	nucleotide biosynthetic process	19 out of 1013 genes, 1.9%	240 out of 15911 genes, 1.5%	1	gnl|UG|Bt#S27553912, gnl|UG|Bt#S39738868, gnl|UG|Bt#S36018749, gnl|UG|Bt#S50151383, gnl|UG|Bt#S29300567, gnl|UG|Bt#S32812583, gnl|UG|Bt#S12014732, gnl|UG|Bt#S26472597, gnl|UG|Bt#S29270811, gnl|UG|Bt#S24283728, gnl|UG|Bt#S12072540, gnl|UG|Bt#S37223752, gnl|UG|Bt#S12071624, gnl|UG|Bt#S56351340, gnl|UG|Bt#S35469491, gnl|UG|Bt#S19681139, gnl|UG|Bt#S34287257, gnl|UG|Bt#S32812836, gnl|UG|Bt#S35469420	negative regulation of developmental process	3 out of 130 genes, 2.3%	222 out of 15911 genes, 1.4%	1	gnl|UG|Bt#S26987683, gnl|UG|Bt#S31093928, gnl|UG|Bt#S40977794
macromolecular complex disassembly	2 out of 273 genes, 0.7%	45 out of 15911 genes, 0.3%	1	gnl|UG|Bt#S35035024, gnl|UG|Bt#S39546373	energy coupled proton transport, against electrochemical gradient	4 out of 1013 genes, 0.4%	36 out of 15911 genes, 0.2%	1	gnl|UG|Bt#S12072890, gnl|UG|Bt#S32812836, gnl|UG|Bt#S24172729, gnl|UG|Bt#S29299811	positive regulation of cellular biosynthetic process	2 out of 130 genes, 1.5%	127 out of 15911 genes, 0.8%	1	gnl|UG|Bt#S36351843, gnl|UG|Bt#S11933002
response to lipid	2 out of 273 genes, 0.7%	45 out of 15911 genes, 0.3%	1	gnl|UG|Bt#S24623804, gnl|UG|Bt#S33771554	hydrogen peroxide metabolic process	4 out of 1013 genes, 0.4%	36 out of 15911 genes, 0.2%	1	gnl|UG|Bt#S38753782, gnl|UG|Bt#S27043454, gnl|UG|Bt#S11933178, gnl|UG|Bt#S24262124	small molecule metabolic process	18 out of 130 genes, 13.8%	1890 out of 15911 genes, 11.9%	1	gnl|UG|Bt#S29721711, gnl|UG|Bt#S38753934, gnl|UG|Bt#S38753825, gnl|UG|Bt#S33771369, gnl|UG|Bt#S29298378, gnl|UG|Bt#S26472701, gnl|UG|Bt#S41446932, gnl|UG|Bt#S29310784, gnl|UG|Bt#S26987905, gnl|UG|Bt#S36133363, gnl|UG|Bt#S12072540, gnl|UG|Bt#S40831259, gnl|UG|Bt#S39546207, gnl|UG|Bt#S29308148, gnl|UG|Bt#S35469466, gnl|UG|Bt#S34287190, gnl|UG|Bt#S26710050, gnl|UG|Bt#S11933395
regulation of muscle organ development	2 out of 273 genes, 0.7%	45 out of 15911 genes, 0.3%	1	gnl|UG|Bt#S38432762, gnl|UG|Bt#S29965779	positive regulation of leukocyte chemotaxis	3 out of 1013 genes, 0.3%	24 out of 15911 genes, 0.2%	1	gnl|UG|Bt#S11933212, gnl|UG|Bt#S26988281, gnl|UG|Bt#S11933169	regulation of kinase activity	4 out of 130 genes, 3.1%	328 out of 15911 genes, 2.1%	1	gnl|UG|Bt#S33771355, gnl|UG|Bt#S35034870, gnl|UG|Bt#S11933395, gnl|UG|Bt#S31153359
G1 phase	2 out of 273 genes, 0.7%	45 out of 15911 genes, 0.3%	1	gnl|UG|Bt#S56351154, gnl|UG|Bt#S31751915	multicellular organismal metabolic process	3 out of 1013 genes, 0.3%	24 out of 15911 genes, 0.2%	1	gnl|UG|Bt#S33852620, gnl|UG|Bt#S11932490, gnl|UG|Bt#S12073045	biological regulation	63 out of 130 genes, 48.5%	7249 out of 15911 genes, 45.6%	1	gnl|UG|Bt#S29313709, gnl|UG|Bt#S35034754, gnl|UG|Bt#S39759395, gnl|UG|Bt#S11933450, gnl|UG|Bt#S38753934, gnl|UG|Bt#S39564631, gnl|UG|Bt#S38753825, gnl|UG|Bt#S26472486, gnl|UG|Bt#S35034743, gnl|UG|Bt#S26987683, gnl|UG|Bt#S26710067, gnl|UG|Bt#S26472295, gnl|UG|Bt#S24278968, gnl|UG|Bt#S26472591, gnl|UG|Bt#S38795441, gnl|UG|Bt#S26987696, gnl|UG|Bt#S39738663, gnl|UG|Bt#S35034870, gnl|UG|Bt#S36133363, …
vascular process in circulatory system	3 out of 273 genes, 1.1%	86 out of 15911 genes, 0.5%	1	gnl|UG|Bt#S12072540, gnl|UG|Bt#S26472356, gnl|UG|Bt#S12073108	nucleobase-containing compound transport	13 out of 1013 genes, 1.3%	156 out of 15911 genes, 1.0%	1	gnl|UG|Bt#S33852524, gnl|UG|Bt#S38795305, gnl|UG|Bt#S11933450, gnl|UG|Bt#S29309686, gnl|UG|Bt#S39546290, gnl|UG|Bt#S34287103, gnl|UG|Bt#S40977774, gnl|UG|Bt#S26710141, gnl|UG|Bt#S26472457, gnl|UG|Bt#S12072699, gnl|UG|Bt#S26988269, gnl|UG|Bt#S29721674, gnl|UG|Bt#S33771404	heterocycle metabolic process	9 out of 130 genes, 6.9%	870 out of 15911 genes, 5.5%	1	gnl|UG|Bt#S12072540, gnl|UG|Bt#S29721711, gnl|UG|Bt#S40831259, gnl|UG|Bt#S38753934, gnl|UG|Bt#S29308148, gnl|UG|Bt#S34287190, gnl|UG|Bt#S38753825, gnl|UG|Bt#S11933395, gnl|UG|Bt#S29310784
cellular response to stimulus	68 out of 273 genes, 24.9%	3576 out of 15911 genes, 22.5%	1	gnl|UG|Bt#S39738868, gnl|UG|Bt#S32418438, gnl|UG|Bt#S26987760, gnl|UG|Bt#S26988177, gnl|UG|Bt#S55895905, gnl|UG|Bt#S39738827, gnl|UG|Bt#S37210123, gnl|UG|Bt#S11932987, gnl|UG|Bt#S26987745, gnl|UG|Bt#S29721821, gnl|UG|Bt#S29721675, gnl|UG|Bt#S38795441, gnl|UG|Bt#S56351864, gnl|UG|Bt#S35035021, gnl|UG|Bt#S12072538, gnl|UG|Bt#S33771554, gnl|UG|Bt#S31093991, gnl|UG|Bt#S35174330, gnl|UG|Bt#S37210119, …	gene expression	169 out of 1013 genes, 16.7%	2497 out of 15911 genes, 15.7%	1	gnl|UG|Bt#S37507187, gnl|UG|Bt#S22472738, gnl|UG|Bt#S39738749, gnl|UG|Bt#S39546279, gnl|UG|Bt#S29311526, gnl|UG|Bt#S34287014, gnl|UG|Bt#S27876923, gnl|UG|Bt#S40977774, gnl|UG|Bt#S22474327, gnl|UG|Bt#S36135009, gnl|UG|Bt#S26164198, gnl|UG|Bt#S26710009, gnl|UG|Bt#S35122399, gnl|UG|Bt#S39546636, gnl|UG|Bt#S12048834, gnl|UG|Bt#S29427227, gnl|UG|Bt#S29311440, gnl|UG|Bt#S39694971, gnl|UG|Bt#S35174357, …	cellular cation homeostasis	4 out of 130 genes, 3.1%	330 out of 15911 genes, 2.1%	1	gnl|UG|Bt#S35034743, gnl|UG|Bt#S12072540, gnl|UG|Bt#S11933395, gnl|UG|Bt#S29299811
purine ribonucleotide catabolic process	11 out of 273 genes, 4.0%	469 out of 15911 genes, 2.9%	1	gnl|UG|Bt#S31153317, gnl|UG|Bt#S34287171, gnl|UG|Bt#S38432960, gnl|UG|Bt#S29721711, gnl|UG|Bt#S24172729, gnl|UG|Bt#S26988177, gnl|UG|Bt#S31093923, gnl|UG|Bt#S53256981, gnl|UG|Bt#S14267661, gnl|UG|Bt#S38432939, gnl|UG|Bt#S12073040	vesicle-mediated transport	54 out of 1013 genes, 5.3%	754 out of 15911 genes, 4.7%	1	gnl|UG|Bt#S37210137, gnl|UG|Bt#S40977747, gnl|UG|Bt#S11933124, gnl|UG|Bt#S38753853, gnl|UG|Bt#S38795292, gnl|UG|Bt#S37581450, gnl|UG|Bt#S55892875, gnl|UG|Bt#S29287645, gnl|UG|Bt#S37210156, gnl|UG|Bt#S31153399, gnl|UG|Bt#S37443960, gnl|UG|Bt#S26988091, gnl|UG|Bt#S12072947, gnl|UG|Bt#S26164198, gnl|UG|Bt#S26710015, gnl|UG|Bt#S24258205, gnl|UG|Bt#S37507245, gnl|UG|Bt#S37210112, gnl|UG|Bt#S32812836, …	nucleoside triphosphate metabolic process	6 out of 130 genes, 4.6%	544 out of 15911 genes, 3.4%	1	gnl|UG|Bt#S38753825, gnl|UG|Bt#S29721711, gnl|UG|Bt#S40831259, gnl|UG|Bt#S38753934, gnl|UG|Bt#S29310784, gnl|UG|Bt#S29308148
nitrogen compound metabolic process	67 out of 273 genes, 24.5%	3523 out of 15911 genes, 22.1%	1	gnl|UG|Bt#S36134981, gnl|UG|Bt#S39738868, gnl|UG|Bt#S26988177, gnl|UG|Bt#S26987745, gnl|UG|Bt#S26710067, gnl|UG|Bt#S26472611, gnl|UG|Bt#S34287301, gnl|UG|Bt#S35469276, gnl|UG|Bt#S38753879, gnl|UG|Bt#S29311440, gnl|UG|Bt#S29287667, gnl|UG|Bt#S29721711, gnl|UG|Bt#S37507215, gnl|UG|Bt#S33771538, gnl|UG|Bt#S14267661, gnl|UG|Bt#S12073040, gnl|UG|Bt#S34822750, gnl|UG|Bt#S37210077, gnl|UG|Bt#S29309782, …	non-recombinational repair	2 out of 1013 genes, 0.2%	13 out of 15911 genes, 0.1%	1	gnl|UG|Bt#S27561398, gnl|UG|Bt#S56351475	protein complex subunit organization	6 out of 130 genes, 4.6%	544 out of 15911 genes, 3.4%	1	gnl|UG|Bt#S38753782, gnl|UG|Bt#S40977734, gnl|UG|Bt#S26987696, gnl|UG|Bt#S29721711, gnl|UG|Bt#S29292831, gnl|UG|Bt#S26988047
protein polyubiquitination	2 out of 273 genes, 0.7%	46 out of 15911 genes, 0.3%	1	gnl|UG|Bt#S38754181, gnl|UG|Bt#S33771348	regulation of glycolysis	2 out of 1013 genes, 0.2%	13 out of 15911 genes, 0.1%	1	gnl|UG|Bt#S35035024, gnl|UG|Bt#S12073045	cellular nitrogen compound biosynthetic process	4 out of 130 genes, 3.1%	331 out of 15911 genes, 2.1%	1	gnl|UG|Bt#S26710050, gnl|UG|Bt#S12072540, gnl|UG|Bt#S11933395, gnl|UG|Bt#S29310784
regulation of cell activation	7 out of 273 genes, 2.6%	272 out of 15911 genes, 1.7%	1	gnl|UG|Bt#S24623804, gnl|UG|Bt#S37210123, gnl|UG|Bt#S26987913, gnl|UG|Bt#S26472356, gnl|UG|Bt#S14561821, gnl|UG|Bt#S29292233, gnl|UG|Bt#S46901746	phosphagen metabolic process	2 out of 1013 genes, 0.2%	13 out of 15911 genes, 0.1%	1	gnl|UG|Bt#S29297901, gnl|UG|Bt#S26472322	lipid metabolic process	10 out of 130 genes, 7.7%	989 out of 15911 genes, 6.2%	1	gnl|UG|Bt#S12072540, gnl|UG|Bt#S40977721, gnl|UG|Bt#S11933002, gnl|UG|Bt#S35469466, gnl|UG|Bt#S33771369, gnl|UG|Bt#S26710050, gnl|UG|Bt#S26472701, gnl|UG|Bt#S11933395, gnl|UG|Bt#S56351198, gnl|UG|Bt#S26987905
histone acetylation	3 out of 273 genes, 1.1%	87 out of 15911 genes, 0.5%	1	gnl|UG|Bt#S39738605, gnl|UG|Bt#S37210123, gnl|UG|Bt#S56350553	protein targeting to peroxisome	2 out of 1013 genes, 0.2%	13 out of 15911 genes, 0.1%	1	gnl|UG|Bt#S39545741, gnl|UG|Bt#S34286979	response to vitamin	2 out of 130 genes, 1.5%	131 out of 15911 genes, 0.8%	1	gnl|UG|Bt#S36351843, gnl|UG|Bt#S11933002
internal peptidyl-lysine acetylation	3 out of 273 genes, 1.1%	87 out of 15911 genes, 0.5%	1	gnl|UG|Bt#S39738605, gnl|UG|Bt#S37210123, gnl|UG|Bt#S56350553	protein localization to peroxisome	2 out of 1013 genes, 0.2%	13 out of 15911 genes, 0.1%	1	gnl|UG|Bt#S39545741, gnl|UG|Bt#S34286979	chemotaxis	5 out of 130 genes, 3.8%	441 out of 15911 genes, 2.8%	1	gnl|UG|Bt#S35034754, gnl|UG|Bt#S35034743, gnl|UG|Bt#S42951521, gnl|UG|Bt#S29721711, gnl|UG|Bt#S26472295
peptidyl-lysine acetylation	3 out of 273 genes, 1.1%	87 out of 15911 genes, 0.5%	1	gnl|UG|Bt#S39738605, gnl|UG|Bt#S37210123, gnl|UG|Bt#S56350553	establishment of protein localization to peroxisome	2 out of 1013 genes, 0.2%	13 out of 15911 genes, 0.1%	1	gnl|UG|Bt#S39545741, gnl|UG|Bt#S34286979	taxis	5 out of 130 genes, 3.8%	441 out of 15911 genes, 2.8%	1	gnl|UG|Bt#S35034754, gnl|UG|Bt#S35034743, gnl|UG|Bt#S42951521, gnl|UG|Bt#S29721711, gnl|UG|Bt#S26472295
immune system process	26 out of 273 genes, 9.5%	1260 out of 15911 genes, 7.9%	1	gnl|UG|Bt#S24623804, gnl|UG|Bt#S56351214, gnl|UG|Bt#S35469276, gnl|UG|Bt#S39738868, gnl|UG|Bt#S27053479, gnl|UG|Bt#S56351812, gnl|UG|Bt#S32418381, gnl|UG|Bt#S12073108, gnl|UG|Bt#S11933002, gnl|UG|Bt#S29965779, gnl|UG|Bt#S37210123, gnl|UG|Bt#S34287572, gnl|UG|Bt#S35034746, gnl|UG|Bt#S41446932, gnl|UG|Bt#S34287179, gnl|UG|Bt#S29296479, gnl|UG|Bt#S14561821, gnl|UG|Bt#S26987910, gnl|UG|Bt#S38754294, …	fertilization	7 out of 1013 genes, 0.7%	75 out of 15911 genes, 0.5%	1	gnl|UG|Bt#S27553912, gnl|UG|Bt#S29935086, gnl|UG|Bt#S36130244, gnl|UG|Bt#S36351799, gnl|UG|Bt#S26472471, gnl|UG|Bt#S26987902, gnl|UG|Bt#S12065966	regulation of transferase activity	4 out of 130 genes, 3.1%	335 out of 15911 genes, 2.1%	1	gnl|UG|Bt#S33771355, gnl|UG|Bt#S35034870, gnl|UG|Bt#S11933395, gnl|UG|Bt#S31153359
glucose metabolic process	4 out of 273 genes, 1.5%	131 out of 15911 genes, 0.8%	1	gnl|UG|Bt#S26987913, gnl|UG|Bt#S35469503, gnl|UG|Bt#S34343197, gnl|UG|Bt#S11902731	response to endogenous stimulus	49 out of 1013 genes, 4.8%	680 out of 15911 genes, 4.3%	1	gnl|UG|Bt#S26987980, gnl|UG|Bt#S40596799, gnl|UG|Bt#S32492082, gnl|UG|Bt#S38754004, gnl|UG|Bt#S12072244, gnl|UG|Bt#S23826210, gnl|UG|Bt#S34287014, gnl|UG|Bt#S27561398, gnl|UG|Bt#S27043454, gnl|UG|Bt#S37581475, gnl|UG|Bt#S26987819, gnl|UG|Bt#S26987785, gnl|UG|Bt#S26988281, gnl|UG|Bt#S33771362, gnl|UG|Bt#S26710282, gnl|UG|Bt#S37223804, gnl|UG|Bt#S12072920, gnl|UG|Bt#S56351551, gnl|UG|Bt#S39571812, …	regulation of cellular component organization	6 out of 130 genes, 4.6%	550 out of 15911 genes, 3.5%	1	gnl|UG|Bt#S26472486, gnl|UG|Bt#S42951521, gnl|UG|Bt#S11933395, gnl|UG|Bt#S24512466, gnl|UG|Bt#S39564631, gnl|UG|Bt#S11933002
response to oxidative stress	4 out of 273 genes, 1.5%	131 out of 15911 genes, 0.8%	1	gnl|UG|Bt#S12072282, gnl|UG|Bt#S37443277, gnl|UG|Bt#S36133363, gnl|UG|Bt#S26472356	negative regulation of cytoskeleton organization	5 out of 1013 genes, 0.5%	49 out of 15911 genes, 0.3%	1	gnl|UG|Bt#S31093911, gnl|UG|Bt#S42951521, gnl|UG|Bt#S37507224, gnl|UG|Bt#S39759367, gnl|UG|Bt#S39738560	purine ribonucleotide metabolic process	6 out of 130 genes, 4.6%	552 out of 15911 genes, 3.5%	1	gnl|UG|Bt#S38753825, gnl|UG|Bt#S29721711, gnl|UG|Bt#S40831259, gnl|UG|Bt#S38753934, gnl|UG|Bt#S29310784, gnl|UG|Bt#S29308148
negative regulation of cellular macromolecule biosynthetic process	5 out of 273 genes, 1.8%	177 out of 15911 genes, 1.1%	1	gnl|UG|Bt#S56351312, gnl|UG|Bt#S56351214, gnl|UG|Bt#S26472486, gnl|UG|Bt#S24286027, gnl|UG|Bt#S29965779	proteasomal protein catabolic process	13 out of 1013 genes, 1.3%	157 out of 15911 genes, 1.0%	1	gnl|UG|Bt#S29296135, gnl|UG|Bt#S29291329, gnl|UG|Bt#S39738768, gnl|UG|Bt#S40831245, gnl|UG|Bt#S33771559, gnl|UG|Bt#S24273129, gnl|UG|Bt#S38754184, gnl|UG|Bt#S11933126, gnl|UG|Bt#S16771476, gnl|UG|Bt#S29721678, gnl|UG|Bt#S29287640, gnl|UG|Bt#S31093899, gnl|UG|Bt#S25049522	peptidyl-amino acid modification	3 out of 130 genes, 2.3%	234 out of 15911 genes, 1.5%	1	gnl|UG|Bt#S29314224, gnl|UG|Bt#S35174330, gnl|UG|Bt#S24268024
nucleoside phosphate metabolic process	17 out of 273 genes, 6.2%	783 out of 15911 genes, 4.9%	1	gnl|UG|Bt#S39738868, gnl|UG|Bt#S12072890, gnl|UG|Bt#S29721711, gnl|UG|Bt#S24172729, gnl|UG|Bt#S26988177, gnl|UG|Bt#S53256981, gnl|UG|Bt#S14267661, gnl|UG|Bt#S12073040, gnl|UG|Bt#S31153317, gnl|UG|Bt#S27557311, gnl|UG|Bt#S26472597, gnl|UG|Bt#S34287171, gnl|UG|Bt#S38432960, gnl|UG|Bt#S12072540, gnl|UG|Bt#S31093923, gnl|UG|Bt#S12071624, gnl|UG|Bt#S38432939	nucleoside monophosphate biosynthetic process	8 out of 1013 genes, 0.8%	89 out of 15911 genes, 0.6%	1	gnl|UG|Bt#S39738868, gnl|UG|Bt#S29270811, gnl|UG|Bt#S37223752, gnl|UG|Bt#S12071624, gnl|UG|Bt#S50151383, gnl|UG|Bt#S35469491, gnl|UG|Bt#S34287257, gnl|UG|Bt#S32812583	response to light stimulus	2 out of 130 genes, 1.5%	135 out of 15911 genes, 0.8%	1	gnl|UG|Bt#S35034743, gnl|UG|Bt#S36351843
ribonucleotide catabolic process	11 out of 273 genes, 4.0%	473 out of 15911 genes, 3.0%	1	gnl|UG|Bt#S31153317, gnl|UG|Bt#S34287171, gnl|UG|Bt#S38432960, gnl|UG|Bt#S29721711, gnl|UG|Bt#S24172729, gnl|UG|Bt#S26988177, gnl|UG|Bt#S31093923, gnl|UG|Bt#S53256981, gnl|UG|Bt#S14267661, gnl|UG|Bt#S38432939, gnl|UG|Bt#S12073040	vesicle organization	8 out of 1013 genes, 0.8%	89 out of 15911 genes, 0.6%	1	gnl|UG|Bt#S11933124, gnl|UG|Bt#S24276638, gnl|UG|Bt#S56548902, gnl|UG|Bt#S35034972, gnl|UG|Bt#S24287660, gnl|UG|Bt#S31153399, gnl|UG|Bt#S26472351, gnl|UG|Bt#S34287274	regulation of transmembrane transport	2 out of 130 genes, 1.5%	135 out of 15911 genes, 0.8%	1	gnl|UG|Bt#S35034754, gnl|UG|Bt#S31093928
negative regulation of RNA metabolic process	5 out of 273 genes, 1.8%	178 out of 15911 genes, 1.1%	1	gnl|UG|Bt#S56351312, gnl|UG|Bt#S56351214, gnl|UG|Bt#S26472486, gnl|UG|Bt#S24286027, gnl|UG|Bt#S29965779	DNA damage response, signal transduction by p53 class mediator	8 out of 1013 genes, 0.8%	89 out of 15911 genes, 0.6%	1	gnl|UG|Bt#S29296135, gnl|UG|Bt#S29291329, gnl|UG|Bt#S29287640, gnl|UG|Bt#S39738768, gnl|UG|Bt#S31093899, gnl|UG|Bt#S33771559, gnl|UG|Bt#S25049522, gnl|UG|Bt#S24273129	regulation of localization	7 out of 130 genes, 5.4%	666 out of 15911 genes, 4.2%	1	gnl|UG|Bt#S35034754, gnl|UG|Bt#S26472486, gnl|UG|Bt#S11933395, gnl|UG|Bt#S11933002, gnl|UG|Bt#S26710282, gnl|UG|Bt#S31093928, gnl|UG|Bt#S40831234
internal protein amino acid acetylation	3 out of 273 genes, 1.1%	88 out of 15911 genes, 0.6%	1	gnl|UG|Bt#S39738605, gnl|UG|Bt#S37210123, gnl|UG|Bt#S56350553	signal transduction by p53 class mediator	8 out of 1013 genes, 0.8%	89 out of 15911 genes, 0.6%	1	gnl|UG|Bt#S29296135, gnl|UG|Bt#S29291329, gnl|UG|Bt#S29287640, gnl|UG|Bt#S39738768, gnl|UG|Bt#S31093899, gnl|UG|Bt#S33771559, gnl|UG|Bt#S25049522, gnl|UG|Bt#S24273129	macromolecular complex subunit organization	9 out of 130 genes, 6.9%	890 out of 15911 genes, 5.6%	1	gnl|UG|Bt#S38753782, gnl|UG|Bt#S24279989, gnl|UG|Bt#S26987696, gnl|UG|Bt#S29721711, gnl|UG|Bt#S40831259, gnl|UG|Bt#S29292831, gnl|UG|Bt#S26988047, gnl|UG|Bt#S40977734, gnl|UG|Bt#S35035024
homeostasis of number of cells	3 out of 273 genes, 1.1%	88 out of 15911 genes, 0.6%	1	gnl|UG|Bt#S56351214, gnl|UG|Bt#S26472356, gnl|UG|Bt#S29292233	positive regulation of peptidase activity	4 out of 1013 genes, 0.4%	37 out of 15911 genes, 0.2%	1	gnl|UG|Bt#S26987913, gnl|UG|Bt#S30141250, gnl|UG|Bt#S33771559, gnl|UG|Bt#S25049522	alcohol metabolic process	3 out of 130 genes, 2.3%	236 out of 15911 genes, 1.5%	1	gnl|UG|Bt#S33771369, gnl|UG|Bt#S26710050, gnl|UG|Bt#S26472701
epithelium development	8 out of 273 genes, 2.9%	323 out of 15911 genes, 2.0%	1	gnl|UG|Bt#S24623804, gnl|UG|Bt#S12072540, gnl|UG|Bt#S36133363, gnl|UG|Bt#S56351812, gnl|UG|Bt#S11933002, gnl|UG|Bt#S37210123, gnl|UG|Bt#S39546160, gnl|UG|Bt#S29292233	regulation of transcription factor import into nucleus	4 out of 1013 genes, 0.4%	37 out of 15911 genes, 0.2%	1	gnl|UG|Bt#S34485116, gnl|UG|Bt#S39738749, gnl|UG|Bt#S35469309, gnl|UG|Bt#S32418463	generation of neurons	5 out of 130 genes, 3.8%	450 out of 15911 genes, 2.8%	1	gnl|UG|Bt#S35034743, gnl|UG|Bt#S35034910, gnl|UG|Bt#S34287322, gnl|UG|Bt#S40977794, gnl|UG|Bt#S24278968
histone methylation	2 out of 273 genes, 0.7%	47 out of 15911 genes, 0.3%	1	gnl|UG|Bt#S24268024, gnl|UG|Bt#S27053479	cytokinesis	3 out of 1013 genes, 0.3%	25 out of 15911 genes, 0.2%	1	gnl|UG|Bt#S31093955, gnl|UG|Bt#S24271248, gnl|UG|Bt#S37210112	cofactor metabolic process	3 out of 130 genes, 2.3%	238 out of 15911 genes, 1.5%	1	gnl|UG|Bt#S34287190, gnl|UG|Bt#S35469466, gnl|UG|Bt#S26987905
metencephalon development	2 out of 273 genes, 0.7%	47 out of 15911 genes, 0.3%	1	gnl|UG|Bt#S56351214, gnl|UG|Bt#S37443277	negative regulation of nucleocytoplasmic transport	3 out of 1013 genes, 0.3%	25 out of 15911 genes, 0.2%	1	gnl|UG|Bt#S34485116, gnl|UG|Bt#S39738749, gnl|UG|Bt#S32418463	regulation of neurogenesis	2 out of 130 genes, 1.5%	137 out of 15911 genes, 0.9%	1	gnl|UG|Bt#S34287322, gnl|UG|Bt#S40977794
leukocyte chemotaxis	2 out of 273 genes, 0.7%	47 out of 15911 genes, 0.3%	1	gnl|UG|Bt#S24623804, gnl|UG|Bt#S12073108	RNA modification	6 out of 1013 genes, 0.6%	63 out of 15911 genes, 0.4%	1	gnl|UG|Bt#S33771592, gnl|UG|Bt#S37581557, gnl|UG|Bt#S30930538, gnl|UG|Bt#S33771423, gnl|UG|Bt#S24243872, gnl|UG|Bt#S26472503	cellular response to stimulus	32 out of 130 genes, 24.6%	3576 out of 15911 genes, 22.5%	1	gnl|UG|Bt#S35034754, gnl|UG|Bt#S38753934, gnl|UG|Bt#S38753825, gnl|UG|Bt#S26472486, gnl|UG|Bt#S35034743, gnl|UG|Bt#S26472295, gnl|UG|Bt#S24278968, gnl|UG|Bt#S38795441, gnl|UG|Bt#S26987696, gnl|UG|Bt#S35034870, gnl|UG|Bt#S40831259, gnl|UG|Bt#S56350710, gnl|UG|Bt#S26988047, gnl|UG|Bt#S29299811, gnl|UG|Bt#S23826149, gnl|UG|Bt#S33771554, gnl|UG|Bt#S35034910, gnl|UG|Bt#S40831234, gnl|UG|Bt#S53095019, …
regulation of defense response to virus	2 out of 273 genes, 0.7%	47 out of 15911 genes, 0.3%	1	gnl|UG|Bt#S32812846, gnl|UG|Bt#S26472563	positive regulation of phospholipase activity	6 out of 1013 genes, 0.6%	63 out of 15911 genes, 0.4%	1	gnl|UG|Bt#S26988281, gnl|UG|Bt#S33771362, gnl|UG|Bt#S11932670, gnl|UG|Bt#S31093955, gnl|UG|Bt#S39759367, gnl|UG|Bt#S37210124	nucleotide biosynthetic process	3 out of 130 genes, 2.3%	240 out of 15911 genes, 1.5%	1	gnl|UG|Bt#S12072540, gnl|UG|Bt#S11933395, gnl|UG|Bt#S29310784
cell chemotaxis	2 out of 273 genes, 0.7%	47 out of 15911 genes, 0.3%	1	gnl|UG|Bt#S24623804, gnl|UG|Bt#S12073108	positive regulation of lipase activity	6 out of 1013 genes, 0.6%	63 out of 15911 genes, 0.4%	1	gnl|UG|Bt#S26988281, gnl|UG|Bt#S33771362, gnl|UG|Bt#S11932670, gnl|UG|Bt#S31093955, gnl|UG|Bt#S39759367, gnl|UG|Bt#S37210124	reproductive process	12 out of 130 genes, 9.2%	1239 out of 15911 genes, 7.8%	1	gnl|UG|Bt#S11933450, gnl|UG|Bt#S12072540, gnl|UG|Bt#S34287000, gnl|UG|Bt#S29306923, gnl|UG|Bt#S12374131, gnl|UG|Bt#S26988047, gnl|UG|Bt#S24576076, gnl|UG|Bt#S38432762, gnl|UG|Bt#S35034743, gnl|UG|Bt#S25049479, gnl|UG|Bt#S11933395, gnl|UG|Bt#S27006993
morphogenesis of a branching epithelium	2 out of 273 genes, 0.7%	47 out of 15911 genes, 0.3%	1	gnl|UG|Bt#S24623804, gnl|UG|Bt#S29292233	body fluid secretion	5 out of 1013 genes, 0.5%	50 out of 15911 genes, 0.3%	1	gnl|UG|Bt#S29300567, gnl|UG|Bt#S37223752, gnl|UG|Bt#S40831305, gnl|UG|Bt#S26472457, gnl|UG|Bt#S30930469	epidermis development	2 out of 130 genes, 1.5%	139 out of 15911 genes, 0.9%	1	gnl|UG|Bt#S36351843, gnl|UG|Bt#S11933002
nucleic acid phosphodiester bond hydrolysis	2 out of 273 genes, 0.7%	47 out of 15911 genes, 0.3%	1	gnl|UG|Bt#S34823429, gnl|UG|Bt#S29296479	cellular ketone metabolic process	57 out of 1013 genes, 5.6%	804 out of 15911 genes, 5.1%	1	gnl|UG|Bt#S29291329, gnl|UG|Bt#S39738768, gnl|UG|Bt#S29293886, gnl|UG|Bt#S12072244, gnl|UG|Bt#S30930468, gnl|UG|Bt#S33771559, gnl|UG|Bt#S31751984, gnl|UG|Bt#S18953147, gnl|UG|Bt#S37581475, gnl|UG|Bt#S38795255, gnl|UG|Bt#S26987785, gnl|UG|Bt#S39738725, gnl|UG|Bt#S24272783, gnl|UG|Bt#S29296135, gnl|UG|Bt#S39738780, gnl|UG|Bt#S26472322, gnl|UG|Bt#S37223804, gnl|UG|Bt#S35469466, gnl|UG|Bt#S34485007, …	regionalization	3 out of 130 genes, 2.3%	241 out of 15911 genes, 1.5%	1	gnl|UG|Bt#S35174330, gnl|UG|Bt#S11933395, gnl|UG|Bt#S24278968
cellular nitrogen compound metabolic process	65 out of 273 genes, 23.8%	3422 out of 15911 genes, 21.5%	1	gnl|UG|Bt#S36134981, gnl|UG|Bt#S39738868, gnl|UG|Bt#S26988177, gnl|UG|Bt#S26987745, gnl|UG|Bt#S26710067, gnl|UG|Bt#S26472611, gnl|UG|Bt#S34287301, gnl|UG|Bt#S38753879, gnl|UG|Bt#S29311440, gnl|UG|Bt#S29287667, gnl|UG|Bt#S29721711, gnl|UG|Bt#S37507215, gnl|UG|Bt#S33771538, gnl|UG|Bt#S14267661, gnl|UG|Bt#S12073040, gnl|UG|Bt#S34822750, gnl|UG|Bt#S37210077, gnl|UG|Bt#S29309782, gnl|UG|Bt#S56350553, …	cell junction assembly	8 out of 1013 genes, 0.8%	90 out of 15911 genes, 0.6%	1	gnl|UG|Bt#S53256957, gnl|UG|Bt#S50155770, gnl|UG|Bt#S24271509, gnl|UG|Bt#S37223761, gnl|UG|Bt#S56350621, gnl|UG|Bt#S37581415, gnl|UG|Bt#S24262249, gnl|UG|Bt#S39759367	fatty acid metabolic process	3 out of 130 genes, 2.3%	241 out of 15911 genes, 1.5%	1	gnl|UG|Bt#S11933395, gnl|UG|Bt#S35469466, gnl|UG|Bt#S26987905
negative regulation of cellular biosynthetic process	6 out of 273 genes, 2.2%	227 out of 15911 genes, 1.4%	1	gnl|UG|Bt#S56351312, gnl|UG|Bt#S56351214, gnl|UG|Bt#S26472486, gnl|UG|Bt#S24286027, gnl|UG|Bt#S29292233, gnl|UG|Bt#S29965779	nuclear-transcribed mRNA catabolic process, deadenylation-dependent decay	4 out of 1013 genes, 0.4%	38 out of 15911 genes, 0.2%	1	gnl|UG|Bt#S56351853, gnl|UG|Bt#S55896518, gnl|UG|Bt#S39545847, gnl|UG|Bt#S27053562	regulation of cellular localization	3 out of 130 genes, 2.3%	241 out of 15911 genes, 1.5%	1	gnl|UG|Bt#S11933395, gnl|UG|Bt#S11933002, gnl|UG|Bt#S31093928
regulation of blood pressure	3 out of 273 genes, 1.1%	89 out of 15911 genes, 0.6%	1	gnl|UG|Bt#S24623804, gnl|UG|Bt#S26472701, gnl|UG|Bt#S12073108	glial cell differentiation	6 out of 1013 genes, 0.6%	64 out of 15911 genes, 0.4%	1	gnl|UG|Bt#S39738764, gnl|UG|Bt#S38795434, gnl|UG|Bt#S12072610, gnl|UG|Bt#S37507046, gnl|UG|Bt#S36351843, gnl|UG|Bt#S56351603	ribonucleotide metabolic process	6 out of 130 genes, 4.6%	565 out of 15911 genes, 3.6%	1	gnl|UG|Bt#S38753825, gnl|UG|Bt#S29721711, gnl|UG|Bt#S40831259, gnl|UG|Bt#S38753934, gnl|UG|Bt#S29310784, gnl|UG|Bt#S29308148
negative regulation of cellular protein metabolic process	3 out of 273 genes, 1.1%	89 out of 15911 genes, 0.6%	1	gnl|UG|Bt#S35469476, gnl|UG|Bt#S31751915, gnl|UG|Bt#S38432750	production of molecular mediator involved in inflammatory response	2 out of 1013 genes, 0.2%	14 out of 15911 genes, 0.1%	1	gnl|UG|Bt#S29295361, gnl|UG|Bt#S34287135	regulation of transcription from RNA polymerase II promoter	7 out of 130 genes, 5.4%	679 out of 15911 genes, 4.3%	1	gnl|UG|Bt#S26472486, gnl|UG|Bt#S35034743, gnl|UG|Bt#S11933395, gnl|UG|Bt#S36351843, gnl|UG|Bt#S26987683, gnl|UG|Bt#S40831234, gnl|UG|Bt#S24278968
leukocyte activation	8 out of 273 genes, 2.9%	325 out of 15911 genes, 2.0%	1	gnl|UG|Bt#S56351214, gnl|UG|Bt#S38795441, gnl|UG|Bt#S12073108, gnl|UG|Bt#S29965779, gnl|UG|Bt#S29286735, gnl|UG|Bt#S33771554, gnl|UG|Bt#S29292233, gnl|UG|Bt#S26987910	aminoglycan catabolic process	2 out of 1013 genes, 0.2%	14 out of 15911 genes, 0.1%	1	gnl|UG|Bt#S31093782, gnl|UG|Bt#S33771343	regulation of nervous system development	2 out of 130 genes, 1.5%	141 out of 15911 genes, 0.9%	1	gnl|UG|Bt#S34287322, gnl|UG|Bt#S40977794
RNA splicing	7 out of 273 genes, 2.6%	276 out of 15911 genes, 1.7%	1	gnl|UG|Bt#S26472611, gnl|UG|Bt#S38753879, gnl|UG|Bt#S26988129, gnl|UG|Bt#S55885535, gnl|UG|Bt#S35469497, gnl|UG|Bt#S46901201, gnl|UG|Bt#S24283847	chromatin silencing	2 out of 1013 genes, 0.2%	14 out of 15911 genes, 0.1%	1	gnl|UG|Bt#S56351708, gnl|UG|Bt#S43309419	monocarboxylic acid metabolic process	4 out of 130 genes, 3.1%	350 out of 15911 genes, 2.2%	1	gnl|UG|Bt#S41446932, gnl|UG|Bt#S11933395, gnl|UG|Bt#S35469466, gnl|UG|Bt#S26987905
protein localization	18 out of 273 genes, 6.6%	841 out of 15911 genes, 5.3%	1	gnl|UG|Bt#S29313709, gnl|UG|Bt#S12072890, gnl|UG|Bt#S24172729, gnl|UG|Bt#S34484982, gnl|UG|Bt#S33771369, gnl|UG|Bt#S26987745, gnl|UG|Bt#S32812846, gnl|UG|Bt#S39738560, gnl|UG|Bt#S56351312, gnl|UG|Bt#S34287171, gnl|UG|Bt#S12073050, gnl|UG|Bt#S29311270, gnl|UG|Bt#S29299811, gnl|UG|Bt#S24272689, gnl|UG|Bt#S39546373, gnl|UG|Bt#S26710209, gnl|UG|Bt#S37507038, gnl|UG|Bt#S26472563	pyrimidine ribonucleoside triphosphate metabolic process	2 out of 1013 genes, 0.2%	14 out of 15911 genes, 0.1%	1	gnl|UG|Bt#S29300567, gnl|UG|Bt#S35469420	regulation of biological quality	19 out of 130 genes, 14.6%	2060 out of 15911 genes, 12.9%	1	gnl|UG|Bt#S35034754, gnl|UG|Bt#S53095019, gnl|UG|Bt#S11933450, gnl|UG|Bt#S39564631, gnl|UG|Bt#S35034743, gnl|UG|Bt#S42951521, gnl|UG|Bt#S26472701, gnl|UG|Bt#S41446932, gnl|UG|Bt#S38753782, gnl|UG|Bt#S39738663, gnl|UG|Bt#S12072540, gnl|UG|Bt#S24512466, gnl|UG|Bt#S26710282, gnl|UG|Bt#S29299811, gnl|UG|Bt#S29308148, gnl|UG|Bt#S31093928, gnl|UG|Bt#S35034910, gnl|UG|Bt#S33771554, gnl|UG|Bt#S11933395
cellular nitrogen compound catabolic process	12 out of 273 genes, 4.4%	528 out of 15911 genes, 3.3%	1	gnl|UG|Bt#S31153317, gnl|UG|Bt#S34287171, gnl|UG|Bt#S38432960, gnl|UG|Bt#S29721711, gnl|UG|Bt#S24172729, gnl|UG|Bt#S26472356, gnl|UG|Bt#S26988177, gnl|UG|Bt#S31093923, gnl|UG|Bt#S53256981, gnl|UG|Bt#S14267661, gnl|UG|Bt#S38432939, gnl|UG|Bt#S12073040	pyrimidine ribonucleoside triphosphate biosynthetic process	2 out of 1013 genes, 0.2%	14 out of 15911 genes, 0.1%	1	gnl|UG|Bt#S29300567, gnl|UG|Bt#S35469420	regulation of system process	4 out of 130 genes, 3.1%	351 out of 15911 genes, 2.2%	1	gnl|UG|Bt#S12072540, gnl|UG|Bt#S33771554, gnl|UG|Bt#S11933395, gnl|UG|Bt#S11933002
cellular component organization	58 out of 273 genes, 21.2%	3035 out of 15911 genes, 19.1%	1	gnl|UG|Bt#S24623804, gnl|UG|Bt#S56351214, gnl|UG|Bt#S33771347, gnl|UG|Bt#S29313709, gnl|UG|Bt#S56350819, gnl|UG|Bt#S26987760, gnl|UG|Bt#S29292831, gnl|UG|Bt#S53256981, gnl|UG|Bt#S46902883, gnl|UG|Bt#S38754304, gnl|UG|Bt#S29965779, gnl|UG|Bt#S39738605, gnl|UG|Bt#S37210123, gnl|UG|Bt#S30930467, gnl|UG|Bt#S26472486, gnl|UG|Bt#S26987745, gnl|UG|Bt#S29721821, gnl|UG|Bt#S29296479, gnl|UG|Bt#S27053462, …	peptidyl-arginine methylation	2 out of 1013 genes, 0.2%	14 out of 15911 genes, 0.1%	1	gnl|UG|Bt#S40831437, gnl|UG|Bt#S39759400	regulation of protein kinase activity	3 out of 130 genes, 2.3%	245 out of 15911 genes, 1.5%	1	gnl|UG|Bt#S33771355, gnl|UG|Bt#S35034870, gnl|UG|Bt#S11933395
positive regulation of DNA binding	2 out of 273 genes, 0.7%	48 out of 15911 genes, 0.3%	1	gnl|UG|Bt#S29292233, gnl|UG|Bt#S29965779	pentose metabolic process	2 out of 1013 genes, 0.2%	14 out of 15911 genes, 0.1%	1	gnl|UG|Bt#S29304082, gnl|UG|Bt#S28037058	regulation of intracellular protein kinase cascade	3 out of 130 genes, 2.3%	247 out of 15911 genes, 1.6%	1	gnl|UG|Bt#S35034870, gnl|UG|Bt#S11933002, gnl|UG|Bt#S26710282
carbohydrate derivative metabolic process	18 out of 273 genes, 6.6%	843 out of 15911 genes, 5.3%	1	gnl|UG|Bt#S29721711, gnl|UG|Bt#S24172729, gnl|UG|Bt#S26988177, gnl|UG|Bt#S53256981, gnl|UG|Bt#S46902783, gnl|UG|Bt#S14267661, gnl|UG|Bt#S12073040, gnl|UG|Bt#S31153317, gnl|UG|Bt#S26472597, gnl|UG|Bt#S34287171, gnl|UG|Bt#S33771343, gnl|UG|Bt#S38432960, gnl|UG|Bt#S12073050, gnl|UG|Bt#S31093923, gnl|UG|Bt#S24267271, gnl|UG|Bt#S20119426, gnl|UG|Bt#S38432939, gnl|UG|Bt#S29287004	multicellular organismal reproductive behavior	2 out of 1013 genes, 0.2%	14 out of 15911 genes, 0.1%	1	gnl|UG|Bt#S32418463, gnl|UG|Bt#S37210124	cell motility	6 out of 130 genes, 4.6%	574 out of 15911 genes, 3.6%	1	gnl|UG|Bt#S11933241, gnl|UG|Bt#S38432762, gnl|UG|Bt#S34287000, gnl|UG|Bt#S29721711, gnl|UG|Bt#S40977721, gnl|UG|Bt#S26472295
small molecule biosynthetic process	3 out of 273 genes, 1.1%	90 out of 15911 genes, 0.6%	1	gnl|UG|Bt#S40831313, gnl|UG|Bt#S56350819, gnl|UG|Bt#S35469466	quinone cofactor metabolic process	2 out of 1013 genes, 0.2%	14 out of 15911 genes, 0.1%	1	gnl|UG|Bt#S34485007, gnl|UG|Bt#S34287201	localization of cell	6 out of 130 genes, 4.6%	574 out of 15911 genes, 3.6%	1	gnl|UG|Bt#S11933241, gnl|UG|Bt#S38432762, gnl|UG|Bt#S34287000, gnl|UG|Bt#S29721711, gnl|UG|Bt#S40977721, gnl|UG|Bt#S26472295
regulation of anatomical structure size	5 out of 273 genes, 1.8%	182 out of 15911 genes, 1.1%	1	gnl|UG|Bt#S56351312, gnl|UG|Bt#S12072540, gnl|UG|Bt#S26472356, gnl|UG|Bt#S14561821, gnl|UG|Bt#S12073108	peroxisomal transport	2 out of 1013 genes, 0.2%	14 out of 15911 genes, 0.1%	1	gnl|UG|Bt#S39545741, gnl|UG|Bt#S34286979	RNA splicing, via transesterification reactions	3 out of 130 genes, 2.3%	248 out of 15911 genes, 1.6%	1	gnl|UG|Bt#S11933450, gnl|UG|Bt#S55885535, gnl|UG|Bt#S32418430
positive regulation of cell projection organization	2 out of 273 genes, 0.7%	49 out of 15911 genes, 0.3%	1	gnl|UG|Bt#S35034702, gnl|UG|Bt#S39738560	negative regulation of gene expression, epigenetic	2 out of 1013 genes, 0.2%	14 out of 15911 genes, 0.1%	1	gnl|UG|Bt#S56351708, gnl|UG|Bt#S43309419	RNA splicing, via transesterification reactions with bulged adenosine as nucleophile	3 out of 130 genes, 2.3%	248 out of 15911 genes, 1.6%	1	gnl|UG|Bt#S11933450, gnl|UG|Bt#S55885535, gnl|UG|Bt#S32418430
leukocyte differentiation	5 out of 273 genes, 1.8%	183 out of 15911 genes, 1.2%	1	gnl|UG|Bt#S56351214, gnl|UG|Bt#S38795441, gnl|UG|Bt#S33771554, gnl|UG|Bt#S34287179, gnl|UG|Bt#S29965779	regulation of antigen receptor-mediated signaling pathway	2 out of 1013 genes, 0.2%	14 out of 15911 genes, 0.1%	1	gnl|UG|Bt#S39738874, gnl|UG|Bt#S35469509	reproduction	12 out of 130 genes, 9.2%	1260 out of 15911 genes, 7.9%	1	gnl|UG|Bt#S11933450, gnl|UG|Bt#S12072540, gnl|UG|Bt#S34287000, gnl|UG|Bt#S29306923, gnl|UG|Bt#S12374131, gnl|UG|Bt#S26988047, gnl|UG|Bt#S24576076, gnl|UG|Bt#S38432762, gnl|UG|Bt#S35034743, gnl|UG|Bt#S25049479, gnl|UG|Bt#S11933395, gnl|UG|Bt#S27006993
negative regulation of nucleobase-containing compound metabolic process	5 out of 273 genes, 1.8%	183 out of 15911 genes, 1.2%	1	gnl|UG|Bt#S56351312, gnl|UG|Bt#S56351214, gnl|UG|Bt#S26472486, gnl|UG|Bt#S24286027, gnl|UG|Bt#S29965779	transforming growth factor beta production	2 out of 1013 genes, 0.2%	14 out of 15911 genes, 0.1%	1	gnl|UG|Bt#S11933169, gnl|UG|Bt#S12073045	response to nutrient	2 out of 130 genes, 1.5%	146 out of 15911 genes, 0.9%	1	gnl|UG|Bt#S36351843, gnl|UG|Bt#S11933002
negative regulation of nitrogen compound metabolic process	5 out of 273 genes, 1.8%	183 out of 15911 genes, 1.2%	1	gnl|UG|Bt#S56351312, gnl|UG|Bt#S56351214, gnl|UG|Bt#S26472486, gnl|UG|Bt#S24286027, gnl|UG|Bt#S29965779	purine-containing compound transmembrane transport	2 out of 1013 genes, 0.2%	14 out of 15911 genes, 0.1%	1	gnl|UG|Bt#S29309686, gnl|UG|Bt#S12072699	muscle system process	3 out of 130 genes, 2.3%	253 out of 15911 genes, 1.6%	1	gnl|UG|Bt#S38753782, gnl|UG|Bt#S11933450, gnl|UG|Bt#S11933395
induction of programmed cell death	11 out of 273 genes, 4.0%	482 out of 15911 genes, 3.0%	1	gnl|UG|Bt#S29313709, gnl|UG|Bt#S27053479, gnl|UG|Bt#S34823429, gnl|UG|Bt#S26472356, gnl|UG|Bt#S37223771, gnl|UG|Bt#S56351864, gnl|UG|Bt#S26987913, gnl|UG|Bt#S14267661, gnl|UG|Bt#S29296479, gnl|UG|Bt#S14561821, gnl|UG|Bt#S34287301	lipid biosynthetic process	15 out of 1013 genes, 1.5%	189 out of 15911 genes, 1.2%	1	gnl|UG|Bt#S26987817, gnl|UG|Bt#S12072540, gnl|UG|Bt#S32812565, gnl|UG|Bt#S37581415, gnl|UG|Bt#S28037061, gnl|UG|Bt#S11933002, gnl|UG|Bt#S35469466, gnl|UG|Bt#S32812623, gnl|UG|Bt#S23964970, gnl|UG|Bt#S38795374, gnl|UG|Bt#S26710050, gnl|UG|Bt#S32812583, gnl|UG|Bt#S22474057, gnl|UG|Bt#S29286867, gnl|UG|Bt#S26987905	nucleobase-containing compound biosynthetic process	3 out of 130 genes, 2.3%	253 out of 15911 genes, 1.6%	1	gnl|UG|Bt#S12072540, gnl|UG|Bt#S11933395, gnl|UG|Bt#S29310784
cellular cation homeostasis	8 out of 273 genes, 2.9%	330 out of 15911 genes, 2.1%	1	gnl|UG|Bt#S56351531, gnl|UG|Bt#S12072890, gnl|UG|Bt#S12072540, gnl|UG|Bt#S24172729, gnl|UG|Bt#S26472356, gnl|UG|Bt#S12073108, gnl|UG|Bt#S39738560, gnl|UG|Bt#S29299811	protein ubiquitination	18 out of 1013 genes, 1.8%	232 out of 15911 genes, 1.5%	1	gnl|UG|Bt#S35035026, gnl|UG|Bt#S55894737, gnl|UG|Bt#S40831407, gnl|UG|Bt#S36134270, gnl|UG|Bt#S29309782, gnl|UG|Bt#S53256938, gnl|UG|Bt#S56351965, gnl|UG|Bt#S32020349, gnl|UG|Bt#S32812578, gnl|UG|Bt#S35175321, gnl|UG|Bt#S40977686, gnl|UG|Bt#S55895085, gnl|UG|Bt#S35469309, gnl|UG|Bt#S27562193, gnl|UG|Bt#S36135927, gnl|UG|Bt#S24260886, gnl|UG|Bt#S32418455, gnl|UG|Bt#S55895964	hemopoiesis	3 out of 130 genes, 2.3%	254 out of 15911 genes, 1.6%	1	gnl|UG|Bt#S38795441, gnl|UG|Bt#S33771554, gnl|UG|Bt#S27006993
protein transport	14 out of 273 genes, 5.1%	640 out of 15911 genes, 4.0%	1	gnl|UG|Bt#S29313709, gnl|UG|Bt#S34287171, gnl|UG|Bt#S12072890, gnl|UG|Bt#S12073050, gnl|UG|Bt#S29311270, gnl|UG|Bt#S24172729, gnl|UG|Bt#S29299811, gnl|UG|Bt#S34484982, gnl|UG|Bt#S33771369, gnl|UG|Bt#S39546373, gnl|UG|Bt#S32812846, gnl|UG|Bt#S26710209, gnl|UG|Bt#S37507038, gnl|UG|Bt#S26472563	signal transduction in response to DNA damage	9 out of 1013 genes, 0.9%	105 out of 15911 genes, 0.7%	1	gnl|UG|Bt#S29296135, gnl|UG|Bt#S29291329, gnl|UG|Bt#S39738768, gnl|UG|Bt#S33771559, gnl|UG|Bt#S24273129, gnl|UG|Bt#S29287640, gnl|UG|Bt#S31093899, gnl|UG|Bt#S30930623, gnl|UG|Bt#S25049522	microtubule cytoskeleton organization	2 out of 130 genes, 1.5%	149 out of 15911 genes, 0.9%	1	gnl|UG|Bt#S29314137, gnl|UG|Bt#S29721711
hormone-mediated signaling pathway	2 out of 273 genes, 0.7%	50 out of 15911 genes, 0.3%	1	gnl|UG|Bt#S39738560, gnl|UG|Bt#S46901746	in utero embryonic development	7 out of 1013 genes, 0.7%	78 out of 15911 genes, 0.5%	1	gnl|UG|Bt#S39546934, gnl|UG|Bt#S34287000, gnl|UG|Bt#S35034903, gnl|UG|Bt#S38754304, gnl|UG|Bt#S12073045, gnl|UG|Bt#S36054666, gnl|UG|Bt#S31094063	neuron projection development	2 out of 130 genes, 1.5%	150 out of 15911 genes, 0.9%	1	gnl|UG|Bt#S35034743, gnl|UG|Bt#S35034910
vasculature development	5 out of 273 genes, 1.8%	185 out of 15911 genes, 1.2%	1	gnl|UG|Bt#S24623804, gnl|UG|Bt#S35469476, gnl|UG|Bt#S56351312, gnl|UG|Bt#S34287000, gnl|UG|Bt#S29965779	retinoid metabolic process	3 out of 1013 genes, 0.3%	26 out of 15911 genes, 0.2%	1	gnl|UG|Bt#S29303889, gnl|UG|Bt#S24272783, gnl|UG|Bt#S38754281	sensory organ development	3 out of 130 genes, 2.3%	256 out of 15911 genes, 1.6%	1	gnl|UG|Bt#S35174330, gnl|UG|Bt#S35034870, gnl|UG|Bt#S11933395
response to cytokine stimulus	5 out of 273 genes, 1.8%	185 out of 15911 genes, 1.2%	1	gnl|UG|Bt#S14267661, gnl|UG|Bt#S33771554, gnl|UG|Bt#S11933491, gnl|UG|Bt#S29292233, gnl|UG|Bt#S29305954	induction of apoptosis by extracellular signals	3 out of 1013 genes, 0.3%	26 out of 15911 genes, 0.2%	1	gnl|UG|Bt#S40831407, gnl|UG|Bt#S30141250, gnl|UG|Bt#S26472740	protein glycosylation	2 out of 130 genes, 1.5%	152 out of 15911 genes, 1.0%	1	gnl|UG|Bt#S26987696, gnl|UG|Bt#S24287660
cofactor biosynthetic process	3 out of 273 genes, 1.1%	93 out of 15911 genes, 0.6%	1	gnl|UG|Bt#S33771538, gnl|UG|Bt#S32492082, gnl|UG|Bt#S37507215	mRNA 3'-end processing	3 out of 1013 genes, 0.3%	26 out of 15911 genes, 0.2%	1	gnl|UG|Bt#S11933450, gnl|UG|Bt#S35469497, gnl|UG|Bt#S11933126	macromolecule glycosylation	2 out of 130 genes, 1.5%	152 out of 15911 genes, 1.0%	1	gnl|UG|Bt#S26987696, gnl|UG|Bt#S24287660
gene expression	48 out of 273 genes, 17.6%	2497 out of 15911 genes, 15.7%	1	gnl|UG|Bt#S29313709, gnl|UG|Bt#S37507187, gnl|UG|Bt#S36134981, gnl|UG|Bt#S35469497, gnl|UG|Bt#S29311526, gnl|UG|Bt#S39545952, gnl|UG|Bt#S29310719, gnl|UG|Bt#S31657813, gnl|UG|Bt#S46901201, gnl|UG|Bt#S56350707, gnl|UG|Bt#S29721675, gnl|UG|Bt#S56351154, gnl|UG|Bt#S26988129, gnl|UG|Bt#S39547687, gnl|UG|Bt#S33771496, gnl|UG|Bt#S39759288, gnl|UG|Bt#S24267271, gnl|UG|Bt#S26472611, gnl|UG|Bt#S34287301, …	negative regulation of intracellular transport	3 out of 1013 genes, 0.3%	26 out of 15911 genes, 0.2%	1	gnl|UG|Bt#S34485116, gnl|UG|Bt#S39738749, gnl|UG|Bt#S32418463	glycosylation	2 out of 130 genes, 1.5%	152 out of 15911 genes, 1.0%	1	gnl|UG|Bt#S26987696, gnl|UG|Bt#S24287660
purine nucleotide catabolic process	11 out of 273 genes, 4.0%	487 out of 15911 genes, 3.1%	1	gnl|UG|Bt#S31153317, gnl|UG|Bt#S34287171, gnl|UG|Bt#S38432960, gnl|UG|Bt#S29721711, gnl|UG|Bt#S24172729, gnl|UG|Bt#S26988177, gnl|UG|Bt#S31093923, gnl|UG|Bt#S53256981, gnl|UG|Bt#S14267661, gnl|UG|Bt#S38432939, gnl|UG|Bt#S12073040	transmembrane receptor protein tyrosine kinase signaling pathway	36 out of 1013 genes, 3.6%	496 out of 15911 genes, 3.1%	1	gnl|UG|Bt#S12072483, gnl|UG|Bt#S24271509, gnl|UG|Bt#S56350985, gnl|UG|Bt#S12072890, gnl|UG|Bt#S40596799, gnl|UG|Bt#S27053562, gnl|UG|Bt#S36139602, gnl|UG|Bt#S24172729, gnl|UG|Bt#S55357385, gnl|UG|Bt#S26472486, gnl|UG|Bt#S33771362, gnl|UG|Bt#S29299811, gnl|UG|Bt#S34286983, gnl|UG|Bt#S39546883, gnl|UG|Bt#S31093955, gnl|UG|Bt#S38754303, gnl|UG|Bt#S40831234, gnl|UG|Bt#S11933212, gnl|UG|Bt#S53095019, …	cell morphogenesis involved in differentiation	3 out of 130 genes, 2.3%	259 out of 15911 genes, 1.6%	1	gnl|UG|Bt#S26472486, gnl|UG|Bt#S35034743, gnl|UG|Bt#S35034910
regulation of endothelial cell migration	2 out of 273 genes, 0.7%	51 out of 15911 genes, 0.3%	1	gnl|UG|Bt#S24623804, gnl|UG|Bt#S26472486	gland development	8 out of 1013 genes, 0.8%	92 out of 15911 genes, 0.6%	1	gnl|UG|Bt#S23964970, gnl|UG|Bt#S29300567, gnl|UG|Bt#S26710161, gnl|UG|Bt#S56350690, gnl|UG|Bt#S56350565, gnl|UG|Bt#S30930469, gnl|UG|Bt#S24271248, gnl|UG|Bt#S12065966	lymphocyte differentiation	2 out of 130 genes, 1.5%	153 out of 15911 genes, 1.0%	1	gnl|UG|Bt#S38795441, gnl|UG|Bt#S33771554
positive regulation of cell migration	2 out of 273 genes, 0.7%	51 out of 15911 genes, 0.3%	1	gnl|UG|Bt#S24623804, gnl|UG|Bt#S12073108	induction of programmed cell death	35 out of 1013 genes, 3.5%	482 out of 15911 genes, 3.0%	1	gnl|UG|Bt#S56350985, gnl|UG|Bt#S24168370, gnl|UG|Bt#S56350690, gnl|UG|Bt#S30930555, gnl|UG|Bt#S38432882, gnl|UG|Bt#S40831407, gnl|UG|Bt#S29296479, gnl|UG|Bt#S26999116, gnl|UG|Bt#S29423789, gnl|UG|Bt#S28283168, gnl|UG|Bt#S38432946, gnl|UG|Bt#S56351864, gnl|UG|Bt#S56350842, gnl|UG|Bt#S27557656, gnl|UG|Bt#S12072920, gnl|UG|Bt#S35469408, gnl|UG|Bt#S27562037, gnl|UG|Bt#S38795434, gnl|UG|Bt#S53142865, …	locomotion	9 out of 130 genes, 6.9%	936 out of 15911 genes, 5.9%	1	gnl|UG|Bt#S11933241, gnl|UG|Bt#S35034754, gnl|UG|Bt#S38432762, gnl|UG|Bt#S35034743, gnl|UG|Bt#S42951521, gnl|UG|Bt#S34287000, gnl|UG|Bt#S29721711, gnl|UG|Bt#S40977721, gnl|UG|Bt#S26472295
positive regulation of cellular component movement	2 out of 273 genes, 0.7%	51 out of 15911 genes, 0.3%	1	gnl|UG|Bt#S24623804, gnl|UG|Bt#S12073108	response to ionizing radiation	6 out of 1013 genes, 0.6%	65 out of 15911 genes, 0.4%	1	gnl|UG|Bt#S38753782, gnl|UG|Bt#S40977562, gnl|UG|Bt#S27561398, gnl|UG|Bt#S34817807, gnl|UG|Bt#S11933002, gnl|UG|Bt#S30930469	heterocycle biosynthetic process	3 out of 130 genes, 2.3%	261 out of 15911 genes, 1.6%	1	gnl|UG|Bt#S12072540, gnl|UG|Bt#S11933395, gnl|UG|Bt#S29310784
positive regulation of cell motility	2 out of 273 genes, 0.7%	51 out of 15911 genes, 0.3%	1	gnl|UG|Bt#S24623804, gnl|UG|Bt#S12073108	RNA transport	10 out of 1013 genes, 1.0%	120 out of 15911 genes, 0.8%	1	gnl|UG|Bt#S33852524, gnl|UG|Bt#S38795305, gnl|UG|Bt#S11933450, gnl|UG|Bt#S34287103, gnl|UG|Bt#S39546290, gnl|UG|Bt#S40977774, gnl|UG|Bt#S26710141, gnl|UG|Bt#S26988269, gnl|UG|Bt#S33771404, gnl|UG|Bt#S29721674	regulation of synaptic transmission	2 out of 130 genes, 1.5%	155 out of 15911 genes, 1.0%	1	gnl|UG|Bt#S33771554, gnl|UG|Bt#S11933395
regulation of cell migration	3 out of 273 genes, 1.1%	94 out of 15911 genes, 0.6%	1	gnl|UG|Bt#S24623804, gnl|UG|Bt#S26472486, gnl|UG|Bt#S12073108	establishment of RNA localization	10 out of 1013 genes, 1.0%	120 out of 15911 genes, 0.8%	1	gnl|UG|Bt#S33852524, gnl|UG|Bt#S38795305, gnl|UG|Bt#S11933450, gnl|UG|Bt#S34287103, gnl|UG|Bt#S39546290, gnl|UG|Bt#S40977774, gnl|UG|Bt#S26710141, gnl|UG|Bt#S26988269, gnl|UG|Bt#S33771404, gnl|UG|Bt#S29721674	regulation of protein serine/threonine kinase activity	2 out of 130 genes, 1.5%	155 out of 15911 genes, 1.0%	1	gnl|UG|Bt#S35034870, gnl|UG|Bt#S11933395
response to molecule of bacterial origin	5 out of 273 genes, 1.8%	187 out of 15911 genes, 1.2%	1	gnl|UG|Bt#S12072540, gnl|UG|Bt#S26472701, gnl|UG|Bt#S11933002, gnl|UG|Bt#S29292233, gnl|UG|Bt#S46901746	single fertilization	5 out of 1013 genes, 0.5%	52 out of 15911 genes, 0.3%	1	gnl|UG|Bt#S27553912, gnl|UG|Bt#S36130244, gnl|UG|Bt#S36351799, gnl|UG|Bt#S26987902, gnl|UG|Bt#S12065966	cation homeostasis	4 out of 130 genes, 3.1%	376 out of 15911 genes, 2.4%	1	gnl|UG|Bt#S35034743, gnl|UG|Bt#S12072540, gnl|UG|Bt#S11933395, gnl|UG|Bt#S29299811
S phase	4 out of 273 genes, 1.5%	140 out of 15911 genes, 0.9%	1	gnl|UG|Bt#S26179681, gnl|UG|Bt#S37507066, gnl|UG|Bt#S26988177, gnl|UG|Bt#S37210077	dicarboxylic acid metabolic process	5 out of 1013 genes, 0.5%	52 out of 15911 genes, 0.3%	1	gnl|UG|Bt#S29310449, gnl|UG|Bt#S31751984, gnl|UG|Bt#S33852515, gnl|UG|Bt#S26472318, gnl|UG|Bt#S33852586	embryonic morphogenesis	4 out of 130 genes, 3.1%	377 out of 15911 genes, 2.4%	1	gnl|UG|Bt#S12072540, gnl|UG|Bt#S35034870, gnl|UG|Bt#S11933395, gnl|UG|Bt#S26987683
establishment of protein localization	14 out of 273 genes, 5.1%	646 out of 15911 genes, 4.1%	1	gnl|UG|Bt#S29313709, gnl|UG|Bt#S34287171, gnl|UG|Bt#S12072890, gnl|UG|Bt#S12073050, gnl|UG|Bt#S29311270, gnl|UG|Bt#S24172729, gnl|UG|Bt#S29299811, gnl|UG|Bt#S34484982, gnl|UG|Bt#S33771369, gnl|UG|Bt#S39546373, gnl|UG|Bt#S32812846, gnl|UG|Bt#S26710209, gnl|UG|Bt#S37507038, gnl|UG|Bt#S26472563	translational initiation	4 out of 1013 genes, 0.4%	39 out of 15911 genes, 0.2%	1	gnl|UG|Bt#S39547645, gnl|UG|Bt#S37507046, gnl|UG|Bt#S27053562, gnl|UG|Bt#S35174371	embryonic organ morphogenesis	2 out of 130 genes, 1.5%	160 out of 15911 genes, 1.0%	1	gnl|UG|Bt#S35034870, gnl|UG|Bt#S11933395
chromosome organization	14 out of 273 genes, 5.1%	646 out of 15911 genes, 4.1%	1	gnl|UG|Bt#S56351214, gnl|UG|Bt#S33771347, gnl|UG|Bt#S56350553, gnl|UG|Bt#S56350819, gnl|UG|Bt#S24268024, gnl|UG|Bt#S30930644, gnl|UG|Bt#S27053479, gnl|UG|Bt#S35035021, gnl|UG|Bt#S29965779, gnl|UG|Bt#S39738605, gnl|UG|Bt#S37210123, gnl|UG|Bt#S29296479, gnl|UG|Bt#S27053462, gnl|UG|Bt#S36018852	cyclic nucleotide biosynthetic process	4 out of 1013 genes, 0.4%	39 out of 15911 genes, 0.2%	1	gnl|UG|Bt#S39738868, gnl|UG|Bt#S29270811, gnl|UG|Bt#S32812583, gnl|UG|Bt#S12071624	cellular protein metabolic process	25 out of 130 genes, 19.2%	2849 out of 15911 genes, 17.9%	1	gnl|UG|Bt#S29313709, gnl|UG|Bt#S35174330, gnl|UG|Bt#S24268024, gnl|UG|Bt#S29721711, gnl|UG|Bt#S27559941, gnl|UG|Bt#S29306923, gnl|UG|Bt#S38432762, gnl|UG|Bt#S35034743, gnl|UG|Bt#S24287660, gnl|UG|Bt#S26472701, gnl|UG|Bt#S24278968, gnl|UG|Bt#S26472591, gnl|UG|Bt#S40831264, gnl|UG|Bt#S38795441, gnl|UG|Bt#S26987696, gnl|UG|Bt#S39546207, gnl|UG|Bt#S12374131, gnl|UG|Bt#S26988047, gnl|UG|Bt#S24576076, …
protein modification by small protein conjugation or removal	10 out of 273 genes, 3.7%	438 out of 15911 genes, 2.8%	1	gnl|UG|Bt#S32020349, gnl|UG|Bt#S39545903, gnl|UG|Bt#S38754181, gnl|UG|Bt#S33771348, gnl|UG|Bt#S56351864, gnl|UG|Bt#S35035021, gnl|UG|Bt#S12072538, gnl|UG|Bt#S26472611, gnl|UG|Bt#S33771554, gnl|UG|Bt#S29309782	wound healing	4 out of 1013 genes, 0.4%	39 out of 15911 genes, 0.2%	1	gnl|UG|Bt#S37963853, gnl|UG|Bt#S26472562, gnl|UG|Bt#S12072699, gnl|UG|Bt#S12073045	response to nutrient levels	3 out of 130 genes, 2.3%	271 out of 15911 genes, 1.7%	1	gnl|UG|Bt#S35034910, gnl|UG|Bt#S36351843, gnl|UG|Bt#S11933002
purine-containing compound catabolic process	11 out of 273 genes, 4.0%	490 out of 15911 genes, 3.1%	1	gnl|UG|Bt#S31153317, gnl|UG|Bt#S34287171, gnl|UG|Bt#S38432960, gnl|UG|Bt#S29721711, gnl|UG|Bt#S24172729, gnl|UG|Bt#S26988177, gnl|UG|Bt#S31093923, gnl|UG|Bt#S53256981, gnl|UG|Bt#S14267661, gnl|UG|Bt#S38432939, gnl|UG|Bt#S12073040	steroid biosynthetic process	7 out of 1013 genes, 0.7%	79 out of 15911 genes, 0.5%	1	gnl|UG|Bt#S23964970, gnl|UG|Bt#S38795374, gnl|UG|Bt#S12072540, gnl|UG|Bt#S32812583, gnl|UG|Bt#S22474057, gnl|UG|Bt#S11933002, gnl|UG|Bt#S26987905	behavior	4 out of 130 genes, 3.1%	383 out of 15911 genes, 2.4%	1	gnl|UG|Bt#S35034743, gnl|UG|Bt#S33771554, gnl|UG|Bt#S35034910, gnl|UG|Bt#S24278968
DNA catabolic process	2 out of 273 genes, 0.7%	52 out of 15911 genes, 0.3%	1	gnl|UG|Bt#S34823429, gnl|UG|Bt#S29296479	cofactor biosynthetic process	8 out of 1013 genes, 0.8%	93 out of 15911 genes, 0.6%	1	gnl|UG|Bt#S24243829, gnl|UG|Bt#S32492082, gnl|UG|Bt#S33771434, gnl|UG|Bt#S37507215, gnl|UG|Bt#S35122671, gnl|UG|Bt#S40977559, gnl|UG|Bt#S34817807, gnl|UG|Bt#S36018770	symbiosis, encompassing mutualism through parasitism	2 out of 130 genes, 1.5%	163 out of 15911 genes, 1.0%	1	gnl|UG|Bt#S11933450, gnl|UG|Bt#S35034910
enzyme linked receptor protein signaling pathway	16 out of 273 genes, 5.9%	754 out of 15911 genes, 4.7%	1	gnl|UG|Bt#S24623804, gnl|UG|Bt#S35174330, gnl|UG|Bt#S12072890, gnl|UG|Bt#S34287000, gnl|UG|Bt#S38432960, gnl|UG|Bt#S24172729, gnl|UG|Bt#S32418381, gnl|UG|Bt#S46901367, gnl|UG|Bt#S29299811, gnl|UG|Bt#S37210123, gnl|UG|Bt#S26987913, gnl|UG|Bt#S26472486, gnl|UG|Bt#S34287197, gnl|UG|Bt#S33771554, gnl|UG|Bt#S29721821, gnl|UG|Bt#S26472563	positive regulation of kinase activity	12 out of 1013 genes, 1.2%	149 out of 15911 genes, 0.9%	1	gnl|UG|Bt#S33771362, gnl|UG|Bt#S56351864, gnl|UG|Bt#S55357385, gnl|UG|Bt#S36018742, gnl|UG|Bt#S38795292, gnl|UG|Bt#S27561846, gnl|UG|Bt#S40831407, gnl|UG|Bt#S27562193, gnl|UG|Bt#S11932670, gnl|UG|Bt#S36018852, gnl|UG|Bt#S38795346, gnl|UG|Bt#S56351965	organelle organization	15 out of 130 genes, 11.5%	1673 out of 15911 genes, 10.5%	1	gnl|UG|Bt#S21128452, gnl|UG|Bt#S53095019, gnl|UG|Bt#S24279989, gnl|UG|Bt#S24268024, gnl|UG|Bt#S39738663, gnl|UG|Bt#S29721711, gnl|UG|Bt#S40831259, gnl|UG|Bt#S38753934, gnl|UG|Bt#S26710282, gnl|UG|Bt#S29314137, gnl|UG|Bt#S56351792, gnl|UG|Bt#S24287660, gnl|UG|Bt#S35034910, gnl|UG|Bt#S29721709, gnl|UG|Bt#S26987905
regulation of neurological system process	5 out of 273 genes, 1.8%	189 out of 15911 genes, 1.2%	1	gnl|UG|Bt#S33771554, gnl|UG|Bt#S34286919, gnl|UG|Bt#S11933002, gnl|UG|Bt#S32020323, gnl|UG|Bt#S46901746	negative regulation of organelle organization	9 out of 1013 genes, 0.9%	107 out of 15911 genes, 0.7%	1	gnl|UG|Bt#S31093911, gnl|UG|Bt#S16391081, gnl|UG|Bt#S40831245, gnl|UG|Bt#S38754184, gnl|UG|Bt#S42951521, gnl|UG|Bt#S30930623, gnl|UG|Bt#S39738560, gnl|UG|Bt#S39759367, gnl|UG|Bt#S37507224	RNA splicing	3 out of 130 genes, 2.3%	276 out of 15911 genes, 1.7%	1	gnl|UG|Bt#S11933450, gnl|UG|Bt#S55885535, gnl|UG|Bt#S32418430
cofactor metabolic process	6 out of 273 genes, 2.2%	238 out of 15911 genes, 1.5%	1	gnl|UG|Bt#S33771538, gnl|UG|Bt#S32492082, gnl|UG|Bt#S26472356, gnl|UG|Bt#S37507215, gnl|UG|Bt#S35469466, gnl|UG|Bt#S26987905	positive regulation of protein kinase activity	10 out of 1013 genes, 1.0%	121 out of 15911 genes, 0.8%	1	gnl|UG|Bt#S33771362, gnl|UG|Bt#S56351864, gnl|UG|Bt#S55357385, gnl|UG|Bt#S38795292, gnl|UG|Bt#S40831407, gnl|UG|Bt#S27562193, gnl|UG|Bt#S11932670, gnl|UG|Bt#S36018852, gnl|UG|Bt#S38795346, gnl|UG|Bt#S56351965	cellular membrane organization	2 out of 130 genes, 1.5%	166 out of 15911 genes, 1.0%	1	gnl|UG|Bt#S24287660, gnl|UG|Bt#S29721709
protein modification by small protein conjugation	9 out of 273 genes, 3.3%	389 out of 15911 genes, 2.4%	1	gnl|UG|Bt#S32020349, gnl|UG|Bt#S39545903, gnl|UG|Bt#S38754181, gnl|UG|Bt#S33771348, gnl|UG|Bt#S56351864, gnl|UG|Bt#S12072538, gnl|UG|Bt#S26472611, gnl|UG|Bt#S33771554, gnl|UG|Bt#S29309782	microspike assembly	3 out of 1013 genes, 0.3%	27 out of 15911 genes, 0.2%	1	gnl|UG|Bt#S56350985, gnl|UG|Bt#S56351006, gnl|UG|Bt#S55883549	membrane organization	2 out of 130 genes, 1.5%	167 out of 15911 genes, 1.0%	1	gnl|UG|Bt#S24287660, gnl|UG|Bt#S29721709
developmental process involved in reproduction	8 out of 273 genes, 2.9%	339 out of 15911 genes, 2.1%	1	gnl|UG|Bt#S26987980, gnl|UG|Bt#S56351312, gnl|UG|Bt#S32418438, gnl|UG|Bt#S34287000, gnl|UG|Bt#S35034871, gnl|UG|Bt#S38432762, gnl|UG|Bt#S34287179, gnl|UG|Bt#S46901746	vasodilation	3 out of 1013 genes, 0.3%	27 out of 15911 genes, 0.2%	1	gnl|UG|Bt#S12072540, gnl|UG|Bt#S32812583, gnl|UG|Bt#S37581475	regulation of cytokine production	3 out of 130 genes, 2.3%	279 out of 15911 genes, 1.8%	1	gnl|UG|Bt#S36351843, gnl|UG|Bt#S11933002, gnl|UG|Bt#S40831234
regulation of cell morphogenesis involved in differentiation	2 out of 273 genes, 0.7%	53 out of 15911 genes, 0.3%	1	gnl|UG|Bt#S56351312, gnl|UG|Bt#S26472486	endocrine process	3 out of 1013 genes, 0.3%	27 out of 15911 genes, 0.2%	1	gnl|UG|Bt#S38753782, gnl|UG|Bt#S12073108, gnl|UG|Bt#S37210124	interspecies interaction between organisms	2 out of 130 genes, 1.5%	168 out of 15911 genes, 1.1%	1	gnl|UG|Bt#S11933450, gnl|UG|Bt#S35034910
sphingoid metabolic process	2 out of 273 genes, 0.7%	53 out of 15911 genes, 0.3%	1	gnl|UG|Bt#S46902783, gnl|UG|Bt#S20119426	response to hexose stimulus	7 out of 1013 genes, 0.7%	80 out of 15911 genes, 0.5%	1	gnl|UG|Bt#S26472719, gnl|UG|Bt#S11932323, gnl|UG|Bt#S37507046, gnl|UG|Bt#S11933169, gnl|UG|Bt#S37581475, gnl|UG|Bt#S26987819, gnl|UG|Bt#S37223804	embryo development	6 out of 130 genes, 4.6%	626 out of 15911 genes, 3.9%	1	gnl|UG|Bt#S12072540, gnl|UG|Bt#S34287000, gnl|UG|Bt#S35034870, gnl|UG|Bt#S11933395, gnl|UG|Bt#S26987683, gnl|UG|Bt#S38754304
tissue development	17 out of 273 genes, 6.2%	812 out of 15911 genes, 5.1%	1	gnl|UG|Bt#S24623804, gnl|UG|Bt#S56351812, gnl|UG|Bt#S11933002, gnl|UG|Bt#S38754304, gnl|UG|Bt#S37210123, gnl|UG|Bt#S35469476, gnl|UG|Bt#S26472486, gnl|UG|Bt#S34287197, gnl|UG|Bt#S56351312, gnl|UG|Bt#S36133363, gnl|UG|Bt#S34287000, gnl|UG|Bt#S12072540, gnl|UG|Bt#S12071624, gnl|UG|Bt#S24272689, gnl|UG|Bt#S39546160, gnl|UG|Bt#S29292233, gnl|UG|Bt#S46901746	response to monosaccharide stimulus	7 out of 1013 genes, 0.7%	80 out of 15911 genes, 0.5%	1	gnl|UG|Bt#S26472719, gnl|UG|Bt#S11932323, gnl|UG|Bt#S37507046, gnl|UG|Bt#S11933169, gnl|UG|Bt#S37581475, gnl|UG|Bt#S26987819, gnl|UG|Bt#S37223804	rhythmic process	2 out of 130 genes, 1.5%	170 out of 15911 genes, 1.1%	1	gnl|UG|Bt#S35034746, gnl|UG|Bt#S35034910
mitochondrion organization	3 out of 273 genes, 1.1%	97 out of 15911 genes, 0.6%	1	gnl|UG|Bt#S34823429, gnl|UG|Bt#S29296479, gnl|UG|Bt#S56351864	cellular glucose homeostasis	2 out of 1013 genes, 0.2%	15 out of 15911 genes, 0.1%	1	gnl|UG|Bt#S38753782, gnl|UG|Bt#S26472457	glycoprotein biosynthetic process	2 out of 130 genes, 1.5%	171 out of 15911 genes, 1.1%	1	gnl|UG|Bt#S26987696, gnl|UG|Bt#S24287660
macromolecule methylation	3 out of 273 genes, 1.1%	97 out of 15911 genes, 0.6%	1	gnl|UG|Bt#S29287667, gnl|UG|Bt#S24268024, gnl|UG|Bt#S27053479	placenta development	2 out of 1013 genes, 0.2%	15 out of 15911 genes, 0.1%	1	gnl|UG|Bt#S11933178, gnl|UG|Bt#S36054666	negative regulation of hydrolase activity	2 out of 130 genes, 1.5%	172 out of 15911 genes, 1.1%	1	gnl|UG|Bt#S35034743, gnl|UG|Bt#S35034870
transmembrane receptor protein tyrosine kinase signaling pathway	11 out of 273 genes, 4.0%	496 out of 15911 genes, 3.1%	1	gnl|UG|Bt#S24623804, gnl|UG|Bt#S12072890, gnl|UG|Bt#S38432960, gnl|UG|Bt#S24172729, gnl|UG|Bt#S32418381, gnl|UG|Bt#S46901367, gnl|UG|Bt#S29299811, gnl|UG|Bt#S26987913, gnl|UG|Bt#S26472486, gnl|UG|Bt#S29721821, gnl|UG|Bt#S26472563	regulation of heart rate	2 out of 1013 genes, 0.2%	15 out of 15911 genes, 0.1%	1	gnl|UG|Bt#S12072540, gnl|UG|Bt#S12073108	M phase	4 out of 130 genes, 3.1%	400 out of 15911 genes, 2.5%	1	gnl|UG|Bt#S21128452, gnl|UG|Bt#S39759318, gnl|UG|Bt#S56351792, gnl|UG|Bt#S29721711
fatty acid metabolic process	6 out of 273 genes, 2.2%	241 out of 15911 genes, 1.5%	1	gnl|UG|Bt#S40831313, gnl|UG|Bt#S30915831, gnl|UG|Bt#S12073108, gnl|UG|Bt#S35469466, gnl|UG|Bt#S34484965, gnl|UG|Bt#S26987905	acute-phase response	2 out of 1013 genes, 0.2%	15 out of 15911 genes, 0.1%	1	gnl|UG|Bt#S26988281, gnl|UG|Bt#S11933002	cell part morphogenesis	2 out of 130 genes, 1.5%	176 out of 15911 genes, 1.1%	1	gnl|UG|Bt#S35034743, gnl|UG|Bt#S35034910
regulation of catalytic activity	21 out of 273 genes, 7.7%	1029 out of 15911 genes, 6.5%	1	gnl|UG|Bt#S24623804, gnl|UG|Bt#S31093991, gnl|UG|Bt#S26987980, gnl|UG|Bt#S39738868, gnl|UG|Bt#S56351673, gnl|UG|Bt#S26988177, gnl|UG|Bt#S12073108, gnl|UG|Bt#S12072282, gnl|UG|Bt#S37210123, gnl|UG|Bt#S35469476, gnl|UG|Bt#S46901646, gnl|UG|Bt#S36018852, gnl|UG|Bt#S56351312, gnl|UG|Bt#S56351531, gnl|UG|Bt#S33771355, gnl|UG|Bt#S56351864, gnl|UG|Bt#S31093923, gnl|UG|Bt#S26987913, gnl|UG|Bt#S37223836, …	regulation of cellular amine metabolic process	2 out of 1013 genes, 0.2%	15 out of 15911 genes, 0.1%	1	gnl|UG|Bt#S26987980, gnl|UG|Bt#S35035032	cell projection morphogenesis	2 out of 130 genes, 1.5%	176 out of 15911 genes, 1.1%	1	gnl|UG|Bt#S35034743, gnl|UG|Bt#S35034910
methylation	3 out of 273 genes, 1.1%	98 out of 15911 genes, 0.6%	1	gnl|UG|Bt#S29287667, gnl|UG|Bt#S24268024, gnl|UG|Bt#S27053479	secretory granule organization	2 out of 1013 genes, 0.2%	15 out of 15911 genes, 0.1%	1	gnl|UG|Bt#S24276638, gnl|UG|Bt#S31153399	regulation of secretion	2 out of 130 genes, 1.5%	176 out of 15911 genes, 1.1%	1	gnl|UG|Bt#S11933395, gnl|UG|Bt#S11933002
regulation of cellular component organization	12 out of 273 genes, 4.4%	550 out of 15911 genes, 3.5%	1	gnl|UG|Bt#S26987980, gnl|UG|Bt#S56351312, gnl|UG|Bt#S27557311, gnl|UG|Bt#S39738868, gnl|UG|Bt#S12072610, gnl|UG|Bt#S35034702, gnl|UG|Bt#S11933002, gnl|UG|Bt#S37223836, gnl|UG|Bt#S26472486, gnl|UG|Bt#S39546373, gnl|UG|Bt#S34822750, gnl|UG|Bt#S39738560	respiratory system development	2 out of 1013 genes, 0.2%	15 out of 15911 genes, 0.1%	1	gnl|UG|Bt#S26987785, gnl|UG|Bt#S56351965	homeostatic process	9 out of 130 genes, 6.9%	994 out of 15911 genes, 6.2%	1	gnl|UG|Bt#S38753782, gnl|UG|Bt#S35034754, gnl|UG|Bt#S12072540, gnl|UG|Bt#S26710282, gnl|UG|Bt#S29308148, gnl|UG|Bt#S29299811, gnl|UG|Bt#S35034910, gnl|UG|Bt#S35034743, gnl|UG|Bt#S11933395
organic substance metabolic process	18 out of 273 genes, 6.6%	872 out of 15911 genes, 5.5%	1	gnl|UG|Bt#S29721711, gnl|UG|Bt#S24172729, gnl|UG|Bt#S26988177, gnl|UG|Bt#S53256981, gnl|UG|Bt#S46902783, gnl|UG|Bt#S14267661, gnl|UG|Bt#S12073040, gnl|UG|Bt#S31153317, gnl|UG|Bt#S26472597, gnl|UG|Bt#S34287171, gnl|UG|Bt#S33771343, gnl|UG|Bt#S38432960, gnl|UG|Bt#S12073050, gnl|UG|Bt#S31093923, gnl|UG|Bt#S24267271, gnl|UG|Bt#S20119426, gnl|UG|Bt#S38432939, gnl|UG|Bt#S29287004	response to inorganic substance	23 out of 1013 genes, 2.3%	309 out of 15911 genes, 1.9%	1	gnl|UG|Bt#S53256957, gnl|UG|Bt#S26987980, gnl|UG|Bt#S24271509, gnl|UG|Bt#S12072694, gnl|UG|Bt#S36351843, gnl|UG|Bt#S11933002, gnl|UG|Bt#S11933178, gnl|UG|Bt#S38754194, gnl|UG|Bt#S26987910, gnl|UG|Bt#S37507202, gnl|UG|Bt#S29294586, gnl|UG|Bt#S26987785, gnl|UG|Bt#S11933126, gnl|UG|Bt#S37223804, gnl|UG|Bt#S26472429, gnl|UG|Bt#S38432908, gnl|UG|Bt#S11933169, gnl|UG|Bt#S31093955, gnl|UG|Bt#S24260886, …	regulation of transmission of nerve impulse	2 out of 130 genes, 1.5%	177 out of 15911 genes, 1.1%	1	gnl|UG|Bt#S33771554, gnl|UG|Bt#S11933395
response to nutrient	4 out of 273 genes, 1.5%	146 out of 15911 genes, 0.9%	1	gnl|UG|Bt#S26472356, gnl|UG|Bt#S11933002, gnl|UG|Bt#S31751915, gnl|UG|Bt#S46901746	establishment of localization in cell	76 out of 1013 genes, 7.5%	1103 out of 15911 genes, 6.9%	1	gnl|UG|Bt#S26709987, gnl|UG|Bt#S29298665, gnl|UG|Bt#S11933124, gnl|UG|Bt#S36130213, gnl|UG|Bt#S39546317, gnl|UG|Bt#S38753853, gnl|UG|Bt#S11932987, gnl|UG|Bt#S56351215, gnl|UG|Bt#S29295361, gnl|UG|Bt#S40977774, gnl|UG|Bt#S12072947, gnl|UG|Bt#S33771362, gnl|UG|Bt#S40831448, gnl|UG|Bt#S39571812, gnl|UG|Bt#S26710209, gnl|UG|Bt#S34287135, gnl|UG|Bt#S33852524, gnl|UG|Bt#S56350621, gnl|UG|Bt#S30930407, …	developmental process	33 out of 130 genes, 25.4%	3878 out of 15911 genes, 24.4%	1	gnl|UG|Bt#S38754304, gnl|UG|Bt#S26472486, gnl|UG|Bt#S35034743, gnl|UG|Bt#S26987683, gnl|UG|Bt#S24278968, gnl|UG|Bt#S38795441, gnl|UG|Bt#S35034870, gnl|UG|Bt#S36133363, gnl|UG|Bt#S40831259, gnl|UG|Bt#S12374131, gnl|UG|Bt#S33771554, gnl|UG|Bt#S35034910, gnl|UG|Bt#S37210136, gnl|UG|Bt#S40831234, gnl|UG|Bt#S53095019, gnl|UG|Bt#S35174330, gnl|UG|Bt#S34287322, gnl|UG|Bt#S36351843, gnl|UG|Bt#S29721711, …
cell growth	6 out of 273 genes, 2.2%	244 out of 15911 genes, 1.5%	1	gnl|UG|Bt#S29313709, gnl|UG|Bt#S27557311, gnl|UG|Bt#S38432762, gnl|UG|Bt#S56351864, gnl|UG|Bt#S39738560, gnl|UG|Bt#S31751915	organic acid metabolic process	56 out of 1013 genes, 5.5%	801 out of 15911 genes, 5.0%	1	gnl|UG|Bt#S29291329, gnl|UG|Bt#S39738768, gnl|UG|Bt#S29293886, gnl|UG|Bt#S12072244, gnl|UG|Bt#S30930468, gnl|UG|Bt#S33771559, gnl|UG|Bt#S31751984, gnl|UG|Bt#S18953147, gnl|UG|Bt#S37581475, gnl|UG|Bt#S36131338, gnl|UG|Bt#S38795255, gnl|UG|Bt#S26987785, gnl|UG|Bt#S39738725, gnl|UG|Bt#S24272783, gnl|UG|Bt#S29296135, gnl|UG|Bt#S39738780, gnl|UG|Bt#S26472322, gnl|UG|Bt#S37223804, gnl|UG|Bt#S35469466, …	cell morphogenesis involved in neuron differentiation	2 out of 130 genes, 1.5%	178 out of 15911 genes, 1.1%	1	gnl|UG|Bt#S35034743, gnl|UG|Bt#S35034910
regulation of systemic arterial blood pressure	2 out of 273 genes, 0.7%	55 out of 15911 genes, 0.3%	1	gnl|UG|Bt#S24623804, gnl|UG|Bt#S12073108	cellular component organization at cellular level	158 out of 1013 genes, 15.6%	2359 out of 15911 genes, 14.8%	1	gnl|UG|Bt#S24271509, gnl|UG|Bt#S56350985, gnl|UG|Bt#S11933124, gnl|UG|Bt#S56351586, gnl|UG|Bt#S39545673, gnl|UG|Bt#S36131338, gnl|UG|Bt#S26164198, gnl|UG|Bt#S30930644, gnl|UG|Bt#S56351864, gnl|UG|Bt#S26710282, gnl|UG|Bt#S56351853, gnl|UG|Bt#S40977734, gnl|UG|Bt#S29721678, gnl|UG|Bt#S56351261, gnl|UG|Bt#S39546636, gnl|UG|Bt#S56350545, gnl|UG|Bt#S26472306, gnl|UG|Bt#S53095019, gnl|UG|Bt#S35035032, …	signal transduction	27 out of 130 genes, 20.8%	3155 out of 15911 genes, 19.8%	1	gnl|UG|Bt#S35034754, gnl|UG|Bt#S35174330, gnl|UG|Bt#S53095019, gnl|UG|Bt#S36351843, gnl|UG|Bt#S38753934, gnl|UG|Bt#S11933002, gnl|UG|Bt#S38753825, gnl|UG|Bt#S26472486, gnl|UG|Bt#S35034743, gnl|UG|Bt#S23359677, gnl|UG|Bt#S36136496, gnl|UG|Bt#S37581520, gnl|UG|Bt#S38795441, gnl|UG|Bt#S26987696, gnl|UG|Bt#S12072540, gnl|UG|Bt#S35034870, gnl|UG|Bt#S34287000, gnl|UG|Bt#S56350710, gnl|UG|Bt#S26988047, …
nucleobase-containing small molecule metabolic process	17 out of 273 genes, 6.2%	820 out of 15911 genes, 5.2%	1	gnl|UG|Bt#S39738868, gnl|UG|Bt#S12072890, gnl|UG|Bt#S29721711, gnl|UG|Bt#S24172729, gnl|UG|Bt#S26988177, gnl|UG|Bt#S53256981, gnl|UG|Bt#S14267661, gnl|UG|Bt#S12073040, gnl|UG|Bt#S31153317, gnl|UG|Bt#S27557311, gnl|UG|Bt#S26472597, gnl|UG|Bt#S34287171, gnl|UG|Bt#S38432960, gnl|UG|Bt#S12072540, gnl|UG|Bt#S31093923, gnl|UG|Bt#S12071624, gnl|UG|Bt#S38432939	protein methylation	6 out of 1013 genes, 0.6%	67 out of 15911 genes, 0.4%	1	gnl|UG|Bt#S40831437, gnl|UG|Bt#S26164198, gnl|UG|Bt#S24268024, gnl|UG|Bt#S38753833, gnl|UG|Bt#S39759400, gnl|UG|Bt#S31752015	regulation of phosphorylation	5 out of 130 genes, 3.8%	526 out of 15911 genes, 3.3%	1	gnl|UG|Bt#S33771355, gnl|UG|Bt#S35034870, gnl|UG|Bt#S35034910, gnl|UG|Bt#S11933395, gnl|UG|Bt#S31153359
ribonucleoprotein complex biogenesis	6 out of 273 genes, 2.2%	245 out of 15911 genes, 1.5%	1	gnl|UG|Bt#S30930644, gnl|UG|Bt#S27053453, gnl|UG|Bt#S26710181, gnl|UG|Bt#S27006993, gnl|UG|Bt#S24283847, gnl|UG|Bt#S29287636	RNA localization	10 out of 1013 genes, 1.0%	123 out of 15911 genes, 0.8%	1	gnl|UG|Bt#S33852524, gnl|UG|Bt#S38795305, gnl|UG|Bt#S11933450, gnl|UG|Bt#S34287103, gnl|UG|Bt#S39546290, gnl|UG|Bt#S40977774, gnl|UG|Bt#S26710141, gnl|UG|Bt#S26988269, gnl|UG|Bt#S33771404, gnl|UG|Bt#S29721674	anatomical structure morphogenesis	12 out of 130 genes, 9.2%	1356 out of 15911 genes, 8.5%	1	gnl|UG|Bt#S53095019, gnl|UG|Bt#S12072540, gnl|UG|Bt#S34287000, gnl|UG|Bt#S35034870, gnl|UG|Bt#S36351843, gnl|UG|Bt#S12072287, gnl|UG|Bt#S26472486, gnl|UG|Bt#S35034743, gnl|UG|Bt#S35034910, gnl|UG|Bt#S37210136, gnl|UG|Bt#S11933395, gnl|UG|Bt#S26987683
nucleotide catabolic process	11 out of 273 genes, 4.0%	502 out of 15911 genes, 3.2%	1	gnl|UG|Bt#S31153317, gnl|UG|Bt#S34287171, gnl|UG|Bt#S38432960, gnl|UG|Bt#S29721711, gnl|UG|Bt#S24172729, gnl|UG|Bt#S26988177, gnl|UG|Bt#S31093923, gnl|UG|Bt#S53256981, gnl|UG|Bt#S14267661, gnl|UG|Bt#S38432939, gnl|UG|Bt#S12073040	small molecule catabolic process	10 out of 1013 genes, 1.0%	123 out of 15911 genes, 0.8%	1	gnl|UG|Bt#S11933352, gnl|UG|Bt#S29293886, gnl|UG|Bt#S26472496, gnl|UG|Bt#S34817878, gnl|UG|Bt#S11933012, gnl|UG|Bt#S29301816, gnl|UG|Bt#S37581475, gnl|UG|Bt#S26472701, gnl|UG|Bt#S27053548, gnl|UG|Bt#S26987905	regulation of molecular function	12 out of 130 genes, 9.2%	1358 out of 15911 genes, 8.5%	1	gnl|UG|Bt#S35034754, gnl|UG|Bt#S53095019, gnl|UG|Bt#S33771355, gnl|UG|Bt#S35034870, gnl|UG|Bt#S36351843, gnl|UG|Bt#S31093928, gnl|UG|Bt#S38432762, gnl|UG|Bt#S35034743, gnl|UG|Bt#S35034910, gnl|UG|Bt#S31153359, gnl|UG|Bt#S11933395, gnl|UG|Bt#S40831234
protein acetylation	3 out of 273 genes, 1.1%	100 out of 15911 genes, 0.6%	1	gnl|UG|Bt#S39738605, gnl|UG|Bt#S37210123, gnl|UG|Bt#S56350553	cellular amino acid metabolic process	28 out of 1013 genes, 2.8%	385 out of 15911 genes, 2.4%	1	gnl|UG|Bt#S29291329, gnl|UG|Bt#S39738768, gnl|UG|Bt#S21458772, gnl|UG|Bt#S30930468, gnl|UG|Bt#S33771559, gnl|UG|Bt#S24273129, gnl|UG|Bt#S12374016, gnl|UG|Bt#S37507228, gnl|UG|Bt#S11933012, gnl|UG|Bt#S29301816, gnl|UG|Bt#S38795255, gnl|UG|Bt#S39738725, gnl|UG|Bt#S29296135, gnl|UG|Bt#S39738536, gnl|UG|Bt#S26710090, gnl|UG|Bt#S33771432, gnl|UG|Bt#S37223752, gnl|UG|Bt#S39546207, gnl|UG|Bt#S26472322, …	positive regulation of biosynthetic process	2 out of 130 genes, 1.5%	180 out of 15911 genes, 1.1%	1	gnl|UG|Bt#S36351843, gnl|UG|Bt#S11933002
negative regulation of cell proliferation	3 out of 273 genes, 1.1%	100 out of 15911 genes, 0.6%	1	gnl|UG|Bt#S56351154, gnl|UG|Bt#S26472356, gnl|UG|Bt#S24278968	oxoacid metabolic process	55 out of 1013 genes, 5.4%	790 out of 15911 genes, 5.0%	1	gnl|UG|Bt#S29291329, gnl|UG|Bt#S39738768, gnl|UG|Bt#S29293886, gnl|UG|Bt#S12072244, gnl|UG|Bt#S30930468, gnl|UG|Bt#S33771559, gnl|UG|Bt#S31751984, gnl|UG|Bt#S18953147, gnl|UG|Bt#S37581475, gnl|UG|Bt#S38795255, gnl|UG|Bt#S26987785, gnl|UG|Bt#S39738725, gnl|UG|Bt#S24272783, gnl|UG|Bt#S29296135, gnl|UG|Bt#S39738780, gnl|UG|Bt#S26472322, gnl|UG|Bt#S37223804, gnl|UG|Bt#S35469466, gnl|UG|Bt#S29287640, …	positive regulation of molecular function	5 out of 130 genes, 3.8%	529 out of 15911 genes, 3.3%	1	gnl|UG|Bt#S38432762, gnl|UG|Bt#S11933395, gnl|UG|Bt#S36351843, gnl|UG|Bt#S31093928, gnl|UG|Bt#S40831234
intracellular steroid hormone receptor signaling pathway	3 out of 273 genes, 1.1%	100 out of 15911 genes, 0.6%	1	gnl|UG|Bt#S56350819, gnl|UG|Bt#S32418438, gnl|UG|Bt#S46901746	positive regulation of transferase activity	12 out of 1013 genes, 1.2%	152 out of 15911 genes, 1.0%	1	gnl|UG|Bt#S33771362, gnl|UG|Bt#S56351864, gnl|UG|Bt#S55357385, gnl|UG|Bt#S36018742, gnl|UG|Bt#S38795292, gnl|UG|Bt#S27561846, gnl|UG|Bt#S40831407, gnl|UG|Bt#S27562193, gnl|UG|Bt#S11932670, gnl|UG|Bt#S36018852, gnl|UG|Bt#S38795346, gnl|UG|Bt#S56351965	regulation of Ras protein signal transduction	2 out of 130 genes, 1.5%	181 out of 15911 genes, 1.1%	1	gnl|UG|Bt#S35034870, gnl|UG|Bt#S35034910
nucleobase-containing compound metabolic process	60 out of 273 genes, 22.0%	3209 out of 15911 genes, 20.2%	1	gnl|UG|Bt#S33771347, gnl|UG|Bt#S40977718, gnl|UG|Bt#S36134981, gnl|UG|Bt#S39738868, gnl|UG|Bt#S12072890, gnl|UG|Bt#S24172729, gnl|UG|Bt#S37507066, gnl|UG|Bt#S26988177, gnl|UG|Bt#S35469497, gnl|UG|Bt#S53256981, gnl|UG|Bt#S24256531, gnl|UG|Bt#S39738605, gnl|UG|Bt#S39545952, gnl|UG|Bt#S26987745, gnl|UG|Bt#S29296479, gnl|UG|Bt#S29910380, gnl|UG|Bt#S46901646, gnl|UG|Bt#S31657813, gnl|UG|Bt#S46901201, …	cardiac chamber development	3 out of 1013 genes, 0.3%	28 out of 15911 genes, 0.2%	1	gnl|UG|Bt#S24512463, gnl|UG|Bt#S34287314, gnl|UG|Bt#S39571812	tissue morphogenesis	3 out of 130 genes, 2.3%	297 out of 15911 genes, 1.9%	1	gnl|UG|Bt#S12072540, gnl|UG|Bt#S34287000, gnl|UG|Bt#S26987683
cellular glucan metabolic process	2 out of 273 genes, 0.7%	56 out of 15911 genes, 0.4%	1	gnl|UG|Bt#S39545925, gnl|UG|Bt#S34286945	cAMP biosynthetic process	3 out of 1013 genes, 0.3%	28 out of 15911 genes, 0.2%	1	gnl|UG|Bt#S39738868, gnl|UG|Bt#S29270811, gnl|UG|Bt#S12071624	regulation of immune system process	7 out of 130 genes, 5.4%	769 out of 15911 genes, 4.8%	1	gnl|UG|Bt#S35034754, gnl|UG|Bt#S35034910, gnl|UG|Bt#S11933395, gnl|UG|Bt#S56350710, gnl|UG|Bt#S36351843, gnl|UG|Bt#S31093928, gnl|UG|Bt#S40831234
regulation of cell morphogenesis	2 out of 273 genes, 0.7%	56 out of 15911 genes, 0.4%	1	gnl|UG|Bt#S56351312, gnl|UG|Bt#S26472486	vesicle targeting	3 out of 1013 genes, 0.3%	28 out of 15911 genes, 0.2%	1	gnl|UG|Bt#S11933124, gnl|UG|Bt#S38795340, gnl|UG|Bt#S56548902	gamete generation	4 out of 130 genes, 3.1%	415 out of 15911 genes, 2.6%	1	gnl|UG|Bt#S38432762, gnl|UG|Bt#S25049479, gnl|UG|Bt#S26988047, gnl|UG|Bt#S24576076
positive regulation of cytokine biosynthetic process	2 out of 273 genes, 0.7%	56 out of 15911 genes, 0.4%	1	gnl|UG|Bt#S26472356, gnl|UG|Bt#S11933002	response to alkaloid	3 out of 1013 genes, 0.3%	28 out of 15911 genes, 0.2%	1	gnl|UG|Bt#S38432900, gnl|UG|Bt#S36351843, gnl|UG|Bt#S24283141	leukocyte differentiation	2 out of 130 genes, 1.5%	183 out of 15911 genes, 1.2%	1	gnl|UG|Bt#S38795441, gnl|UG|Bt#S33771554
glucan metabolic process	2 out of 273 genes, 0.7%	56 out of 15911 genes, 0.4%	1	gnl|UG|Bt#S39545925, gnl|UG|Bt#S34286945	cyclic nucleotide metabolic process	4 out of 1013 genes, 0.4%	41 out of 15911 genes, 0.3%	1	gnl|UG|Bt#S39738868, gnl|UG|Bt#S29270811, gnl|UG|Bt#S32812583, gnl|UG|Bt#S12071624	vasculature development	2 out of 130 genes, 1.5%	185 out of 15911 genes, 1.2%	1	gnl|UG|Bt#S34287000, gnl|UG|Bt#S11933395
polysaccharide metabolic process	3 out of 273 genes, 1.1%	101 out of 15911 genes, 0.6%	1	gnl|UG|Bt#S39545925, gnl|UG|Bt#S34286945, gnl|UG|Bt#S33771343	coenzyme biosynthetic process	6 out of 1013 genes, 0.6%	68 out of 15911 genes, 0.4%	1	gnl|UG|Bt#S35122671, gnl|UG|Bt#S32492082, gnl|UG|Bt#S33771434, gnl|UG|Bt#S34817807, gnl|UG|Bt#S36018770, gnl|UG|Bt#S37507215	regulation of small GTPase mediated signal transduction	2 out of 130 genes, 1.5%	185 out of 15911 genes, 1.2%	1	gnl|UG|Bt#S35034870, gnl|UG|Bt#S35034910
regulation of cellular component movement	3 out of 273 genes, 1.1%	101 out of 15911 genes, 0.6%	1	gnl|UG|Bt#S24623804, gnl|UG|Bt#S26472486, gnl|UG|Bt#S12073108	regulation of anatomical structure size	14 out of 1013 genes, 1.4%	182 out of 15911 genes, 1.1%	1	gnl|UG|Bt#S31093911, gnl|UG|Bt#S12072540, gnl|UG|Bt#S24512466, gnl|UG|Bt#S12073108, gnl|UG|Bt#S37210124, gnl|UG|Bt#S56351551, gnl|UG|Bt#S24266427, gnl|UG|Bt#S11932565, gnl|UG|Bt#S32812583, gnl|UG|Bt#S37581475, gnl|UG|Bt#S42951521, gnl|UG|Bt#S39546878, gnl|UG|Bt#S37507224, gnl|UG|Bt#S26987890	cellular lipid metabolic process	6 out of 130 genes, 4.6%	661 out of 15911 genes, 4.2%	1	gnl|UG|Bt#S26710050, gnl|UG|Bt#S26472701, gnl|UG|Bt#S11933395, gnl|UG|Bt#S40977721, gnl|UG|Bt#S35469466, gnl|UG|Bt#S26987905
regulation of cell motility	3 out of 273 genes, 1.1%	101 out of 15911 genes, 0.6%	1	gnl|UG|Bt#S24623804, gnl|UG|Bt#S26472486, gnl|UG|Bt#S12073108	pyrimidine nucleobase metabolic process	2 out of 1013 genes, 0.2%	16 out of 15911 genes, 0.1%	1	gnl|UG|Bt#S56350914, gnl|UG|Bt#S39738594	carbohydrate derivative biosynthetic process	2 out of 130 genes, 1.5%	190 out of 15911 genes, 1.2%	1	gnl|UG|Bt#S26987696, gnl|UG|Bt#S24287660
nervous system development	21 out of 273 genes, 7.7%	1044 out of 15911 genes, 6.6%	1	gnl|UG|Bt#S26987980, gnl|UG|Bt#S56351214, gnl|UG|Bt#S35174330, gnl|UG|Bt#S12072610, gnl|UG|Bt#S56351812, gnl|UG|Bt#S40977794, gnl|UG|Bt#S26472486, gnl|UG|Bt#S34287197, gnl|UG|Bt#S29721821, gnl|UG|Bt#S24278968, gnl|UG|Bt#S56351312, gnl|UG|Bt#S56351154, gnl|UG|Bt#S37443277, gnl|UG|Bt#S34287000, gnl|UG|Bt#S35034702, gnl|UG|Bt#S12072540, gnl|UG|Bt#S24272689, gnl|UG|Bt#S37223836, gnl|UG|Bt#S35469503, …	pyrimidine nucleoside triphosphate biosynthetic process	2 out of 1013 genes, 0.2%	16 out of 15911 genes, 0.1%	1	gnl|UG|Bt#S29300567, gnl|UG|Bt#S35469420	regulation of phosphate metabolic process	5 out of 130 genes, 3.8%	548 out of 15911 genes, 3.4%	1	gnl|UG|Bt#S33771355, gnl|UG|Bt#S35034870, gnl|UG|Bt#S35034910, gnl|UG|Bt#S11933395, gnl|UG|Bt#S31153359
protein acylation	3 out of 273 genes, 1.1%	102 out of 15911 genes, 0.6%	1	gnl|UG|Bt#S39738605, gnl|UG|Bt#S37210123, gnl|UG|Bt#S56350553	response to heat	2 out of 1013 genes, 0.2%	16 out of 15911 genes, 0.1%	1	gnl|UG|Bt#S11933169, gnl|UG|Bt#S11933002	regulation of phosphorus metabolic process	5 out of 130 genes, 3.8%	548 out of 15911 genes, 3.4%	1	gnl|UG|Bt#S33771355, gnl|UG|Bt#S35034870, gnl|UG|Bt#S35034910, gnl|UG|Bt#S11933395, gnl|UG|Bt#S31153359
sister chromatid segregation	2 out of 273 genes, 0.7%	57 out of 15911 genes, 0.4%	1	gnl|UG|Bt#S30930644, gnl|UG|Bt#S27053462	snRNA metabolic process	2 out of 1013 genes, 0.2%	16 out of 15911 genes, 0.1%	1	gnl|UG|Bt#S46901777, gnl|UG|Bt#S37443334	embryonic organ development	2 out of 130 genes, 1.5%	192 out of 15911 genes, 1.2%	1	gnl|UG|Bt#S35034870, gnl|UG|Bt#S11933395
regulation of response to biotic stimulus	2 out of 273 genes, 0.7%	57 out of 15911 genes, 0.4%	1	gnl|UG|Bt#S32812846, gnl|UG|Bt#S26472563	metallo-sulfur cluster assembly	2 out of 1013 genes, 0.2%	16 out of 15911 genes, 0.1%	1	gnl|UG|Bt#S29293864, gnl|UG|Bt#S36131338	regulation of transport	5 out of 130 genes, 3.8%	550 out of 15911 genes, 3.5%	1	gnl|UG|Bt#S35034754, gnl|UG|Bt#S11933395, gnl|UG|Bt#S11933002, gnl|UG|Bt#S26710282, gnl|UG|Bt#S31093928
cellular macromolecular complex subunit organization	9 out of 273 genes, 3.3%	404 out of 15911 genes, 2.5%	1	gnl|UG|Bt#S33771347, gnl|UG|Bt#S31153317, gnl|UG|Bt#S27053453, gnl|UG|Bt#S29721711, gnl|UG|Bt#S29292831, gnl|UG|Bt#S53256981, gnl|UG|Bt#S46902883, gnl|UG|Bt#S39738605, gnl|UG|Bt#S39546373	negative regulation of protein complex assembly	2 out of 1013 genes, 0.2%	16 out of 15911 genes, 0.1%	1	gnl|UG|Bt#S31093911, gnl|UG|Bt#S13569601	cellular component biogenesis	10 out of 130 genes, 7.7%	1153 out of 15911 genes, 7.2%	1	gnl|UG|Bt#S38753782, gnl|UG|Bt#S26987696, gnl|UG|Bt#S29721711, gnl|UG|Bt#S29292831, gnl|UG|Bt#S29306923, gnl|UG|Bt#S12072287, gnl|UG|Bt#S26988047, gnl|UG|Bt#S40977734, gnl|UG|Bt#S35034743, gnl|UG|Bt#S27006993
positive regulation of signal transduction	7 out of 273 genes, 2.6%	301 out of 15911 genes, 1.9%	1	gnl|UG|Bt#S24623804, gnl|UG|Bt#S26987980, gnl|UG|Bt#S37210123, gnl|UG|Bt#S56351312, gnl|UG|Bt#S56351531, gnl|UG|Bt#S11933002, gnl|UG|Bt#S29292233	positive regulation of protein ubiquitination	2 out of 1013 genes, 0.2%	16 out of 15911 genes, 0.1%	1	gnl|UG|Bt#S29721678, gnl|UG|Bt#S56351965	multicellular organismal development	25 out of 130 genes, 19.2%	2979 out of 15911 genes, 18.7%	1	gnl|UG|Bt#S35174330, gnl|UG|Bt#S53095019, gnl|UG|Bt#S36351843, gnl|UG|Bt#S34287322, gnl|UG|Bt#S29306923, gnl|UG|Bt#S11933002, gnl|UG|Bt#S38754304, gnl|UG|Bt#S40977794, gnl|UG|Bt#S26472486, gnl|UG|Bt#S35034743, gnl|UG|Bt#S46903775, gnl|UG|Bt#S26987683, gnl|UG|Bt#S24278968, gnl|UG|Bt#S38795441, gnl|UG|Bt#S35034870, gnl|UG|Bt#S34287000, gnl|UG|Bt#S12072540, gnl|UG|Bt#S40831259, gnl|UG|Bt#S12374131, …
nuclear division	4 out of 273 genes, 1.5%	151 out of 15911 genes, 0.9%	1	gnl|UG|Bt#S26987745, gnl|UG|Bt#S30930644, gnl|UG|Bt#S24253361, gnl|UG|Bt#S27053462	regulation of organic acid transport	2 out of 1013 genes, 0.2%	16 out of 15911 genes, 0.1%	1	gnl|UG|Bt#S11933169, gnl|UG|Bt#S37223804	cell cycle process	8 out of 130 genes, 6.2%	918 out of 15911 genes, 5.8%	1	gnl|UG|Bt#S21128452, gnl|UG|Bt#S39759318, gnl|UG|Bt#S35034743, gnl|UG|Bt#S56351792, gnl|UG|Bt#S39738663, gnl|UG|Bt#S29721711, gnl|UG|Bt#S35174371, gnl|UG|Bt#S26472295
mitosis	4 out of 273 genes, 1.5%	151 out of 15911 genes, 0.9%	1	gnl|UG|Bt#S26987745, gnl|UG|Bt#S30930644, gnl|UG|Bt#S24253361, gnl|UG|Bt#S27053462	regulation of intracellular steroid hormone receptor signaling pathway	2 out of 1013 genes, 0.2%	16 out of 15911 genes, 0.1%	1	gnl|UG|Bt#S32020349, gnl|UG|Bt#S38754194	cell activation	5 out of 130 genes, 3.8%	557 out of 15911 genes, 3.5%	1	gnl|UG|Bt#S38795441, gnl|UG|Bt#S33771554, gnl|UG|Bt#S35034910, gnl|UG|Bt#S26987910, gnl|UG|Bt#S26472295
second-messenger-mediated signaling	2 out of 273 genes, 0.7%	58 out of 15911 genes, 0.4%	1	gnl|UG|Bt#S12072540, gnl|UG|Bt#S12073108	segmentation	2 out of 1013 genes, 0.2%	16 out of 15911 genes, 0.1%	1	gnl|UG|Bt#S24286226, gnl|UG|Bt#S56351965	regulation of GTPase activity	2 out of 130 genes, 1.5%	197 out of 15911 genes, 1.2%	1	gnl|UG|Bt#S35034870, gnl|UG|Bt#S35034910
peptide hormone secretion	3 out of 273 genes, 1.1%	104 out of 15911 genes, 0.7%	1	gnl|UG|Bt#S11932987, gnl|UG|Bt#S29295265, gnl|UG|Bt#S29292233	regulation of amine transport	2 out of 1013 genes, 0.2%	16 out of 15911 genes, 0.1%	1	gnl|UG|Bt#S32812583, gnl|UG|Bt#S37223804	cellular response to chemical stimulus	3 out of 130 genes, 2.3%	318 out of 15911 genes, 2.0%	1	gnl|UG|Bt#S33771554, gnl|UG|Bt#S35034870, gnl|UG|Bt#S26472295
protein glycosylation	4 out of 273 genes, 1.5%	152 out of 15911 genes, 1.0%	1	gnl|UG|Bt#S26472597, gnl|UG|Bt#S12073050, gnl|UG|Bt#S24267271, gnl|UG|Bt#S29287004	cellular biosynthetic process	161 out of 1013 genes, 15.9%	2417 out of 15911 genes, 15.2%	1	gnl|UG|Bt#S22472738, gnl|UG|Bt#S39738749, gnl|UG|Bt#S39738868, gnl|UG|Bt#S33771434, gnl|UG|Bt#S39546279, gnl|UG|Bt#S32812623, gnl|UG|Bt#S40977774, gnl|UG|Bt#S35122399, gnl|UG|Bt#S36018770, gnl|UG|Bt#S12048834, gnl|UG|Bt#S38753815, gnl|UG|Bt#S29427227, gnl|UG|Bt#S29311440, gnl|UG|Bt#S39694971, gnl|UG|Bt#S37507228, gnl|UG|Bt#S37507215, gnl|UG|Bt#S39546058, gnl|UG|Bt#S14874097, gnl|UG|Bt#S38795398, …	cellular response to stress	5 out of 130 genes, 3.8%	560 out of 15911 genes, 3.5%	1	gnl|UG|Bt#S37443340, gnl|UG|Bt#S35034910, gnl|UG|Bt#S55885535, gnl|UG|Bt#S40831259, gnl|UG|Bt#S24278968
macromolecule glycosylation	4 out of 273 genes, 1.5%	152 out of 15911 genes, 1.0%	1	gnl|UG|Bt#S26472597, gnl|UG|Bt#S12073050, gnl|UG|Bt#S24267271, gnl|UG|Bt#S29287004	regulation of GTPase activity	15 out of 1013 genes, 1.5%	197 out of 15911 genes, 1.2%	1	gnl|UG|Bt#S12072694, gnl|UG|Bt#S39738868, gnl|UG|Bt#S35034996, gnl|UG|Bt#S55895114, gnl|UG|Bt#S35034686, gnl|UG|Bt#S37581450, gnl|UG|Bt#S35034703, gnl|UG|Bt#S32418382, gnl|UG|Bt#S26472331, gnl|UG|Bt#S32418394, gnl|UG|Bt#S56351195, gnl|UG|Bt#S37507186, gnl|UG|Bt#S38754185, gnl|UG|Bt#S56351965, gnl|UG|Bt#S39546766	protein localization to organelle	2 out of 130 genes, 1.5%	200 out of 15911 genes, 1.3%	1	gnl|UG|Bt#S35034910, gnl|UG|Bt#S31093928
glycosylation	4 out of 273 genes, 1.5%	152 out of 15911 genes, 1.0%	1	gnl|UG|Bt#S26472597, gnl|UG|Bt#S12073050, gnl|UG|Bt#S24267271, gnl|UG|Bt#S29287004	cellular protein localization	32 out of 1013 genes, 3.2%	448 out of 15911 genes, 2.8%	1	gnl|UG|Bt#S37210137, gnl|UG|Bt#S29298665, gnl|UG|Bt#S36130213, gnl|UG|Bt#S39546317, gnl|UG|Bt#S30930446, gnl|UG|Bt#S16771476, gnl|UG|Bt#S56351215, gnl|UG|Bt#S29295361, gnl|UG|Bt#S38754194, gnl|UG|Bt#S34286979, gnl|UG|Bt#S26472591, gnl|UG|Bt#S29296656, gnl|UG|Bt#S26710015, gnl|UG|Bt#S34287282, gnl|UG|Bt#S40831448, gnl|UG|Bt#S39571812, gnl|UG|Bt#S39545741, gnl|UG|Bt#S29721678, gnl|UG|Bt#S26710209, …	cellular component morphogenesis	4 out of 130 genes, 3.1%	445 out of 15911 genes, 2.8%	1	gnl|UG|Bt#S26472486, gnl|UG|Bt#S35034743, gnl|UG|Bt#S35034910, gnl|UG|Bt#S12072287
lymphocyte differentiation	4 out of 273 genes, 1.5%	153 out of 15911 genes, 1.0%	1	gnl|UG|Bt#S56351214, gnl|UG|Bt#S38795441, gnl|UG|Bt#S33771554, gnl|UG|Bt#S29965779	cellular macromolecule localization	32 out of 1013 genes, 3.2%	448 out of 15911 genes, 2.8%	1	gnl|UG|Bt#S37210137, gnl|UG|Bt#S29298665, gnl|UG|Bt#S36130213, gnl|UG|Bt#S39546317, gnl|UG|Bt#S30930446, gnl|UG|Bt#S16771476, gnl|UG|Bt#S56351215, gnl|UG|Bt#S29295361, gnl|UG|Bt#S38754194, gnl|UG|Bt#S34286979, gnl|UG|Bt#S26472591, gnl|UG|Bt#S29296656, gnl|UG|Bt#S26710015, gnl|UG|Bt#S34287282, gnl|UG|Bt#S40831448, gnl|UG|Bt#S39571812, gnl|UG|Bt#S39545741, gnl|UG|Bt#S29721678, gnl|UG|Bt#S26710209, …	cell adhesion	4 out of 130 genes, 3.1%	446 out of 15911 genes, 2.8%	1	gnl|UG|Bt#S53095019, gnl|UG|Bt#S34287000, gnl|UG|Bt#S37581524, gnl|UG|Bt#S26472295
proteasomal ubiquitin-dependent protein catabolic process	4 out of 273 genes, 1.5%	153 out of 15911 genes, 1.0%	1	gnl|UG|Bt#S37223836, gnl|UG|Bt#S39545903, gnl|UG|Bt#S33771348, gnl|UG|Bt#S26988177	response to hormone stimulus	39 out of 1013 genes, 3.8%	553 out of 15911 genes, 3.5%	1	gnl|UG|Bt#S26987980, gnl|UG|Bt#S40596799, gnl|UG|Bt#S38754004, gnl|UG|Bt#S12072244, gnl|UG|Bt#S34287014, gnl|UG|Bt#S27561398, gnl|UG|Bt#S27043454, gnl|UG|Bt#S37581475, gnl|UG|Bt#S26987819, gnl|UG|Bt#S26987785, gnl|UG|Bt#S26988281, gnl|UG|Bt#S33771362, gnl|UG|Bt#S37223804, gnl|UG|Bt#S12072920, gnl|UG|Bt#S56351551, gnl|UG|Bt#S39571812, gnl|UG|Bt#S34817807, gnl|UG|Bt#S35035032, gnl|UG|Bt#S36351843, …	cellular protein localization	4 out of 130 genes, 3.1%	448 out of 15911 genes, 2.8%	1	gnl|UG|Bt#S29313709, gnl|UG|Bt#S35034910, gnl|UG|Bt#S31093928, gnl|UG|Bt#S26472591
nucleotide-excision repair	2 out of 273 genes, 0.7%	59 out of 15911 genes, 0.4%	1	gnl|UG|Bt#S55885535, gnl|UG|Bt#S29309782	regulation of phospholipase activity	6 out of 1013 genes, 0.6%	69 out of 15911 genes, 0.4%	1	gnl|UG|Bt#S26988281, gnl|UG|Bt#S33771362, gnl|UG|Bt#S11932670, gnl|UG|Bt#S31093955, gnl|UG|Bt#S39759367, gnl|UG|Bt#S37210124	cellular macromolecule localization	4 out of 130 genes, 3.1%	448 out of 15911 genes, 2.8%	1	gnl|UG|Bt#S29313709, gnl|UG|Bt#S35034910, gnl|UG|Bt#S31093928, gnl|UG|Bt#S26472591
branching morphogenesis of a tube	2 out of 273 genes, 0.7%	59 out of 15911 genes, 0.4%	1	gnl|UG|Bt#S24272689, gnl|UG|Bt#S34287000	gliogenesis	6 out of 1013 genes, 0.6%	69 out of 15911 genes, 0.4%	1	gnl|UG|Bt#S39738764, gnl|UG|Bt#S38795434, gnl|UG|Bt#S12072610, gnl|UG|Bt#S37507046, gnl|UG|Bt#S36351843, gnl|UG|Bt#S56351603	neuron differentiation	3 out of 130 genes, 2.3%	329 out of 15911 genes, 2.1%	1	gnl|UG|Bt#S35034743, gnl|UG|Bt#S35034910, gnl|UG|Bt#S24278968
positive regulation of nucleobase-containing compound metabolic process	3 out of 273 genes, 1.1%	105 out of 15911 genes, 0.7%	1	gnl|UG|Bt#S34287179, gnl|UG|Bt#S55885535, gnl|UG|Bt#S24278968	regulation of translation	4 out of 1013 genes, 0.4%	42 out of 15911 genes, 0.3%	1	gnl|UG|Bt#S26988281, gnl|UG|Bt#S29721765, gnl|UG|Bt#S29311345, gnl|UG|Bt#S29293092	regulation of GTP catabolic process	2 out of 130 genes, 1.5%	207 out of 15911 genes, 1.3%	1	gnl|UG|Bt#S35034870, gnl|UG|Bt#S35034910
nucleobase-containing compound catabolic process	11 out of 273 genes, 4.0%	514 out of 15911 genes, 3.2%	1	gnl|UG|Bt#S31153317, gnl|UG|Bt#S34287171, gnl|UG|Bt#S38432960, gnl|UG|Bt#S29721711, gnl|UG|Bt#S24172729, gnl|UG|Bt#S26988177, gnl|UG|Bt#S31093923, gnl|UG|Bt#S53256981, gnl|UG|Bt#S14267661, gnl|UG|Bt#S38432939, gnl|UG|Bt#S12073040	skeletal system morphogenesis	4 out of 1013 genes, 0.4%	42 out of 15911 genes, 0.3%	1	gnl|UG|Bt#S24272689, gnl|UG|Bt#S24265284, gnl|UG|Bt#S11933169, gnl|UG|Bt#S56351965	morphogenesis of an epithelium	2 out of 130 genes, 1.5%	210 out of 15911 genes, 1.3%	1	gnl|UG|Bt#S12072540, gnl|UG|Bt#S26987683
intracellular signal transduction	24 out of 273 genes, 8.8%	1219 out of 15911 genes, 7.7%	1	gnl|UG|Bt#S37210119, gnl|UG|Bt#S26472356, gnl|UG|Bt#S26988177, gnl|UG|Bt#S12073108, gnl|UG|Bt#S11933002, gnl|UG|Bt#S39738827, gnl|UG|Bt#S37210123, gnl|UG|Bt#S35469476, gnl|UG|Bt#S26472486, gnl|UG|Bt#S29721821, gnl|UG|Bt#S12069946, gnl|UG|Bt#S29305954, gnl|UG|Bt#S29721675, gnl|UG|Bt#S38795441, gnl|UG|Bt#S56351531, gnl|UG|Bt#S34287171, gnl|UG|Bt#S38432960, gnl|UG|Bt#S31657864, gnl|UG|Bt#S12072540, …	Golgi vesicle transport	13 out of 1013 genes, 1.3%	169 out of 15911 genes, 1.1%	1	gnl|UG|Bt#S37210137, gnl|UG|Bt#S11933124, gnl|UG|Bt#S26710015, gnl|UG|Bt#S38753853, gnl|UG|Bt#S38754080, gnl|UG|Bt#S29309867, gnl|UG|Bt#S56548902, gnl|UG|Bt#S37210112, gnl|UG|Bt#S38432776, gnl|UG|Bt#S55892875, gnl|UG|Bt#S26710308, gnl|UG|Bt#S24287660, gnl|UG|Bt#S38795340	regulation of cell cycle process	2 out of 130 genes, 1.5%	210 out of 15911 genes, 1.3%	1	gnl|UG|Bt#S11933395, gnl|UG|Bt#S11933002
hemopoiesis	6 out of 273 genes, 2.2%	254 out of 15911 genes, 1.6%	1	gnl|UG|Bt#S56351214, gnl|UG|Bt#S38795441, gnl|UG|Bt#S33771554, gnl|UG|Bt#S34287179, gnl|UG|Bt#S27006993, gnl|UG|Bt#S29965779	autophagy	3 out of 1013 genes, 0.3%	29 out of 15911 genes, 0.2%	1	gnl|UG|Bt#S29270816, gnl|UG|Bt#S38754194, gnl|UG|Bt#S38795340	cell morphogenesis	3 out of 130 genes, 2.3%	333 out of 15911 genes, 2.1%	1	gnl|UG|Bt#S26472486, gnl|UG|Bt#S35034743, gnl|UG|Bt#S35034910
cellular component biogenesis at cellular level	6 out of 273 genes, 2.2%	254 out of 15911 genes, 1.6%	1	gnl|UG|Bt#S30930644, gnl|UG|Bt#S27053453, gnl|UG|Bt#S26710181, gnl|UG|Bt#S27006993, gnl|UG|Bt#S24283847, gnl|UG|Bt#S29287636	regulation of actin filament depolymerization	3 out of 1013 genes, 0.3%	29 out of 15911 genes, 0.2%	1	gnl|UG|Bt#S31093911, gnl|UG|Bt#S42951521, gnl|UG|Bt#S37507224	cell migration	4 out of 130 genes, 3.1%	460 out of 15911 genes, 2.9%	1	gnl|UG|Bt#S11933241, gnl|UG|Bt#S34287000, gnl|UG|Bt#S29721711, gnl|UG|Bt#S26472295
negative regulation of biosynthetic process	6 out of 273 genes, 2.2%	255 out of 15911 genes, 1.6%	1	gnl|UG|Bt#S56351312, gnl|UG|Bt#S56351214, gnl|UG|Bt#S26472486, gnl|UG|Bt#S24286027, gnl|UG|Bt#S29292233, gnl|UG|Bt#S29965779	negative regulation of actin filament depolymerization	3 out of 1013 genes, 0.3%	29 out of 15911 genes, 0.2%	1	gnl|UG|Bt#S31093911, gnl|UG|Bt#S42951521, gnl|UG|Bt#S37507224	ribonucleoside triphosphate catabolic process	4 out of 130 genes, 3.1%	462 out of 15911 genes, 2.9%	1	gnl|UG|Bt#S38753825, gnl|UG|Bt#S29721711, gnl|UG|Bt#S40831259, gnl|UG|Bt#S38753934
cellular polysaccharide metabolic process	2 out of 273 genes, 0.7%	60 out of 15911 genes, 0.4%	1	gnl|UG|Bt#S39545925, gnl|UG|Bt#S34286945	negative regulation of protein complex disassembly	3 out of 1013 genes, 0.3%	29 out of 15911 genes, 0.2%	1	gnl|UG|Bt#S31093911, gnl|UG|Bt#S42951521, gnl|UG|Bt#S37507224	purine ribonucleoside triphosphate catabolic process	4 out of 130 genes, 3.1%	462 out of 15911 genes, 2.9%	1	gnl|UG|Bt#S38753825, gnl|UG|Bt#S29721711, gnl|UG|Bt#S40831259, gnl|UG|Bt#S38753934
regulation of synaptic transmission	4 out of 273 genes, 1.5%	155 out of 15911 genes, 1.0%	1	gnl|UG|Bt#S33771554, gnl|UG|Bt#S34286919, gnl|UG|Bt#S32020323, gnl|UG|Bt#S46901746	epidermal cell differentiation	5 out of 1013 genes, 0.5%	56 out of 15911 genes, 0.4%	1	gnl|UG|Bt#S56350777, gnl|UG|Bt#S34287154, gnl|UG|Bt#S26710161, gnl|UG|Bt#S56350565, gnl|UG|Bt#S11933002	system development	22 out of 130 genes, 16.9%	2677 out of 15911 genes, 16.8%	1	gnl|UG|Bt#S35174330, gnl|UG|Bt#S53095019, gnl|UG|Bt#S36351843, gnl|UG|Bt#S34287322, gnl|UG|Bt#S29306923, gnl|UG|Bt#S11933002, gnl|UG|Bt#S40977794, gnl|UG|Bt#S26472486, gnl|UG|Bt#S35034743, gnl|UG|Bt#S26987683, gnl|UG|Bt#S24278968, gnl|UG|Bt#S38795441, gnl|UG|Bt#S35034870, gnl|UG|Bt#S34287000, gnl|UG|Bt#S12072540, gnl|UG|Bt#S12374131, gnl|UG|Bt#S12072287, gnl|UG|Bt#S24576076, gnl|UG|Bt#S35034910, …
regulation of organelle organization	6 out of 273 genes, 2.2%	256 out of 15911 genes, 1.6%	1	gnl|UG|Bt#S26987980, gnl|UG|Bt#S37223836, gnl|UG|Bt#S27557311, gnl|UG|Bt#S39738868, gnl|UG|Bt#S11933002, gnl|UG|Bt#S39738560	negative regulation of cell cycle process	5 out of 1013 genes, 0.5%	56 out of 15911 genes, 0.4%	1	gnl|UG|Bt#S35034748, gnl|UG|Bt#S33771362, gnl|UG|Bt#S40831245, gnl|UG|Bt#S30930623, gnl|UG|Bt#S30930555	hemopoietic or lymphoid organ development	3 out of 130 genes, 2.3%	339 out of 15911 genes, 2.1%	1	gnl|UG|Bt#S38795441, gnl|UG|Bt#S33771554, gnl|UG|Bt#S27006993
positive regulation of programmed cell death	11 out of 273 genes, 4.0%	518 out of 15911 genes, 3.3%	1	gnl|UG|Bt#S29313709, gnl|UG|Bt#S27053479, gnl|UG|Bt#S34823429, gnl|UG|Bt#S26472356, gnl|UG|Bt#S37223771, gnl|UG|Bt#S56351864, gnl|UG|Bt#S26987913, gnl|UG|Bt#S14267661, gnl|UG|Bt#S29296479, gnl|UG|Bt#S14561821, gnl|UG|Bt#S34287301	regulation of intracellular protein transport	6 out of 1013 genes, 0.6%	70 out of 15911 genes, 0.4%	1	gnl|UG|Bt#S34485116, gnl|UG|Bt#S39738749, gnl|UG|Bt#S35469309, gnl|UG|Bt#S30930466, gnl|UG|Bt#S32418463, gnl|UG|Bt#S26179678	nucleoside triphosphate catabolic process	4 out of 130 genes, 3.1%	464 out of 15911 genes, 2.9%	1	gnl|UG|Bt#S38753825, gnl|UG|Bt#S29721711, gnl|UG|Bt#S40831259, gnl|UG|Bt#S38753934
regulation of transcription from RNA polymerase II promoter	14 out of 273 genes, 5.1%	679 out of 15911 genes, 4.3%	1	gnl|UG|Bt#S56351312, gnl|UG|Bt#S56351214, gnl|UG|Bt#S56351617, gnl|UG|Bt#S34287001, gnl|UG|Bt#S24256531, gnl|UG|Bt#S29965779, gnl|UG|Bt#S24272689, gnl|UG|Bt#S26472486, gnl|UG|Bt#S26987745, gnl|UG|Bt#S29305208, gnl|UG|Bt#S26988220, gnl|UG|Bt#S29292233, gnl|UG|Bt#S24286027, gnl|UG|Bt#S24278968	positive regulation of MAPK cascade	6 out of 1013 genes, 0.6%	70 out of 15911 genes, 0.4%	1	gnl|UG|Bt#S11933212, gnl|UG|Bt#S24285701, gnl|UG|Bt#S40596799, gnl|UG|Bt#S38432773, gnl|UG|Bt#S11933002, gnl|UG|Bt#S56351965	purine nucleoside triphosphate catabolic process	4 out of 130 genes, 3.1%	464 out of 15911 genes, 2.9%	1	gnl|UG|Bt#S38753825, gnl|UG|Bt#S29721711, gnl|UG|Bt#S40831259, gnl|UG|Bt#S38753934
skeletal system development	3 out of 273 genes, 1.1%	107 out of 15911 genes, 0.7%	1	gnl|UG|Bt#S24272689, gnl|UG|Bt#S12071624, gnl|UG|Bt#S46901746	histone modification	16 out of 1013 genes, 1.6%	214 out of 15911 genes, 1.3%	1	gnl|UG|Bt#S40831437, gnl|UG|Bt#S56350819, gnl|UG|Bt#S24268024, gnl|UG|Bt#S31094005, gnl|UG|Bt#S31093995, gnl|UG|Bt#S53256938, gnl|UG|Bt#S39546747, gnl|UG|Bt#S36018852, gnl|UG|Bt#S40831249, gnl|UG|Bt#S55891327, gnl|UG|Bt#S26164198, gnl|UG|Bt#S38753833, gnl|UG|Bt#S37581316, gnl|UG|Bt#S31752015, gnl|UG|Bt#S29910311, gnl|UG|Bt#S56350545	response to metal ion	2 out of 130 genes, 1.5%	216 out of 15911 genes, 1.4%	1	gnl|UG|Bt#S35034910, gnl|UG|Bt#S11933002
positive regulation of signaling	7 out of 273 genes, 2.6%	309 out of 15911 genes, 1.9%	1	gnl|UG|Bt#S24623804, gnl|UG|Bt#S26987980, gnl|UG|Bt#S37210123, gnl|UG|Bt#S56351312, gnl|UG|Bt#S56351531, gnl|UG|Bt#S11933002, gnl|UG|Bt#S29292233	porphyrin-containing compound metabolic process	4 out of 1013 genes, 0.4%	43 out of 15911 genes, 0.3%	1	gnl|UG|Bt#S24243829, gnl|UG|Bt#S40977559, gnl|UG|Bt#S29309400, gnl|UG|Bt#S29299479	glycoprotein metabolic process	2 out of 130 genes, 1.5%	217 out of 15911 genes, 1.4%	1	gnl|UG|Bt#S26987696, gnl|UG|Bt#S24287660
positive regulation of T cell activation	2 out of 273 genes, 0.7%	61 out of 15911 genes, 0.4%	1	gnl|UG|Bt#S29292233, gnl|UG|Bt#S46901746	regulation of protein complex assembly	4 out of 1013 genes, 0.4%	43 out of 15911 genes, 0.3%	1	gnl|UG|Bt#S31093911, gnl|UG|Bt#S38754194, gnl|UG|Bt#S13569601, gnl|UG|Bt#S32418455	regulation of protein phosphorylation	4 out of 130 genes, 3.1%	467 out of 15911 genes, 2.9%	1	gnl|UG|Bt#S33771355, gnl|UG|Bt#S35034870, gnl|UG|Bt#S35034910, gnl|UG|Bt#S11933395
leukocyte migration	2 out of 273 genes, 0.7%	61 out of 15911 genes, 0.4%	1	gnl|UG|Bt#S24623804, gnl|UG|Bt#S12073108	protein localization to organelle	15 out of 1013 genes, 1.5%	200 out of 15911 genes, 1.3%	1	gnl|UG|Bt#S37210137, gnl|UG|Bt#S30930466, gnl|UG|Bt#S36130213, gnl|UG|Bt#S27555440, gnl|UG|Bt#S29296656, gnl|UG|Bt#S40977580, gnl|UG|Bt#S40831448, gnl|UG|Bt#S55894699, gnl|UG|Bt#S39571812, gnl|UG|Bt#S39545741, gnl|UG|Bt#S24272689, gnl|UG|Bt#S16771476, gnl|UG|Bt#S29721678, gnl|UG|Bt#S34286979, gnl|UG|Bt#S56351965	phospholipid metabolic process	2 out of 130 genes, 1.5%	218 out of 15911 genes, 1.4%	1	gnl|UG|Bt#S26710050, gnl|UG|Bt#S40977721
proteasomal protein catabolic process	4 out of 273 genes, 1.5%	157 out of 15911 genes, 1.0%	1	gnl|UG|Bt#S37223836, gnl|UG|Bt#S39545903, gnl|UG|Bt#S33771348, gnl|UG|Bt#S26988177	carboxylic acid metabolic process	54 out of 1013 genes, 5.3%	785 out of 15911 genes, 4.9%	1	gnl|UG|Bt#S29291329, gnl|UG|Bt#S39738768, gnl|UG|Bt#S29293886, gnl|UG|Bt#S12072244, gnl|UG|Bt#S30930468, gnl|UG|Bt#S33771559, gnl|UG|Bt#S31751984, gnl|UG|Bt#S18953147, gnl|UG|Bt#S37581475, gnl|UG|Bt#S38795255, gnl|UG|Bt#S26987785, gnl|UG|Bt#S39738725, gnl|UG|Bt#S24272783, gnl|UG|Bt#S29296135, gnl|UG|Bt#S39738780, gnl|UG|Bt#S26472322, gnl|UG|Bt#S37223804, gnl|UG|Bt#S35469466, gnl|UG|Bt#S29287640, …	macromolecular complex assembly	6 out of 130 genes, 4.6%	717 out of 15911 genes, 4.5%	1	gnl|UG|Bt#S38753782, gnl|UG|Bt#S40977734, gnl|UG|Bt#S26987696, gnl|UG|Bt#S29721711, gnl|UG|Bt#S29292831, gnl|UG|Bt#S26988047
organelle fission	4 out of 273 genes, 1.5%	157 out of 15911 genes, 1.0%	1	gnl|UG|Bt#S26987745, gnl|UG|Bt#S30930644, gnl|UG|Bt#S24253361, gnl|UG|Bt#S27053462	covalent chromatin modification	16 out of 1013 genes, 1.6%	215 out of 15911 genes, 1.4%	1	gnl|UG|Bt#S40831437, gnl|UG|Bt#S56350819, gnl|UG|Bt#S24268024, gnl|UG|Bt#S31094005, gnl|UG|Bt#S31093995, gnl|UG|Bt#S53256938, gnl|UG|Bt#S39546747, gnl|UG|Bt#S36018852, gnl|UG|Bt#S40831249, gnl|UG|Bt#S55891327, gnl|UG|Bt#S26164198, gnl|UG|Bt#S38753833, gnl|UG|Bt#S37581316, gnl|UG|Bt#S31752015, gnl|UG|Bt#S29910311, gnl|UG|Bt#S56350545	purine ribonucleotide catabolic process	4 out of 130 genes, 3.1%	469 out of 15911 genes, 2.9%	1	gnl|UG|Bt#S38753825, gnl|UG|Bt#S29721711, gnl|UG|Bt#S40831259, gnl|UG|Bt#S38753934
biosynthetic process	48 out of 273 genes, 17.6%	2573 out of 15911 genes, 16.2%	1	gnl|UG|Bt#S24623804, gnl|UG|Bt#S29313709, gnl|UG|Bt#S56350819, gnl|UG|Bt#S36134981, gnl|UG|Bt#S39738868, gnl|UG|Bt#S32492082, gnl|UG|Bt#S37507066, gnl|UG|Bt#S35469497, gnl|UG|Bt#S39545952, gnl|UG|Bt#S29310719, gnl|UG|Bt#S46901201, gnl|UG|Bt#S29721675, gnl|UG|Bt#S24267271, gnl|UG|Bt#S35469466, gnl|UG|Bt#S26472611, gnl|UG|Bt#S26988220, gnl|UG|Bt#S38753879, gnl|UG|Bt#S29311440, gnl|UG|Bt#S34286945, …	regulation of catalytic activity	70 out of 1013 genes, 6.9%	1029 out of 15911 genes, 6.5%	1	gnl|UG|Bt#S26987980, gnl|UG|Bt#S35469298, gnl|UG|Bt#S39738868, gnl|UG|Bt#S29291329, gnl|UG|Bt#S39738768, gnl|UG|Bt#S18955908, gnl|UG|Bt#S38795292, gnl|UG|Bt#S27561846, gnl|UG|Bt#S40831407, gnl|UG|Bt#S38754185, gnl|UG|Bt#S38795346, gnl|UG|Bt#S12072947, gnl|UG|Bt#S33771362, gnl|UG|Bt#S56351864, gnl|UG|Bt#S32418382, gnl|UG|Bt#S29721678, gnl|UG|Bt#S29287640, gnl|UG|Bt#S56351118, gnl|UG|Bt#S26472331, …	positive regulation of apoptotic process	3 out of 130 genes, 2.3%	345 out of 15911 genes, 2.2%	1	gnl|UG|Bt#S34287190, gnl|UG|Bt#S29313709, gnl|UG|Bt#S35034910
cellular homeostasis	13 out of 273 genes, 4.8%	629 out of 15911 genes, 4.0%	1	gnl|UG|Bt#S56351531, gnl|UG|Bt#S12072890, gnl|UG|Bt#S12072540, gnl|UG|Bt#S12073050, gnl|UG|Bt#S24172729, gnl|UG|Bt#S26472356, gnl|UG|Bt#S12073108, gnl|UG|Bt#S29299811, gnl|UG|Bt#S12072282, gnl|UG|Bt#S29296479, gnl|UG|Bt#S39738560, gnl|UG|Bt#S29292233, gnl|UG|Bt#S29295694	polysaccharide catabolic process	2 out of 1013 genes, 0.2%	17 out of 15911 genes, 0.1%	1	gnl|UG|Bt#S31093782, gnl|UG|Bt#S33771343	protein metabolic process	28 out of 130 genes, 21.5%	3433 out of 15911 genes, 21.6%	1	gnl|UG|Bt#S29313709, gnl|UG|Bt#S35174330, gnl|UG|Bt#S24268024, gnl|UG|Bt#S29721711, gnl|UG|Bt#S27559941, gnl|UG|Bt#S36351843, gnl|UG|Bt#S29306923, gnl|UG|Bt#S38432762, gnl|UG|Bt#S35034743, gnl|UG|Bt#S24287660, gnl|UG|Bt#S26472701, gnl|UG|Bt#S24278968, gnl|UG|Bt#S26472591, gnl|UG|Bt#S40831264, gnl|UG|Bt#S38795441, gnl|UG|Bt#S26987696, gnl|UG|Bt#S39546207, gnl|UG|Bt#S12374131, gnl|UG|Bt#S26988047, …
positive regulation of cell communication	7 out of 273 genes, 2.6%	311 out of 15911 genes, 2.0%	1	gnl|UG|Bt#S24623804, gnl|UG|Bt#S26987980, gnl|UG|Bt#S37210123, gnl|UG|Bt#S56351312, gnl|UG|Bt#S56351531, gnl|UG|Bt#S11933002, gnl|UG|Bt#S29292233	antigen processing and presentation of exogenous peptide antigen	2 out of 1013 genes, 0.2%	17 out of 15911 genes, 0.1%	1	gnl|UG|Bt#S56350710, gnl|UG|Bt#S29290441	cell surface receptor signaling pathway	15 out of 130 genes, 11.5%	1836 out of 15911 genes, 11.5%	1	gnl|UG|Bt#S37581520, gnl|UG|Bt#S35034754, gnl|UG|Bt#S35174330, gnl|UG|Bt#S53095019, gnl|UG|Bt#S34287000, gnl|UG|Bt#S35034870, gnl|UG|Bt#S36351843, gnl|UG|Bt#S11933002, gnl|UG|Bt#S29299811, gnl|UG|Bt#S31093928, gnl|UG|Bt#S26472486, gnl|UG|Bt#S35034743, gnl|UG|Bt#S33771554, gnl|UG|Bt#S35034910, gnl|UG|Bt#S40831234
male gamete generation	7 out of 273 genes, 2.6%	311 out of 15911 genes, 2.0%	1	gnl|UG|Bt#S39738605, gnl|UG|Bt#S33771347, gnl|UG|Bt#S56350819, gnl|UG|Bt#S38432762, gnl|UG|Bt#S35034871, gnl|UG|Bt#S37507229, gnl|UG|Bt#S46901746	pyrimidine nucleoside triphosphate metabolic process	2 out of 1013 genes, 0.2%	17 out of 15911 genes, 0.1%	1	gnl|UG|Bt#S29300567, gnl|UG|Bt#S35469420	ribonucleotide catabolic process	4 out of 130 genes, 3.1%	473 out of 15911 genes, 3.0%	1	gnl|UG|Bt#S38753825, gnl|UG|Bt#S29721711, gnl|UG|Bt#S40831259, gnl|UG|Bt#S38753934
positive regulation of macromolecule biosynthetic process	3 out of 273 genes, 1.1%	109 out of 15911 genes, 0.7%	1	gnl|UG|Bt#S34287179, gnl|UG|Bt#S26472356, gnl|UG|Bt#S11933002	epithelial cell migration	2 out of 1013 genes, 0.2%	17 out of 15911 genes, 0.1%	1	gnl|UG|Bt#S38754194, gnl|UG|Bt#S12073045	cellular component assembly	8 out of 130 genes, 6.2%	975 out of 15911 genes, 6.1%	1	gnl|UG|Bt#S38753782, gnl|UG|Bt#S26987696, gnl|UG|Bt#S29721711, gnl|UG|Bt#S29292831, gnl|UG|Bt#S12072287, gnl|UG|Bt#S26988047, gnl|UG|Bt#S40977734, gnl|UG|Bt#S35034743
regulation of protein transport	3 out of 273 genes, 1.1%	109 out of 15911 genes, 0.7%	1	gnl|UG|Bt#S34287001, gnl|UG|Bt#S11933002, gnl|UG|Bt#S29292233	cyclic-nucleotide-mediated signaling	2 out of 1013 genes, 0.2%	17 out of 15911 genes, 0.1%	1	gnl|UG|Bt#S29358001, gnl|UG|Bt#S12072540	lipid localization	2 out of 130 genes, 1.5%	225 out of 15911 genes, 1.4%	1	gnl|UG|Bt#S40831234, gnl|UG|Bt#S26987905
regulation of establishment of protein localization	3 out of 273 genes, 1.1%	109 out of 15911 genes, 0.7%	1	gnl|UG|Bt#S34287001, gnl|UG|Bt#S11933002, gnl|UG|Bt#S29292233	subpallium development	2 out of 1013 genes, 0.2%	17 out of 15911 genes, 0.1%	1	gnl|UG|Bt#S24272783, gnl|UG|Bt#S29380414	establishment of localization in cell	9 out of 130 genes, 6.9%	1103 out of 15911 genes, 6.9%	1	gnl|UG|Bt#S29417492, gnl|UG|Bt#S29313709, gnl|UG|Bt#S11933450, gnl|UG|Bt#S31093928, gnl|UG|Bt#S35034910, gnl|UG|Bt#S24287660, gnl|UG|Bt#S35034743, gnl|UG|Bt#S29721709, gnl|UG|Bt#S26472591
myeloid leukocyte activation	2 out of 273 genes, 0.7%	62 out of 15911 genes, 0.4%	1	gnl|UG|Bt#S12073108, gnl|UG|Bt#S26987910	collagen metabolic process	2 out of 1013 genes, 0.2%	17 out of 15911 genes, 0.1%	1	gnl|UG|Bt#S33852620, gnl|UG|Bt#S11932490	phosphate-containing compound metabolic process	6 out of 130 genes, 4.6%	731 out of 15911 genes, 4.6%	1	gnl|UG|Bt#S11933241, gnl|UG|Bt#S40831264, gnl|UG|Bt#S38795441, gnl|UG|Bt#S26710050, gnl|UG|Bt#S40977721, gnl|UG|Bt#S27017847
response to insulin stimulus	2 out of 273 genes, 0.7%	62 out of 15911 genes, 0.4%	1	gnl|UG|Bt#S39738560, gnl|UG|Bt#S29965779	mammary gland epithelial cell proliferation	2 out of 1013 genes, 0.2%	17 out of 15911 genes, 0.1%	1	gnl|UG|Bt#S23964970, gnl|UG|Bt#S30930469	cellular localization	10 out of 130 genes, 7.7%	1231 out of 15911 genes, 7.7%	1	gnl|UG|Bt#S29417492, gnl|UG|Bt#S29313709, gnl|UG|Bt#S11933450, gnl|UG|Bt#S26710282, gnl|UG|Bt#S31093928, gnl|UG|Bt#S35034910, gnl|UG|Bt#S24287660, gnl|UG|Bt#S35034743, gnl|UG|Bt#S29721709, gnl|UG|Bt#S26472591
endocrine system development	2 out of 273 genes, 0.7%	62 out of 15911 genes, 0.4%	1	gnl|UG|Bt#S24272689, gnl|UG|Bt#S34287000	regulation of carbohydrate catabolic process	2 out of 1013 genes, 0.2%	17 out of 15911 genes, 0.1%	1	gnl|UG|Bt#S35035024, gnl|UG|Bt#S12073045	purine nucleotide catabolic process	4 out of 130 genes, 3.1%	487 out of 15911 genes, 3.1%	1	gnl|UG|Bt#S38753825, gnl|UG|Bt#S29721711, gnl|UG|Bt#S40831259, gnl|UG|Bt#S38753934
positive regulation of cell death	11 out of 273 genes, 4.0%	524 out of 15911 genes, 3.3%	1	gnl|UG|Bt#S29313709, gnl|UG|Bt#S27053479, gnl|UG|Bt#S34823429, gnl|UG|Bt#S26472356, gnl|UG|Bt#S37223771, gnl|UG|Bt#S56351864, gnl|UG|Bt#S26987913, gnl|UG|Bt#S14267661, gnl|UG|Bt#S29296479, gnl|UG|Bt#S14561821, gnl|UG|Bt#S34287301	regulation of cellular carbohydrate catabolic process	2 out of 1013 genes, 0.2%	17 out of 15911 genes, 0.1%	1	gnl|UG|Bt#S35035024, gnl|UG|Bt#S12073045	phosphorus metabolic process	6 out of 130 genes, 4.6%	741 out of 15911 genes, 4.7%	1	gnl|UG|Bt#S11933241, gnl|UG|Bt#S40831264, gnl|UG|Bt#S38795441, gnl|UG|Bt#S26710050, gnl|UG|Bt#S40977721, gnl|UG|Bt#S27017847
catabolic process	27 out of 273 genes, 9.9%	1401 out of 15911 genes, 8.8%	1	gnl|UG|Bt#S34286945, gnl|UG|Bt#S29721711, gnl|UG|Bt#S24172729, gnl|UG|Bt#S38754181, gnl|UG|Bt#S26472356, gnl|UG|Bt#S26988177, gnl|UG|Bt#S53256981, gnl|UG|Bt#S46902783, gnl|UG|Bt#S34484982, gnl|UG|Bt#S14267661, gnl|UG|Bt#S12073040, gnl|UG|Bt#S26472701, gnl|UG|Bt#S29296479, gnl|UG|Bt#S26710067, gnl|UG|Bt#S26987905, gnl|UG|Bt#S31153317, gnl|UG|Bt#S34287171, gnl|UG|Bt#S39545903, gnl|UG|Bt#S33771343, …	epithelium migration	2 out of 1013 genes, 0.2%	17 out of 15911 genes, 0.1%	1	gnl|UG|Bt#S38754194, gnl|UG|Bt#S12073045	response to DNA damage stimulus	3 out of 130 genes, 2.3%	361 out of 15911 genes, 2.3%	1	gnl|UG|Bt#S37443340, gnl|UG|Bt#S55885535, gnl|UG|Bt#S40831259
heterocycle biosynthetic process	6 out of 273 genes, 2.2%	261 out of 15911 genes, 1.6%	1	gnl|UG|Bt#S33771538, gnl|UG|Bt#S27557311, gnl|UG|Bt#S39738868, gnl|UG|Bt#S12072540, gnl|UG|Bt#S37507215, gnl|UG|Bt#S12071624	regulation of response to biotic stimulus	5 out of 1013 genes, 0.5%	57 out of 15911 genes, 0.4%	1	gnl|UG|Bt#S11933124, gnl|UG|Bt#S30930466, gnl|UG|Bt#S35034972, gnl|UG|Bt#S26710015, gnl|UG|Bt#S34287274	purine-containing compound catabolic process	4 out of 130 genes, 3.1%	490 out of 15911 genes, 3.1%	1	gnl|UG|Bt#S38753825, gnl|UG|Bt#S29721711, gnl|UG|Bt#S40831259, gnl|UG|Bt#S38753934
response to organic cyclic compound	3 out of 273 genes, 1.1%	110 out of 15911 genes, 0.7%	1	gnl|UG|Bt#S36133363, gnl|UG|Bt#S26472356, gnl|UG|Bt#S29965779	cAMP metabolic process	3 out of 1013 genes, 0.3%	30 out of 15911 genes, 0.2%	1	gnl|UG|Bt#S39738868, gnl|UG|Bt#S29270811, gnl|UG|Bt#S12071624	positive regulation of protein phosphorylation	2 out of 130 genes, 1.5%	234 out of 15911 genes, 1.5%	1	gnl|UG|Bt#S35034870, gnl|UG|Bt#S11933395
morphogenesis of an epithelium	5 out of 273 genes, 1.8%	210 out of 15911 genes, 1.3%	1	gnl|UG|Bt#S24623804, gnl|UG|Bt#S37210123, gnl|UG|Bt#S12072540, gnl|UG|Bt#S56351812, gnl|UG|Bt#S29292233	monosaccharide metabolic process	18 out of 1013 genes, 1.8%	245 out of 15911 genes, 1.5%	1	gnl|UG|Bt#S29304082, gnl|UG|Bt#S12072680, gnl|UG|Bt#S24269166, gnl|UG|Bt#S12065966, gnl|UG|Bt#S35122671, gnl|UG|Bt#S26472562, gnl|UG|Bt#S11932670, gnl|UG|Bt#S37581475, gnl|UG|Bt#S30930580, gnl|UG|Bt#S31093782, gnl|UG|Bt#S34817878, gnl|UG|Bt#S26987913, gnl|UG|Bt#S27877376, gnl|UG|Bt#S28037058, gnl|UG|Bt#S35469503, gnl|UG|Bt#S31093955, gnl|UG|Bt#S11932630, gnl|UG|Bt#S14887295	positive regulation of phosphorus metabolic process	2 out of 130 genes, 1.5%	234 out of 15911 genes, 1.5%	1	gnl|UG|Bt#S35034870, gnl|UG|Bt#S11933395
ubiquitin-dependent protein catabolic process	5 out of 273 genes, 1.8%	210 out of 15911 genes, 1.3%	1	gnl|UG|Bt#S37223836, gnl|UG|Bt#S34484982, gnl|UG|Bt#S39545903, gnl|UG|Bt#S33771348, gnl|UG|Bt#S26988177	regulation of response to stress	29 out of 1013 genes, 2.9%	409 out of 15911 genes, 2.6%	1	gnl|UG|Bt#S11933124, gnl|UG|Bt#S40977562, gnl|UG|Bt#S36351843, gnl|UG|Bt#S40831305, gnl|UG|Bt#S55357385, gnl|UG|Bt#S53142865, gnl|UG|Bt#S11933002, gnl|UG|Bt#S34259194, gnl|UG|Bt#S27043454, gnl|UG|Bt#S37581475, gnl|UG|Bt#S34287274, gnl|UG|Bt#S26988281, gnl|UG|Bt#S29294586, gnl|UG|Bt#S39738874, gnl|UG|Bt#S30930466, gnl|UG|Bt#S26710015, gnl|UG|Bt#S56350710, gnl|UG|Bt#S35035021, gnl|UG|Bt#S11933241, …	positive regulation of phosphorylation	2 out of 130 genes, 1.5%	234 out of 15911 genes, 1.5%	1	gnl|UG|Bt#S35034870, gnl|UG|Bt#S11933395
regulation of cell cycle process	5 out of 273 genes, 1.8%	210 out of 15911 genes, 1.3%	1	gnl|UG|Bt#S26987980, gnl|UG|Bt#S37223836, gnl|UG|Bt#S27557311, gnl|UG|Bt#S11933002, gnl|UG|Bt#S35035021	response to metal ion	16 out of 1013 genes, 1.6%	216 out of 15911 genes, 1.4%	1	gnl|UG|Bt#S53256957, gnl|UG|Bt#S26987785, gnl|UG|Bt#S29294586, gnl|UG|Bt#S26987980, gnl|UG|Bt#S37507202, gnl|UG|Bt#S12072694, gnl|UG|Bt#S11933126, gnl|UG|Bt#S11933002, gnl|UG|Bt#S37223804, gnl|UG|Bt#S26472429, gnl|UG|Bt#S38432908, gnl|UG|Bt#S11933169, gnl|UG|Bt#S31093955, gnl|UG|Bt#S26472554, gnl|UG|Bt#S30930469, gnl|UG|Bt#S35034787	positive regulation of phosphate metabolic process	2 out of 130 genes, 1.5%	234 out of 15911 genes, 1.5%	1	gnl|UG|Bt#S35034870, gnl|UG|Bt#S11933395
kidney development	2 out of 273 genes, 0.7%	63 out of 15911 genes, 0.4%	1	gnl|UG|Bt#S24623804, gnl|UG|Bt#S26988220	protein oligomerization	21 out of 1013 genes, 2.1%	290 out of 15911 genes, 1.8%	1	gnl|UG|Bt#S24243829, gnl|UG|Bt#S40596799, gnl|UG|Bt#S38753853, gnl|UG|Bt#S26472496, gnl|UG|Bt#S24271248, gnl|UG|Bt#S56351965, gnl|UG|Bt#S26988281, gnl|UG|Bt#S32838840, gnl|UG|Bt#S26987696, gnl|UG|Bt#S37223752, gnl|UG|Bt#S34485008, gnl|UG|Bt#S26988047, gnl|UG|Bt#S56350842, gnl|UG|Bt#S29270816, gnl|UG|Bt#S37210112, gnl|UG|Bt#S38432939, gnl|UG|Bt#S31752010, gnl|UG|Bt#S27562193, gnl|UG|Bt#S56350914, …	glycerolipid metabolic process	2 out of 130 genes, 1.5%	234 out of 15911 genes, 1.5%	1	gnl|UG|Bt#S26710050, gnl|UG|Bt#S35469466
RNA modification	2 out of 273 genes, 0.7%	63 out of 15911 genes, 0.4%	1	gnl|UG|Bt#S29287667, gnl|UG|Bt#S24256531	positive regulation of cell proliferation	14 out of 1013 genes, 1.4%	187 out of 15911 genes, 1.2%	1	gnl|UG|Bt#S38753782, gnl|UG|Bt#S26988281, gnl|UG|Bt#S37963853, gnl|UG|Bt#S24285701, gnl|UG|Bt#S55357385, gnl|UG|Bt#S11933126, gnl|UG|Bt#S46901323, gnl|UG|Bt#S12065966, gnl|UG|Bt#S26987913, gnl|UG|Bt#S29300567, gnl|UG|Bt#S34817912, gnl|UG|Bt#S29358001, gnl|UG|Bt#S24265284, gnl|UG|Bt#S32418365	biological adhesion	4 out of 130 genes, 3.1%	491 out of 15911 genes, 3.1%	1	gnl|UG|Bt#S53095019, gnl|UG|Bt#S34287000, gnl|UG|Bt#S37581524, gnl|UG|Bt#S26472295
regulation of leukocyte activation	6 out of 273 genes, 2.2%	262 out of 15911 genes, 1.6%	1	gnl|UG|Bt#S37210123, gnl|UG|Bt#S26987913, gnl|UG|Bt#S26472356, gnl|UG|Bt#S14561821, gnl|UG|Bt#S29292233, gnl|UG|Bt#S46901746	proton transport	4 out of 1013 genes, 0.4%	44 out of 15911 genes, 0.3%	1	gnl|UG|Bt#S12072890, gnl|UG|Bt#S32812836, gnl|UG|Bt#S24172729, gnl|UG|Bt#S29299811	organic substance metabolic process	7 out of 130 genes, 5.4%	872 out of 15911 genes, 5.5%	1	gnl|UG|Bt#S38753825, gnl|UG|Bt#S26987696, gnl|UG|Bt#S26710050, gnl|UG|Bt#S24287660, gnl|UG|Bt#S29721711, gnl|UG|Bt#S40831259, gnl|UG|Bt#S38753934
[truncated: 939 more rows]

## Sheet: Sheet2
Terms for S178vsS36_Process					Terms for S178 vs S56_Process					Terms for S56vsS36_Process
[truncated: 1,351 more rows]
