# Supplementary material for: Deep Sequencing-Based Transcriptional Analysis of Bovine Mammary Epithelial Cells Gene Expression in Response to In Vitro Infection with Staphylococcus aureus Stains
Source: PLoS One. 2013 Dec 16;8(12):e82117. doi: 10.1371/journal.pone.0082117 (PMC3864865; doi:10.1371/journal.pone.0082117)
Supplement: Table S3 — Pathway enrichment analysis of the DEGs. The significantly enriched pathways were marked with a red border. (XLS) [file pone.0082117.s003.xls]

## Sheet: Sheet1
Pathway enrichment analysis of the DEGs between cells infected with different S. aureus strains. (sheet1-sheet2)
C vs S36							C vs S56							C vs S178
#	Pathway	DEGs with pathway annotation (136)	All genes with pathway annotation (18680)	Pvalue	Qvalue	Pathway ID	#	Pathway	DEGs with pathway annotation (1079)	All genes with pathway annotation (18680)	Pvalue	Qvalue	Pathway ID	#	Pathway	DEGs with pathway annotation (285)	All genes with pathway annotation (18680)	Pvalue	Qvalue	Pathway ID
1	Oxidative phosphorylation	20 (14.71%)	226 (1.21%)	2.4907e-16	2.98884e-14	ko00190	1	N-Glycan biosynthesis	17 (1.58%)	78 (0.42%)	1.72476e-06	0.000369098	ko00510	1	Oxidative phosphorylation	17 (5.96%)	226 (1.21%)	7.44247e-08	1.26522e-05	ko00190
2	Parkinson's disease	19 (13.97%)	246 (1.32%)	1.79473e-14	1.07684e-12	ko05012	2	Spliceosome	31 (2.87%)	257 (1.38%)	8.4756e-05	0.00906889	ko03040	2	Parkinson's disease	15 (5.26%)	246 (1.32%)	6.05361e-06	0.000514557	ko05012
3	Epithelial cell signaling in Helicobacter pylori infection	8 (5.88%)	120 (0.64%)	2.71948e-06	0.000108779	ko05120	3	RNA degradation	20 (1.85%)	140 (0.75%)	0.000159096	0.0113488	ko03018	3	Huntington's disease	15 (5.26%)	353 (1.89%)	0.000364506	0.0206554	ko05016
4	Alzheimer's disease	12 (8.82%)	319 (1.71%)	3.83294e-06	0.000114988	ko05010	4	Protein processing in endoplasmic reticulum	33 (3.06%)	299 (1.6%)	0.000277414	0.0148416	ko04141	4	Metabolic pathways	48 (16.84%)	2000 (10.71%)	0.00101065	0.0429525	ko01100
5	NOD-like receptor signaling pathway	8 (5.88%)	143 (0.77%)	9.99726e-06	0.0002139	ko04621	5	Metabolic pathways	145 (13.44%)	2000 (10.71%)	0.002128	0.0910786	ko01100	5	Alzheimer's disease	12 (4.21%)	319 (1.71%)	0.00377984	0.128515	ko05010
6	Huntington's disease	12 (8.82%)	353 (1.89%)	1.0695e-05	0.0002139	ko05016	6	Cell cycle	24 (2.22%)	225 (1.2%)	0.00280271	0.0999632	ko04110	6	mRNA surveillance pathway	7 (2.46%)	177 (0.95%)	0.0191277	0.478161	ko03015
7	Shigellosis	7 (5.15%)	174 (0.93%)	0.000287149	0.00492256	ko05131	7	Parkinson's disease	25 (2.32%)	246 (1.32%)	0.00439275	0.122032	ko05012	7	Circadian rhythm - mammal	3 (1.05%)	39 (0.21%)	0.021432	0.478161	ko04710
8	Metabolic pathways	28 (20.59%)	2000 (10.71%)	0.000502048	0.00753072	ko01100	8	Bladder cancer	11 (1.02%)	77 (0.41%)	0.00456194	0.122032	ko05219	8	Cell cycle	8 (2.81%)	225 (1.2%)	0.0225017	0.478161	ko04110
9	Chemokine signaling pathway	9 (6.62%)	327 (1.75%)	0.000661697	0.00882263	ko04062	9	DNA replication	8 (0.74%)	48 (0.26%)	0.00579419	0.128812	ko03030	9	Vibrio cholerae infection	5 (1.75%)	127 (0.68%)	0.0452726	0.85002	ko05110
10	Osteoclast differentiation	7 (5.15%)	254 (1.36%)	0.00261244	0.0313493	ko04380	10	Oxidative phosphorylation	23 (2.13%)	226 (1.21%)	0.00601926	0.128812	ko00190	10	Lysosome	7 (2.46%)	220 (1.18%)	0.0523146	0.85002	ko04142
11	Leishmaniasis	6 (4.41%)	203 (1.09%)	0.00373673	0.0407643	ko05140	11	Apoptosis	17 (1.58%)	160 (0.86%)	0.0111824	0.217549	ko04210	11	Prion diseases	4 (1.4%)	98 (0.52%)	0.0630966	0.85002	ko05020
12	Apoptosis	5 (3.68%)	160 (0.86%)	0.00634185	0.0585401	ko04210	12	Ribosome biogenesis in eukaryotes	16 (1.48%)	151 (0.81%)	0.013906	0.232211	ko03008	12	Collecting duct acid secretion	3 (1.05%)	60 (0.32%)	0.0637194	0.85002	ko04966
13	Chronic myeloid leukemia	5 (3.68%)	160 (0.86%)	0.00634185	0.0585401	ko05220	13	Pathogenic Escherichia coli infection	22 (2.04%)	230 (1.23%)	0.0141063	0.232211	ko05130	13	Retinol metabolism	4 (1.4%)	99 (0.53%)	0.0650015	0.85002	ko00830
14	RIG-I-like receptor signaling pathway	4 (2.94%)	105 (0.56%)	0.00729002	0.0624858	ko04622	14	Oocyte meiosis	20 (1.85%)	210 (1.12%)	0.0194367	0.278094	ko04114	14	Peroxisome	5 (1.75%)	160 (0.86%)	0.0986764	0.999923	ko04146
15	Rheumatoid arthritis	7 (5.15%)	325 (1.74%)	0.00979528	0.0735887	ko05323	15	Citrate cycle (TCA cycle)	7 (0.65%)	48 (0.26%)	0.0194926	0.278094	ko00020	15	Epithelial cell signaling in Helicobacter pylori infection	4 (1.4%)	120 (0.64%)	0.111607	0.999923	ko05120
16	Toll-like receptor signaling pathway	5 (3.68%)	178 (0.95%)	0.00981183	0.0735887	ko04620	16	Proteasome	8 (0.74%)	60 (0.32%)	0.0214482	0.28687	ko03050	16	Wnt signaling pathway	7 (2.46%)	277 (1.48%)	0.132416	0.999923	ko04310
17	Small cell lung cancer	5 (3.68%)	188 (1.01%)	0.0122166	0.0862349	ko05222	17	Shigellosis	17 (1.58%)	174 (0.93%)	0.0237617	0.299118	ko05131	17	Renal cell carcinoma	4 (1.4%)	132 (0.71%)	0.143364	0.999923	ko05211
18	Hepatitis C	5 (3.68%)	214 (1.15%)	0.0202667	0.131986	ko05160	18	Protein export	5 (0.46%)	32 (0.17%)	0.0350116	0.416249	ko03060	18	Amyotrophic lateral sclerosis (ALS)	4 (1.4%)	136 (0.73%)	0.154664	0.999923	ko05014
19	Cardiac muscle contraction	6 (4.41%)	295 (1.58%)	0.0210544	0.131986	ko04260	19	NOD-like receptor signaling pathway	14 (1.3%)	143 (0.77%)	0.0371499	0.418426	ko04621	19	Circadian rhythm - fly	1 (0.35%)	11 (0.06%)	0.155631	0.999923	ko04711
20	Neurotrophin signaling pathway	6 (4.41%)	298 (1.6%)	0.0219976	0.131986	ko04722	20	Cytosolic DNA-sensing pathway	10 (0.93%)	92 (0.49%)	0.0393617	0.421171	ko04623	20	DNA replication	2 (0.7%)	48 (0.26%)	0.166253	0.999923	ko03030
21	Pathogenic Escherichia coli infection	5 (3.68%)	230 (1.23%)	0.0266299	0.152171	ko05130	21	Chronic myeloid leukemia	15 (1.39%)	160 (0.86%)	0.043993	0.430201	ko05220	21	Protein processing in endoplasmic reticulum	7 (2.46%)	299 (1.6%)	0.173957	0.999923	ko04141
22	Cytokine-cytokine receptor interaction	6 (4.41%)	318 (1.7%)	0.0290217	0.154638	ko04060	22	Epithelial cell signaling in Helicobacter pylori infection	12 (1.11%)	120 (0.64%)	0.0445963	0.430201	ko05120	22	NOD-like receptor signaling pathway	4 (1.4%)	143 (0.77%)	0.175203	0.999923	ko04621
23	Cytosolic DNA-sensing pathway	3 (2.21%)	92 (0.49%)	0.0296389	0.154638	ko04623	23	Pancreatic cancer	13 (1.2%)	134 (0.72%)	0.0462365	0.430201	ko05212	23	Thyroid cancer	2 (0.7%)	52 (0.28%)	0.188131	0.999923	ko05216
24	Arrhythmogenic right ventricular cardiomyopathy (ARVC)	4 (2.94%)	171 (0.92%)	0.0364655	0.178226	ko05412	24	Acute myeloid leukemia	11 (1.02%)	112 (0.6%)	0.0588619	0.468248	ko05221	24	MAPK signaling pathway	10 (3.51%)	476 (2.55%)	0.193129	0.999923	ko04010
25	Prostate cancer	4 (2.94%)	172 (0.92%)	0.0371305	0.178226	ko05215	25	Sulfur relay system	3 (0.28%)	16 (0.09%)	0.0612797	0.468248	ko04122	25	Osteoclast differentiation	6 (2.11%)	254 (1.36%)	0.193188	0.999923	ko04380
26	B cell receptor signaling pathway	5 (3.68%)	265 (1.42%)	0.0446354	0.20601	ko04662	26	Folate biosynthesis	3 (0.28%)	16 (0.09%)	0.0612797	0.468248	ko00790	26	Pathways in cancer	13 (4.56%)	649 (3.47%)	0.194212	0.999923	ko05200
27	Acute myeloid leukemia	3 (2.21%)	112 (0.6%)	0.0485033	0.21557	ko05221	27	Ubiquitin mediated proteolysis	23 (2.13%)	284 (1.52%)	0.0643557	0.468248	ko04120	27	Gap junction	4 (1.4%)	150 (0.8%)	0.196613	0.999923	ko04540
28	Bacterial invasion of epithelial cells	4 (2.94%)	194 (1.04%)	0.0535253	0.229394	ko05100	28	Cysteine and methionine metabolism	7 (0.65%)	63 (0.34%)	0.0702436	0.468248	ko00270	28	Primary bile acid biosynthesis	2 (0.7%)	55 (0.29%)	0.204784	0.999923	ko00120
29	MAPK signaling pathway	7 (5.15%)	476 (2.55%)	0.0595175	0.24628	ko04010	29	Hepatitis C	18 (1.67%)	214 (1.15%)	0.0706511	0.468248	ko05160	29	Taurine and hypotaurine metabolism	1 (0.35%)	16 (0.09%)	0.21815	0.999923	ko00430
30	Metabolism of xenobiotics by cytochrome P450	3 (2.21%)	124 (0.66%)	0.0620465	0.248186	ko00980	30	Purine metabolism	24 (2.22%)	302 (1.62%)	0.0709131	0.468248	ko00230	30	Sulfur relay system	1 (0.35%)	16 (0.09%)	0.21815	0.999923	ko04122
31	Vibrio cholerae infection	3 (2.21%)	127 (0.68%)	0.0656799	0.254245	ko05110	31	Aminoacyl-tRNA biosynthesis	9 (0.83%)	89 (0.48%)	0.0711866	0.468248	ko00970	31	Folate biosynthesis	1 (0.35%)	16 (0.09%)	0.21815	0.999923	ko00790
32	Chagas disease (American trypanosomiasis)	5 (3.68%)	312 (1.67%)	0.078063	0.291212	ko05142	32	Riboflavin metabolism	3 (0.28%)	17 (0.09%)	0.0713274	0.468248	ko00740	32	Melanoma	3 (1.05%)	106 (0.57%)	0.220036	0.999923	ko05218
33	Ribosome	5 (3.68%)	315 (1.69%)	0.080557	0.291212	ko03010	33	Circadian rhythm - mammal	5 (0.46%)	39 (0.21%)	0.0722065	0.468248	ko04710	33	PPAR signaling pathway	4 (1.4%)	161 (0.86%)	0.231728	0.999923	ko03320
34	RNA degradation	3 (2.21%)	140 (0.75%)	0.08251	0.291212	ko03018	34	Alzheimer's disease	25 (2.32%)	319 (1.71%)	0.0753124	0.474025	ko05010	34	Sulfur metabolism	1 (0.35%)	18 (0.1%)	0.241846	0.999923	ko00920
35	Adipocytokine signaling pathway	3 (2.21%)	142 (0.76%)	0.0852497	0.292285	ko04920	35	Peroxisome	14 (1.3%)	160 (0.86%)	0.0795853	0.486608	ko04146	35	Acute myeloid leukemia	3 (1.05%)	112 (0.6%)	0.24425	0.999923	ko05221
36	Toxoplasmosis	4 (2.94%)	231 (1.24%)	0.0885572	0.295191	ko05145	36	Glutathione metabolism	8 (0.74%)	79 (0.42%)	0.0852427	0.50672	ko00480	36	Ubiquitin mediated proteolysis	6 (2.11%)	284 (1.52%)	0.267085	0.999923	ko04120
37	Focal adhesion	7 (5.15%)	537 (2.87%)	0.0976665	0.316756	ko04510	37	Pyrimidine metabolism	14 (1.3%)	167 (0.89%)	0.10365	0.583714	ko00240	37	Pathogenic Escherichia coli infection	5 (1.75%)	230 (1.23%)	0.274953	0.999923	ko05130
38	Pathways in cancer	8 (5.88%)	649 (3.47%)	0.101762	0.321354	ko05200	38	TGF-beta signaling pathway	14 (1.3%)	167 (0.89%)	0.10365	0.583714	ko04350	38	Glycosaminoglycan biosynthesis - keratan sulfate	1 (0.35%)	21 (0.11%)	0.276055	0.999923	ko00533
39	T cell receptor signaling pathway	5 (3.68%)	345 (1.85%)	0.107787	0.327625	ko04660	39	Glycosylphosphatidylinositol(GPI)-anchor biosynthesis	5 (0.46%)	45 (0.24%)	0.116241	0.631093	ko00563	39	Toxoplasmosis	5 (1.75%)	231 (1.24%)	0.277876	0.999923	ko05145
40	Amoebiasis	5 (3.68%)	348 (1.86%)	0.110733	0.327625	ko05146	40	Glycosaminoglycan biosynthesis - keratan sulfate	3 (0.28%)	21 (0.11%)	0.117961	0.631093	ko00533	40	Toll-like receptor signaling pathway	4 (1.4%)	178 (0.95%)	0.28857	0.999923	ko04620
41	Tryptophan metabolism	2 (1.47%)	79 (0.42%)	0.112989	0.327625	ko00380	41	Huntington's disease	26 (2.41%)	353 (1.89%)	0.121538	0.634372	ko05016	41	Ether lipid metabolism	2 (0.7%)	70 (0.37%)	0.289456	0.999923	ko00565
42	ErbB signaling pathway	3 (2.21%)	162 (0.87%)	0.114669	0.327625	ko04012	42	Long-term potentiation	11 (1.02%)	129 (0.69%)	0.126406	0.638107	ko04720	42	Phagosome	9 (3.16%)	477 (2.55%)	0.305683	0.999923	ko04145
43	p53 signaling pathway	3 (2.21%)	171 (0.92%)	0.129004	0.360011	ko04115	43	Small cell lung cancer	15 (1.39%)	188 (1.01%)	0.128218	0.638107	ko05222	43	Other glycan degradation	1 (0.35%)	24 (0.13%)	0.308725	0.999923	ko00511
44	Steroid hormone biosynthesis	2 (1.47%)	91 (0.49%)	0.142176	0.387752	ko00140	44	Nucleotide excision repair	7 (0.65%)	74 (0.4%)	0.134621	0.654749	ko03420	44	Measles	8 (2.81%)	424 (2.27%)	0.321174	0.999923	ko05162
45	Regulation of actin cytoskeleton	7 (5.15%)	598 (3.2%)	0.146648	0.391062	ko04810	45	RNA polymerase	5 (0.46%)	49 (0.26%)	0.151219	0.715323	ko03020	45	Small cell lung cancer	4 (1.4%)	188 (1.01%)	0.322891	0.999923	ko05222
46	Prion diseases	2 (1.47%)	98 (0.52%)	0.159867	0.414707	ko05020	46	Bacterial invasion of epithelial cells	15 (1.39%)	194 (1.04%)	0.153761	0.715323	ko05100	46	Glycosphingolipid biosynthesis - ganglio series	1 (0.35%)	26 (0.14%)	0.329685	0.999923	ko00604
47	Retinol metabolism	2 (1.47%)	99 (0.53%)	0.162427	0.414707	ko00830	47	Gap junction	12 (1.11%)	150 (0.8%)	0.158544	0.72188	ko04540	47	Arachidonic acid metabolism	3 (1.05%)	134 (0.72%)	0.335463	0.999923	ko00590
48	Protein processing in endoplasmic reticulum	4 (2.94%)	299 (1.6%)	0.174213	0.435534	ko04141	48	Sphingolipid metabolism	7 (0.65%)	79 (0.42%)	0.171023	0.762476	ko00600	48	Endocytosis	8 (2.81%)	431 (2.31%)	0.337095	0.999923	ko04144
49	Glioma	2 (1.47%)	129 (0.69%)	0.241711	0.591946	ko05214	49	Base excision repair	5 (0.46%)	52 (0.28%)	0.179988	0.786071	ko03410	49	Sphingolipid metabolism	2 (0.7%)	79 (0.42%)	0.34	0.999923	ko00600
50	Renal cell carcinoma	2 (1.47%)	132 (0.71%)	0.249791	0.597967	ko05211	50	Porphyrin and chlorophyll metabolism	6 (0.56%)	67 (0.36%)	0.189394	0.797703	ko00860	50	Glutathione metabolism	2 (0.7%)	79 (0.42%)	0.34	0.999923	ko00480
51	Pancreatic cancer	2 (1.47%)	134 (0.72%)	0.255183	0.597967	ko05212	51	p53 signaling pathway	13 (1.2%)	171 (0.92%)	0.190107	0.797703	ko04115	51	Cytokine-cytokine receptor interaction	6 (2.11%)	318 (1.7%)	0.357582	0.999923	ko04060
52	MAPK signaling pathway - fly	1 (0.74%)	41 (0.22%)	0.259119	0.597967	ko04013	52	Non-small cell lung cancer	8 (0.74%)	98 (0.52%)	0.205067	0.842956	ko05223	52	Terpenoid backbone biosynthesis	1 (0.35%)	29 (0.16%)	0.359944	0.999923	ko00900
53	Phagosome	5 (3.68%)	477 (2.55%)	0.267743	0.599759	ko04145	53	Glioma	10 (0.93%)	129 (0.69%)	0.212092	0.842956	ko05214	53	Rheumatoid arthritis	6 (2.11%)	325 (1.74%)	0.376607	0.999923	ko05323
54	Fatty acid elongation in mitochondria	1 (0.74%)	43 (0.23%)	0.269892	0.599759	ko00062	54	Endometrial cancer	8 (0.74%)	99 (0.53%)	0.212708	0.842956	ko05213	54	Fructose and mannose metabolism	2 (0.7%)	87 (0.47%)	0.383979	0.999923	ko00051
55	Glycosylphosphatidylinositol(GPI)-anchor biosynthesis	1 (0.74%)	45 (0.24%)	0.280509	0.612019	ko00563	55	ErbB signaling pathway	12 (1.11%)	162 (0.87%)	0.227018	0.849294	ko04012	55	Protein export	1 (0.35%)	32 (0.17%)	0.38884	0.999923	ko03060
56	Glyoxylate and dicarboxylate metabolism	1 (0.74%)	46 (0.25%)	0.28576	0.612342	ko00630	56	Renal cell carcinoma	10 (0.93%)	132 (0.71%)	0.232527	0.849294	ko05211	56	Steroid hormone biosynthesis	2 (0.7%)	91 (0.49%)	0.405501	0.999923	ko00140
57	Citrate cycle (TCA cycle)	1 (0.74%)	48 (0.26%)	0.296148	0.612784	ko00020	57	One carbon pool by folate	3 (0.28%)	29 (0.16%)	0.23347	0.849294	ko00670	57	Ribosome biogenesis in eukaryotes	3 (1.05%)	151 (0.81%)	0.405898	0.999923	ko03008
58	Gap junction	2 (1.47%)	150 (0.8%)	0.298315	0.612784	ko04540	58	Taurine and hypotaurine metabolism	2 (0.19%)	16 (0.09%)	0.235404	0.849294	ko00430	58	Notch signaling pathway	2 (0.7%)	94 (0.5%)	0.421404	0.999923	ko04330
59	RNA polymerase	1 (0.74%)	49 (0.26%)	0.301285	0.612784	ko03020	59	Axon guidance	22 (2.04%)	322 (1.72%)	0.236782	0.849294	ko04360	59	Non-small cell lung cancer	2 (0.7%)	98 (0.52%)	0.442263	0.999923	ko05223
60	Primary bile acid biosynthesis	1 (0.74%)	55 (0.29%)	0.331338	0.651813	ko00120	60	Progesterone-mediated oocyte maturation	12 (1.11%)	164 (0.88%)	0.239463	0.849294	ko04914	60	Arginine and proline metabolism	2 (0.7%)	98 (0.52%)	0.442263	0.999923	ko00330
61	Proximal tubule bicarbonate reclamation	1 (0.74%)	55 (0.29%)	0.331338	0.651813	ko04964	61	Pathways in cancer	42 (3.89%)	649 (3.47%)	0.242088	0.849294	ko05200	61	Apoptosis	3 (1.05%)	160 (0.86%)	0.442352	0.999923	ko04210
62	Pyrimidine metabolism	2 (1.47%)	167 (0.89%)	0.343713	0.665251	ko00240	62	Glycosaminoglycan biosynthesis - chondroitin sulfate	3 (0.28%)	30 (0.16%)	0.249175	0.852891	ko00532	62	Chronic myeloid leukemia	3 (1.05%)	160 (0.86%)	0.442352	0.999923	ko05220
63	Collecting duct acid secretion	1 (0.74%)	60 (0.32%)	0.3554	0.676952	ko04966	63	Chemokine signaling pathway	22 (2.04%)	327 (1.75%)	0.259342	0.852891	ko04062	63	Endometrial cancer	2 (0.7%)	99 (0.53%)	0.447413	0.999923	ko05213
64	Measles	4 (2.94%)	424 (2.27%)	0.372505	0.689534	ko05162	64	Amyotrophic lateral sclerosis (ALS)	10 (0.93%)	136 (0.73%)	0.260853	0.852891	ko05014	64	ErbB signaling pathway	3 (1.05%)	162 (0.87%)	0.450339	0.999923	ko04012
65	Dorso-ventral axis formation	1 (0.74%)	65 (0.35%)	0.378602	0.689534	ko04320	65	mTOR signaling pathway	9 (0.83%)	121 (0.65%)	0.265033	0.852891	ko04150	65	Glycolysis / Gluconeogenesis	2 (0.7%)	102 (0.55%)	0.462702	0.999923	ko00010
66	Tyrosine metabolism	1 (0.74%)	66 (0.35%)	0.383142	0.689534	ko00350	66	MAPK signaling pathway	31 (2.87%)	476 (2.55%)	0.268966	0.852891	ko04010	66	Insulin signaling pathway	5 (1.75%)	294 (1.57%)	0.466574	0.999923	ko04910
67	GnRH signaling pathway	2 (1.47%)	183 (0.98%)	0.385579	0.689534	ko04912	67	Histidine metabolism	4 (0.37%)	46 (0.25%)	0.27401	0.852891	ko00340	67	Pyrimidine metabolism	3 (1.05%)	167 (0.89%)	0.470098	0.999923	ko00240
68	Phototransduction - fly	1 (0.74%)	68 (0.36%)	0.392123	0.689534	ko04745	68	Glyoxylate and dicarboxylate metabolism	4 (0.37%)	46 (0.25%)	0.27401	0.852891	ko00630	68	TGF-beta signaling pathway	3 (1.05%)	167 (0.89%)	0.470098	0.999923	ko04350
69	Fc gamma R-mediated phagocytosis	3 (2.21%)	319 (1.71%)	0.410944	0.689534	ko04666	69	Fatty acid metabolism	6 (0.56%)	76 (0.41%)	0.274998	0.852891	ko00071	69	Fatty acid elongation in mitochondria	1 (0.35%)	43 (0.23%)	0.484107	0.999923	ko00062
70	Axon guidance	3 (2.21%)	322 (1.72%)	0.416784	0.689534	ko04360	70	Mismatch repair	3 (0.28%)	32 (0.17%)	0.281002	0.853348	ko03430	70	p53 signaling pathway	3 (1.05%)	171 (0.92%)	0.485675	0.999923	ko04115
71	Nucleotide excision repair	1 (0.74%)	74 (0.4%)	0.418295	0.689534	ko03420	71	Endocytosis	28 (2.59%)	431 (2.31%)	0.286156	0.853348	ko04144	71	Homologous recombination	1 (0.35%)	44 (0.24%)	0.491996	0.999923	ko03440
72	Fatty acid metabolism	1 (0.74%)	76 (0.41%)	0.426768	0.689534	ko00071	72	Pentose phosphate pathway	4 (0.37%)	47 (0.25%)	0.287108	0.853348	ko00030	72	Glycosylphosphatidylinositol(GPI)-anchor biosynthesis	1 (0.35%)	45 (0.24%)	0.499765	0.999923	ko00563
73	Butanoate metabolism	1 (0.74%)	76 (0.41%)	0.426768	0.689534	ko00650	73	Vibrio cholerae infection	9 (0.83%)	127 (0.68%)	0.312518	0.912867	ko05110	73	Histidine metabolism	1 (0.35%)	46 (0.25%)	0.507415	0.999923	ko00340
74	Bladder cancer	1 (0.74%)	77 (0.41%)	0.430959	0.689534	ko05219	74	Aldosterone-regulated sodium reabsorption	6 (0.56%)	80 (0.43%)	0.315664	0.912867	ko04960	74	Hematopoietic cell lineage	4 (1.4%)	244 (1.31%)	0.512703	0.999923	ko04640
75	Other types of O-glycan biosynthesis	1 (0.74%)	77 (0.41%)	0.430959	0.689534	ko00514	75	mRNA surveillance pathway	12 (1.11%)	177 (0.95%)	0.325728	0.929412	ko03015	75	Pentose phosphate pathway	1 (0.35%)	47 (0.25%)	0.514949	0.999923	ko00030
76	Hypertrophic cardiomyopathy (HCM)	3 (2.21%)	338 (1.81%)	0.447604	0.706743	ko05410	76	Wnt signaling pathway	18 (1.67%)	277 (1.48%)	0.337063	0.932265	ko04310	76	Citrate cycle (TCA cycle)	1 (0.35%)	48 (0.26%)	0.522368	0.999923	ko00020
77	Pyruvate metabolism	1 (0.74%)	84 (0.45%)	0.459453	0.71603	ko00620	77	Arginine and proline metabolism	7 (0.65%)	98 (0.52%)	0.337527	0.932265	ko00330	77	Glycosphingolipid biosynthesis - lacto and neolacto series	1 (0.35%)	49 (0.26%)	0.529674	0.999923	ko00601
78	Aminoacyl-tRNA biosynthesis	1 (0.74%)	89 (0.48%)	0.478934	0.736821	ko00970	78	Insulin signaling pathway	19 (1.76%)	294 (1.57%)	0.339798	0.932265	ko04910	78	Nicotinate and nicotinamide metabolism	1 (0.35%)	49 (0.26%)	0.529674	0.999923	ko00760
79	Jak-STAT signaling pathway	2 (1.47%)	231 (1.24%)	0.503179	0.760059	ko04630	79	Colorectal cancer	8 (0.74%)	116 (0.62%)	0.355192	0.956908	ko05210	79	RNA polymerase	1 (0.35%)	49 (0.26%)	0.529674	0.999923	ko03020
80	Non-small cell lung cancer	1 (0.74%)	98 (0.52%)	0.51226	0.760059	ko05223	80	Toxoplasmosis	15 (1.39%)	231 (1.24%)	0.357723	0.956908	ko05145	80	Colorectal cancer	2 (0.7%)	116 (0.62%)	0.530619	0.999923	ko05210
81	Endometrial cancer	1 (0.74%)	99 (0.53%)	0.51583	0.760059	ko05213	81	Non-homologous end-joining	2 (0.19%)	22 (0.12%)	0.365661	0.966068	ko03450	81	Base excision repair	1 (0.35%)	52 (0.28%)	0.550931	0.999923	ko03410
82	Drug metabolism - cytochrome P450	1 (0.74%)	100 (0.54%)	0.519374	0.760059	ko00982	82	Prostate cancer	11 (1.02%)	172 (0.92%)	0.408487	1	ko05215	82	Inositol phosphate metabolism	2 (0.7%)	121 (0.65%)	0.553425	0.999923	ko00562
83	Glycolysis / Gluconeogenesis	1 (0.74%)	102 (0.55%)	0.526384	0.760711	ko00010	83	MAPK signaling pathway - fly	3 (0.28%)	41 (0.22%)	0.424918	1	ko04013	83	Metabolism of xenobiotics by cytochrome P450	2 (0.7%)	124 (0.66%)	0.56673	0.999923	ko00980
84	Hematopoietic cell lineage	2 (1.47%)	244 (1.31%)	0.532497	0.760711	ko04640	84	Metabolism of xenobiotics by cytochrome P450	8 (0.74%)	124 (0.66%)	0.426228	1	ko00980	84	Bacterial invasion of epithelial cells	3 (1.05%)	194 (1.04%)	0.570559	0.999923	ko05100
85	Colorectal cancer	1 (0.74%)	116 (0.62%)	0.572696	0.801984	ko05210	85	Adipocytokine signaling pathway	9 (0.83%)	142 (0.76%)	0.436549	1	ko04920	85	Proximal tubule bicarbonate reclamation	1 (0.35%)	55 (0.29%)	0.57123	0.999923	ko04964
86	Dilated cardiomyopathy	3 (2.21%)	416 (2.23%)	0.586605	0.801984	ko05414	86	VEGF signaling pathway	10 (0.93%)	159 (0.85%)	0.437613	1	ko04370	86	Focal adhesion	8 (2.81%)	537 (2.87%)	0.577245	0.999923	ko04510
87	mTOR signaling pathway	1 (0.74%)	121 (0.65%)	0.588122	0.801984	ko04150	87	Vitamin B6 metabolism	1 (0.09%)	10 (0.05%)	0.448506	1	ko00750	87	Alanine, aspartate and glutamate metabolism	1 (0.35%)	57 (0.31%)	0.584252	0.999923	ko00250
88	Inositol phosphate metabolism	1 (0.74%)	121 (0.65%)	0.588122	0.801984	ko00562	88	Focal adhesion	32 (2.97%)	537 (2.87%)	0.453712	1	ko04510	88	Glioma	2 (0.7%)	129 (0.69%)	0.588266	0.999923	ko05214
89	Tight junction	3 (2.21%)	432 (2.31%)	0.612276	0.825541	ko04530	89	Fatty acid elongation in mitochondria	3 (0.28%)	43 (0.23%)	0.455839	1	ko00062	89	Proteasome	1 (0.35%)	60 (0.32%)	0.60305	0.999923	ko03050
90	Glycerophospholipid metabolism	1 (0.74%)	135 (0.72%)	0.628436	0.834149	ko00564	90	Ribosome	19 (1.76%)	315 (1.69%)	0.456647	1	ko03010	90	Pancreatic cancer	2 (0.7%)	134 (0.72%)	0.609	0.999923	ko05212
91	Insulin signaling pathway	2 (1.47%)	294 (1.57%)	0.634001	0.834149	ko04910	91	Other types of O-glycan biosynthesis	5 (0.46%)	77 (0.41%)	0.460626	1	ko00514	91	Vitamin digestion and absorption	1 (0.35%)	62 (0.33%)	0.615108	0.999923	ko04977
92	Leukocyte transendothelial migration	2 (1.47%)	297 (1.59%)	0.639515	0.834149	ko04670	92	Drug metabolism - other enzymes	4 (0.37%)	61 (0.33%)	0.471938	1	ko00983	92	beta-Alanine metabolism	1 (0.35%)	62 (0.33%)	0.615108	0.999923	ko00410
93	Purine metabolism	2 (1.47%)	302 (1.62%)	0.64856	0.836852	ko00230	93	Circadian rhythm - fly	1 (0.09%)	11 (0.06%)	0.480379	1	ko04711	93	Cysteine and methionine metabolism	1 (0.35%)	63 (0.34%)	0.621	0.999923	ko00270
94	Ribosome biogenesis in eukaryotes	1 (0.74%)	151 (0.81%)	0.669732	0.848808	ko03008	94	Cyanoamino acid metabolism	1 (0.09%)	11 (0.06%)	0.480379	1	ko00460	94	RNA degradation	2 (0.7%)	140 (0.75%)	0.632823	0.999923	ko03018
95	Melanogenesis	1 (0.74%)	152 (0.81%)	0.672156	0.848808	ko04916	95	beta-Alanine metabolism	4 (0.37%)	62 (0.33%)	0.484668	1	ko00410	95	Tyrosine metabolism	1 (0.35%)	66 (0.35%)	0.638142	0.999923	ko00350
96	VEGF signaling pathway	1 (0.74%)	159 (0.85%)	0.688637	0.848808	ko04370	96	Mucin type O-Glycan biosynthesis	3 (0.28%)	46 (0.25%)	0.50083	1	ko00512	96	Porphyrin and chlorophyll metabolism	1 (0.35%)	67 (0.36%)	0.643682	0.999923	ko00860
97	Peroxisome	1 (0.74%)	160 (0.86%)	0.690923	0.848808	ko04146	97	Terpenoid backbone biosynthesis	2 (0.19%)	29 (0.16%)	0.505442	1	ko00900	97	Phototransduction - fly	1 (0.35%)	68 (0.36%)	0.649138	0.999923	ko04745
98	PPAR signaling pathway	1 (0.74%)	161 (0.86%)	0.693193	0.848808	ko03320	98	Lysosome	13 (1.2%)	220 (1.18%)	0.507237	1	ko04142	98	Type I diabetes mellitus	3 (1.05%)	221 (1.18%)	0.65843	0.999923	ko04940
99	mRNA surveillance pathway	1 (0.74%)	177 (0.95%)	0.727337	0.862713	ko03015	99	Retinol metabolism	6 (0.56%)	99 (0.53%)	0.511994	1	ko00830	99	Melanogenesis	2 (0.7%)	152 (0.81%)	0.677051	0.999923	ko04916
100	Phosphatidylinositol signaling system	1 (0.74%)	177 (0.95%)	0.727337	0.862713	ko04070	100	Taste transduction	4 (0.37%)	66 (0.35%)	0.534252	1	ko04742	100	Graft-versus-host disease	3 (1.05%)	228 (1.22%)	0.678983	0.999923	ko05332
101	Natural killer cell mediated cytotoxicity	2 (1.47%)	352 (1.88%)	0.72939	0.862713	ko04650	101	Glycolysis / Gluconeogenesis	6 (0.56%)	102 (0.55%)	0.541513	1	ko00010	101	Nucleotide excision repair	1 (0.35%)	74 (0.4%)	0.680169	0.999923	ko03420
102	Gastric acid secretion	1 (0.74%)	180 (0.96%)	0.733306	0.862713	ko04971	102	Glycosphingolipid biosynthesis - lacto and neolacto series	3 (0.28%)	49 (0.26%)	0.543843	1	ko00601	102	Jak-STAT signaling pathway	3 (1.05%)	231 (1.24%)	0.687507	0.999923	ko04630
103	Lysine degradation	1 (0.74%)	193 (1.03%)	0.757706	0.880334	ko00310	103	Long-term depression	7 (0.65%)	120 (0.64%)	0.544648	1	ko04730	103	Fatty acid metabolism	1 (0.35%)	76 (0.41%)	0.689892	0.999923	ko00071
104	Complement and coagulation cascades	1 (0.74%)	216 (1.16%)	0.79557	0.880334	ko04610	104	Leukocyte transendothelial migration	17 (1.58%)	297 (1.59%)	0.551314	1	ko04670	104	Butanoate metabolism	1 (0.35%)	76 (0.41%)	0.689892	0.999923	ko00650
105	Lysosome	1 (0.74%)	220 (1.18%)	0.801528	0.880334	ko04142	105	Neurotrophin signaling pathway	17 (1.58%)	298 (1.6%)	0.557007	1	ko04722	105	Bladder cancer	1 (0.35%)	77 (0.41%)	0.694643	0.999923	ko05219
106	Type I diabetes mellitus	1 (0.74%)	221 (1.18%)	0.80299	0.880334	ko04940	106	Phototransduction - fly	4 (0.37%)	68 (0.36%)	0.558132	1	ko04745	106	Other types of O-glycan biosynthesis	1 (0.35%)	77 (0.41%)	0.694643	0.999923	ko00514
107	Fc epsilon RI signaling pathway	1 (0.74%)	225 (1.2%)	0.808732	0.880334	ko04664	107	Glycosaminoglycan biosynthesis - heparan sulfate	2 (0.19%)	32 (0.17%)	0.558961	1	ko00534	107	Regulation of actin cytoskeleton	8 (2.81%)	598 (3.2%)	0.69618	0.999923	ko04810
108	Cell cycle	1 (0.74%)	225 (1.2%)	0.808732	0.880334	ko04110	108	Lysine degradation	11 (1.02%)	193 (1.03%)	0.562396	1	ko00310	108	N-Glycan biosynthesis	1 (0.35%)	78 (0.42%)	0.699321	0.999923	ko00510
109	Graft-versus-host disease	1 (0.74%)	228 (1.22%)	0.81293	0.880334	ko05332	109	RIG-I-like receptor signaling pathway	6 (0.56%)	105 (0.56%)	0.570226	1	ko04622	109	Hedgehog signaling pathway	1 (0.35%)	79 (0.42%)	0.703928	0.999923	ko04340
110	Adherens junction	2 (1.47%)	420 (2.25%)	0.813741	0.880334	ko04520	110	Galactose metabolism	3 (0.28%)	51 (0.27%)	0.571289	1	ko00052	110	Tryptophan metabolism	1 (0.35%)	79 (0.42%)	0.703928	0.999923	ko00380
111	Malaria	1 (0.74%)	229 (1.23%)	0.814309	0.880334	ko05144	111	Melanoma	6 (0.56%)	106 (0.57%)	0.5796	1	ko05218	111	Aldosterone-regulated sodium reabsorption	1 (0.35%)	80 (0.43%)	0.708464	0.999923	ko04960
112	ECM-receptor interaction	1 (0.74%)	245 (1.31%)	0.835046	0.894692	ko04512	112	Ether lipid metabolism	4 (0.37%)	70 (0.37%)	0.581336	1	ko00565	112	Ribosome	4 (1.4%)	315 (1.69%)	0.711088	0.999923	ko03010
113	Spliceosome	1 (0.74%)	257 (1.38%)	0.849075	0.901673	ko03040	113	Toll-like receptor signaling pathway	10 (0.93%)	178 (0.95%)	0.582158	1	ko04620	113	Basal cell carcinoma	1 (0.35%)	84 (0.45%)	0.725927	0.999923	ko05217
114	Wnt signaling pathway	1 (0.74%)	277 (1.48%)	0.869872	0.914564	ko04310	114	Thyroid cancer	3 (0.28%)	52 (0.28%)	0.584621	1	ko05216	114	Axon guidance	4 (1.4%)	322 (1.72%)	0.727054	0.999923	ko04360
115	Ubiquitin mediated proteolysis	1 (0.74%)	284 (1.52%)	0.876457	0.914564	ko04120	115	Osteoclast differentiation	14 (1.3%)	254 (1.36%)	0.610839	1	ko04380	115	Arrhythmogenic right ventricular cardiomyopathy (ARVC)	2 (0.7%)	171 (0.92%)	0.738122	0.999923	ko05412
116	Viral myocarditis	2 (1.47%)	510 (2.73%)	0.889244	0.919908	ko05416	116	Primary bile acid biosynthesis	3 (0.28%)	55 (0.29%)	0.622997	1	ko00120	116	Prostate cancer	2 (0.7%)	172 (0.92%)	0.741046	0.999923	ko05215
117	RNA transport	1 (0.74%)	342 (1.83%)	0.919719	0.943302	ko03013	117	Regulation of autophagy	3 (0.28%)	55 (0.29%)	0.622997	1	ko04140	117	Shigellosis	2 (0.7%)	174 (0.93%)	0.746812	0.999923	ko05131
118	Cell adhesion molecules (CAMs)	2 (1.47%)	606 (3.24%)	0.937959	0.948314	ko04514	118	Vascular smooth muscle contraction	21 (1.95%)	382 (2.04%)	0.625041	1	ko04270	118	Phosphatidylinositol signaling system	2 (0.7%)	177 (0.95%)	0.755254	0.999923	ko04070
119	Vascular smooth muscle contraction	1 (0.74%)	382 (2.04%)	0.940412	0.948314	ko04270	119	Mineral absorption	6 (0.56%)	112 (0.6%)	0.633553	1	ko04978	119	Cytosolic DNA-sensing pathway	1 (0.35%)	92 (0.49%)	0.757788	0.999923	ko04623
120	Endocytosis	1 (0.74%)	431 (2.31%)	0.958677	0.958677	ko04144	120	Regulation of actin cytoskeleton	33 (3.06%)	598 (3.2%)	0.633877	1	ko04810	120	Valine, leucine and isoleucine degradation	1 (0.35%)	95 (0.51%)	0.76876	0.999923	ko00280
							121	Synthesis and degradation of ketone bodies	1 (0.09%)	17 (0.09%)	0.636475	1	ko00072	121	Adherens junction	5 (1.75%)	420 (2.25%)	0.771149	0.999923	ko04520
							122	Butanoate metabolism	4 (0.37%)	76 (0.41%)	0.646527	1	ko00650	122	Amino sugar and nucleotide sugar metabolism	1 (0.35%)	98 (0.52%)	0.779236	0.999923	ko00520
							123	Sulfur metabolism	1 (0.09%)	18 (0.1%)	0.657492	1	ko00920	123	Drug metabolism - cytochrome P450	1 (0.35%)	100 (0.54%)	0.785956	0.999923	ko00982
							124	Arachidonic acid metabolism	7 (0.65%)	134 (0.72%)	0.661426	1	ko00590	124	Antigen processing and presentation	3 (1.05%)	276 (1.48%)	0.795584	0.999923	ko04612
							125	Glycerophospholipid metabolism	7 (0.65%)	135 (0.72%)	0.669035	1	ko00564	125	RIG-I-like receptor signaling pathway	1 (0.35%)	105 (0.56%)	0.801878	0.999923	ko04622
							126	Amino sugar and nucleotide sugar metabolism	5 (0.46%)	98 (0.52%)	0.674981	1	ko00520	126	Leishmaniasis	2 (0.7%)	203 (1.09%)	0.818742	0.999923	ko05140
							127	Prion diseases	5 (0.46%)	98 (0.52%)	0.674981	1	ko05020	127	Mineral absorption	1 (0.35%)	112 (0.6%)	0.822205	0.999923	ko04978
							128	Tryptophan metabolism	4 (0.37%)	79 (0.42%)	0.676486	1	ko00380	128	Cardiac muscle contraction	3 (1.05%)	295 (1.58%)	0.830889	0.999923	ko04260
							129	Collecting duct acid secretion	3 (0.28%)	60 (0.32%)	0.681385	1	ko04966	129	Neurotrophin signaling pathway	3 (1.05%)	298 (1.6%)	0.835959	0.999923	ko04722
							130	Drug metabolism - cytochrome P450	5 (0.46%)	100 (0.54%)	0.692163	1	ko00982	130	Hepatitis C	2 (0.7%)	214 (1.15%)	0.840866	0.999923	ko05160
							131	Ubiquinone and other terpenoid-quinone biosynthesis	1 (0.09%)	20 (0.11%)	0.695955	1	ko00130	131	Purine metabolism	3 (1.05%)	302 (1.62%)	0.842516	0.999923	ko00230
							132	Biosynthesis of unsaturated fatty acids	2 (0.19%)	42 (0.22%)	0.706583	1	ko01040	132	Complement and coagulation cascades	2 (0.7%)	216 (1.16%)	0.844617	0.999923	ko04610
							133	Amoebiasis	18 (1.67%)	348 (1.86%)	0.719722	1	ko05146	133	mTOR signaling pathway	1 (0.35%)	121 (0.65%)	0.845315	0.999923	ko04150
							134	Vasopressin-regulated water reabsorption	4 (0.37%)	85 (0.46%)	0.730962	1	ko04962	134	Fc epsilon RI signaling pathway	2 (0.7%)	225 (1.2%)	0.860522	0.999923	ko04664
							135	Cardiac muscle contraction	15 (1.39%)	295 (1.58%)	0.731469	1	ko04260	135	Glycerophospholipid metabolism	1 (0.35%)	135 (0.72%)	0.875457	0.999923	ko00564
							136	GnRH signaling pathway	9 (0.83%)	183 (0.98%)	0.736487	1	ko04912	136	Adipocytokine signaling pathway	1 (0.35%)	142 (0.76%)	0.888254	0.999923	ko04920
							137	Tyrosine metabolism	3 (0.28%)	66 (0.35%)	0.742223	1	ko00350	137	Hypertrophic cardiomyopathy (HCM)	3 (1.05%)	338 (1.81%)	0.891981	0.999923	ko05410
							138	Fatty acid biosynthesis	1 (0.09%)	23 (0.12%)	0.74571	1	ko00061	138	Neuroactive ligand-receptor interaction	3 (1.05%)	346 (1.85%)	0.900886	0.999923	ko04080
							139	Fructose and mannose metabolism	4 (0.37%)	87 (0.47%)	0.747512	1	ko00051	139	African trypanosomiasis	1 (0.35%)	151 (0.81%)	0.902802	0.999923	ko05143
							140	Tight junction	22 (2.04%)	432 (2.31%)	0.760032	1	ko04530	140	Spliceosome	2 (0.7%)	257 (1.38%)	0.905749	0.999923	ko03040
							141	Other glycan degradation	1 (0.09%)	24 (0.13%)	0.760416	1	ko00511	141	Natural killer cell mediated cytotoxicity	3 (1.05%)	352 (1.88%)	0.907125	0.999923	ko04650
							142	Steroid hormone biosynthesis	4 (0.37%)	91 (0.49%)	0.778257	1	ko00140	142	VEGF signaling pathway	1 (0.35%)	159 (0.85%)	0.914139	0.999923	ko04370
							143	Nicotinate and nicotinamide metabolism	2 (0.19%)	49 (0.26%)	0.783452	1	ko00760	143	Gastric acid secretion	1 (0.35%)	180 (0.96%)	0.938015	0.999923	ko04971
							144	Pantothenate and CoA biosynthesis	1 (0.09%)	26 (0.14%)	0.787329	1	ko00770	144	GnRH signaling pathway	1 (0.35%)	183 (0.98%)	0.940836	0.999923	ko04912
							145	Maturity onset diabetes of the young	1 (0.09%)	26 (0.14%)	0.787329	1	ko04950	145	Bile secretion	1 (0.35%)	185 (0.99%)	0.942645	0.999923	ko04976
							146	Olfactory transduction	7 (0.65%)	154 (0.82%)	0.792738	1	ko04740	146	Salivary secretion	1 (0.35%)	191 (1.02%)	0.947749	0.999923	ko04970
							147	Propanoate metabolism	3 (0.28%)	72 (0.39%)	0.79344	1	ko00640	147	Lysine degradation	1 (0.35%)	193 (1.03%)	0.949347	0.999923	ko00310
							148	Notch signaling pathway	4 (0.37%)	94 (0.5%)	0.799313	1	ko04330	148	Pancreatic secretion	1 (0.35%)	197 (1.05%)	0.952399	0.999923	ko04972
							149	Valine, leucine and isoleucine degradation	4 (0.37%)	95 (0.51%)	0.805962	1	ko00280	149	Fc gamma R-mediated phagocytosis	2 (0.7%)	319 (1.71%)	0.957165	0.999923	ko04666
							150	Starch and sucrose metabolism	3 (0.28%)	80 (0.43%)	0.848255	1	ko00500	150	Calcium signaling pathway	4 (1.4%)	522 (2.79%)	0.959684	0.999923	ko04020
							151	Alanine, aspartate and glutamate metabolism	2 (0.19%)	57 (0.31%)	0.849129	1	ko00250	151	Oocyte meiosis	1 (0.35%)	210 (1.12%)	0.961109	0.999923	ko04114
							152	Renin-angiotensin system	1 (0.09%)	32 (0.17%)	0.85126	1	ko04614	152	Tight junction	3 (1.05%)	432 (2.31%)	0.962362	0.999923	ko04530
							153	Glycosaminoglycan degradation	1 (0.09%)	33 (0.18%)	0.859866	1	ko00531	153	RNA transport	2 (0.7%)	342 (1.83%)	0.968284	0.999923	ko03013
							154	Salivary secretion	8 (0.74%)	191 (1.02%)	0.867771	1	ko04970	154	Malaria	1 (0.35%)	229 (1.23%)	0.971062	0.999923	ko05144
							155	Pyruvate metabolism	3 (0.28%)	84 (0.45%)	0.870585	1	ko00620	155	ECM-receptor interaction	1 (0.35%)	245 (1.31%)	0.977445	0.999923	ko04512
							156	Arrhythmogenic right ventricular cardiomyopathy (ARVC)	7 (0.65%)	171 (0.92%)	0.870636	1	ko05412	156	Intestinal immune network for IgA production	1 (0.35%)	264 (1.41%)	0.983226	0.999923	ko04672
							157	Melanogenesis	6 (0.56%)	152 (0.81%)	0.878701	1	ko04916	157	B cell receptor signaling pathway	1 (0.35%)	265 (1.42%)	0.983486	0.999923	ko04662
							158	Vitamin digestion and absorption	2 (0.19%)	62 (0.33%)	0.880393	1	ko04977	158	Allograft rejection	1 (0.35%)	284 (1.52%)	0.987723	0.999923	ko05330
							159	Phosphatidylinositol signaling system	7 (0.65%)	177 (0.95%)	0.891612	1	ko04070	159	Dilated cardiomyopathy	2 (0.7%)	416 (2.23%)	0.988217	0.999923	ko05414
							160	RNA transport	15 (1.39%)	342 (1.83%)	0.894473	1	ko03013	160	Leukocyte transendothelial migration	1 (0.35%)	297 (1.59%)	0.989979	0.999923	ko04670
							161	Dorso-ventral axis formation	2 (0.19%)	65 (0.35%)	0.89616	1	ko04320	161	Autoimmune thyroid disease	1 (0.35%)	305 (1.63%)	0.991157	0.999923	ko05320
							162	Basal transcription factors	2 (0.19%)	66 (0.35%)	0.900971	1	ko03022	162	Chagas disease (American trypanosomiasis)	1 (0.35%)	312 (1.67%)	0.992074	0.999923	ko05142
							163	Carbohydrate digestion and absorption	3 (0.28%)	92 (0.49%)	0.906695	1	ko04973	163	Chemokine signaling pathway	1 (0.35%)	327 (1.75%)	0.993731	0.999923	ko04062
							164	Phenylalanine metabolism	1 (0.09%)	40 (0.21%)	0.907678	1	ko00360	164	T cell receptor signaling pathway	1 (0.35%)	345 (1.85%)	0.995271	0.999923	ko04660
							165	PPAR signaling pathway	6 (0.56%)	161 (0.86%)	0.908946	1	ko03320	165	Amoebiasis	1 (0.35%)	348 (1.86%)	0.995488	0.999923	ko05146
							166	Bile secretion	7 (0.65%)	185 (0.99%)	0.915058	1	ko04976	166	Staphylococcus aureus infection	1 (0.35%)	351 (1.88%)	0.995695	0.999923	ko05150
							167	alpha-Linolenic acid metabolism	1 (0.09%)	43 (0.23%)	0.922801	1	ko00592	167	Viral myocarditis	2 (0.7%)	510 (2.73%)	0.996784	0.999923	ko05416
							168	Phagosome	21 (1.95%)	477 (2.55%)	0.924252	1	ko04145	168	Vascular smooth muscle contraction	1 (0.35%)	382 (2.04%)	0.997353	0.999923	ko04270
							169	Linoleic acid metabolism	2 (0.19%)	73 (0.39%)	0.929236	1	ko00591	169	Systemic lupus erythematosus	1 (0.35%)	397 (2.13%)	0.997908	0.999923	ko05322
							170	B cell receptor signaling pathway	10 (0.93%)	265 (1.42%)	0.94595	1	ko04662	170	Cell adhesion molecules (CAMs)	1 (0.35%)	606 (3.24%)	0.999923	0.999923	ko04514
							171	Hedgehog signaling pathway	2 (0.19%)	79 (0.42%)	0.947216	1	ko04340
							172	Chagas disease (American trypanosomiasis)	12 (1.11%)	312 (1.67%)	0.951935	1	ko05142
							173	Gastric acid secretion	6 (0.56%)	180 (0.96%)	0.952102	1	ko04971
							174	Adherens junction	17 (1.58%)	420 (2.25%)	0.955724	1	ko04520
							175	Fat digestion and absorption	2 (0.19%)	84 (0.45%)	0.958785	1	ko04975
							176	Basal cell carcinoma	2 (0.19%)	84 (0.45%)	0.958785	1	ko05217
							177	Jak-STAT signaling pathway	8 (0.74%)	231 (1.24%)	0.960154	1	ko04630
							178	Proximal tubule bicarbonate reclamation	1 (0.09%)	55 (0.29%)	0.962268	1	ko04964
							179	T cell receptor signaling pathway	13 (1.2%)	345 (1.85%)	0.965076	1	ko04660
							180	Natural killer cell mediated cytotoxicity	13 (1.2%)	352 (1.88%)	0.971267	1	ko04650
							181	Inositol phosphate metabolism	3 (0.28%)	121 (0.65%)	0.973664	1	ko00562
							182	Hypertrophic cardiomyopathy (HCM)	12 (1.11%)	338 (1.81%)	0.9771	1	ko05410
							183	Leishmaniasis	6 (0.56%)	203 (1.09%)	0.979226	1	ko05140
							184	Phototransduction	1 (0.09%)	66 (0.35%)	0.980433	1	ko04744
							185	Antigen processing and presentation	9 (0.83%)	276 (1.48%)	0.980755	1	ko04612
							186	Rheumatoid arthritis	11 (1.02%)	325 (1.74%)	0.982756	1	ko05323
							187	Calcium signaling pathway	20 (1.85%)	522 (2.79%)	0.983309	1	ko04020
							188	Type II diabetes mellitus	2 (0.19%)	106 (0.57%)	0.986502	1	ko04930
							189	ECM-receptor interaction	7 (0.65%)	245 (1.31%)	0.989241	1	ko04512
							190	Cytokine-cytokine receptor interaction	10 (0.93%)	318 (1.7%)	0.989724	1	ko04060
							191	Fc gamma R-mediated phagocytosis	10 (0.93%)	319 (1.71%)	0.990064	1	ko04666
							192	Pancreatic secretion	5 (0.46%)	197 (1.05%)	0.990255	1	ko04972
							193	Glycine, serine and threonine metabolism	1 (0.09%)	78 (0.42%)	0.990445	1	ko00260
							194	SNARE interactions in vesicular transport	1 (0.09%)	78 (0.42%)	0.990445	1	ko04130
							195	Fc epsilon RI signaling pathway	6 (0.56%)	225 (1.2%)	0.991109	1	ko04664
							196	Measles	14 (1.3%)	424 (2.27%)	0.993449	1	ko05162
							197	Protein digestion and absorption	6 (0.56%)	234 (1.25%)	0.993793	1	ko04974
							198	Complement and coagulation cascades	5 (0.46%)	216 (1.16%)	0.995631	1	ko04610
							199	Hematopoietic cell lineage	6 (0.56%)	244 (1.31%)	0.995868	1	ko04640
							200	Dilated cardiomyopathy	13 (1.2%)	416 (2.23%)	0.995943	1	ko05414
							201	Glycerolipid metabolism	1 (0.09%)	98 (0.52%)	0.99711	1	ko00561
							202	Cell adhesion molecules (CAMs)	18 (1.67%)	606 (3.24%)	0.999632	1	ko04514
							203	Type I diabetes mellitus	3 (0.28%)	221 (1.18%)	0.999805	1	ko04940
							204	Viral myocarditis	13 (1.2%)	510 (2.73%)	0.999855	1	ko05416
							205	African trypanosomiasis	1 (0.09%)	151 (0.81%)	0.999879	1	ko05143
							206	Primary immunodeficiency	2 (0.19%)	205 (1.1%)	0.999935	1	ko05340
							207	Systemic lupus erythematosus	8 (0.74%)	397 (2.13%)	0.999936	1	ko05322
							208	Neuroactive ligand-receptor interaction	6 (0.56%)	346 (1.85%)	0.999954	1	ko04080
							209	Graft-versus-host disease	2 (0.19%)	228 (1.22%)	0.999982	1	ko05332
							210	Malaria	2 (0.19%)	229 (1.23%)	0.999983	1	ko05144
							211	Intestinal immune network for IgA production	1 (0.09%)	264 (1.41%)	1	1	ko04672
							212	Autoimmune thyroid disease	1 (0.09%)	305 (1.63%)	1	1	ko05320
							213	Allograft rejection	1 (0.09%)	284 (1.52%)	1	1	ko05330
							214	Staphylococcus aureus infection	1 (0.09%)	351 (1.88%)	1	1	ko05150

## Sheet: Sheet2
21. S56vsS36								13. S178vsS36								20. S56vsS178
#	Pathway	DEGs with pathway annotation (721)	All genes with pathway annotation (18680)	Pvalue	Qvalue	Pathway ID		#	Pathway	DEGs with pathway annotation (249)	All genes with pathway annotation (18680)	Pvalue	Qvalue	Pathway ID		#	Pathway	DEGs with pathway annotation (856)	All genes with pathway annotation (18680)	Pvalue	Qvalue	Pathway ID
1	Parkinson's disease	30 (4.16%)	246 (1.32%)	2.61614e-08	5.25845e-06	ko05012		1	Oxidative phosphorylation	17 (6.83%)	226 (1.21%)	1.02383e-08	1.47432e-06	ko00190		1	Spliceosome	23 (2.69%)	257 (1.38%)	0.00174656	0.210383	ko03040
2	Oxidative phosphorylation	28 (3.88%)	226 (1.21%)	5.41848e-08	5.44557e-06	ko00190		2	Parkinson's disease	17 (6.83%)	246 (1.32%)	3.59596e-08	2.58909e-06	ko05012		2	Protein export	6 (0.7%)	32 (0.17%)	0.00296512	0.210383	ko03060
3	Cell cycle	22 (3.05%)	225 (1.2%)	6.31849e-05	0.00423339	ko04110		3	Pathways in cancer	19 (7.63%)	649 (3.47%)	0.00116754	0.0560417	ko05200		3	Ubiquitin mediated proteolysis	24 (2.8%)	284 (1.52%)	0.00299123	0.210383	ko04120
4	N-Glycan biosynthesis	10 (1.39%)	78 (0.42%)	0.000810726	0.040739	ko00510		4	NOD-like receptor signaling pathway	7 (2.81%)	143 (0.77%)	0.00309654	0.0785397	ko04621		4	DNA replication	7 (0.82%)	48 (0.26%)	0.00591103	0.22715	ko03030
5	Protein export	6 (0.83%)	32 (0.17%)	0.00124282	0.0499615	ko03060		5	Cell cycle	9 (3.61%)	225 (1.2%)	0.00330431	0.0785397	ko04110		5	Shigellosis	16 (1.87%)	174 (0.93%)	0.00637246	0.22715	ko05131
6	Oocyte meiosis	16 (2.22%)	210 (1.12%)	0.00760416	0.248509	ko04114		6	Bladder cancer	5 (2.01%)	77 (0.41%)	0.003662	0.0785397	ko05219		6	Riboflavin metabolism	4 (0.47%)	17 (0.09%)	0.00645923	0.22715	ko00740
7	Cytosolic DNA-sensing pathway	9 (1.25%)	92 (0.49%)	0.00907005	0.248509	ko04623		7	Alzheimer's disease	11 (4.42%)	319 (1.71%)	0.0038179	0.0785397	ko05010		7	Epithelial cell signaling in Helicobacter pylori infection	11 (1.29%)	120 (0.64%)	0.0219077	0.660359	ko05120
8	Metabolic pathways	97 (13.45%)	2000 (10.71%)	0.0104406	0.248509	ko01100		8	Epithelial cell signaling in Helicobacter pylori infection	6 (2.41%)	120 (0.64%)	0.00545562	0.0982012	ko05120		8	N-Glycan biosynthesis	8 (0.93%)	78 (0.42%)	0.0261666	0.690144	ko00510
9	Spliceosome	18 (2.5%)	257 (1.38%)	0.0111272	0.248509	ko03040		9	Cardiac muscle contraction	10 (4.02%)	295 (1.58%)	0.00640777	0.102524	ko04260		9	Protein processing in endoplasmic reticulum	21 (2.45%)	299 (1.6%)	0.0350769	0.818828	ko04141
10	Alzheimer's disease	21 (2.91%)	319 (1.71%)	0.0125147	0.251545	ko05010		10	Huntington's disease	11 (4.42%)	353 (1.89%)	0.00799876	0.112297	ko05016		10	Ribosome biogenesis in eukaryotes	12 (1.4%)	151 (0.81%)	0.0450329	0.818828	ko03008
11	Ribosome biogenesis in eukaryotes	12 (1.66%)	151 (0.81%)	0.0142007	0.259486	ko03008		11	Renal cell carcinoma	6 (2.41%)	132 (0.71%)	0.00857825	0.112297	ko05211		11	Cell cycle	16 (1.87%)	225 (1.2%)	0.0548795	0.818828	ko04110
12	Huntington's disease	22 (3.05%)	353 (1.89%)	0.0191055	0.307091	ko05016		12	Small cell lung cancer	7 (2.81%)	188 (1.01%)	0.0132269	0.147075	ko05222		12	Oocyte meiosis	15 (1.75%)	210 (1.12%)	0.0597155	0.818828	ko04114
13	RNA degradation	11 (1.53%)	140 (0.75%)	0.0198616	0.307091	ko03018		13	RIG-I-like receptor signaling pathway	5 (2.01%)	105 (0.56%)	0.0132777	0.147075	ko04622		13	Bacterial invasion of epithelial cells	14 (1.64%)	194 (1.04%)	0.0628479	0.818828	ko05100
14	Apoptosis	12 (1.66%)	160 (0.86%)	0.0214339	0.30773	ko04210		14	Chronic myeloid leukemia	6 (2.41%)	160 (0.86%)	0.0204901	0.210755	ko05220		14	Apoptosis	12 (1.4%)	160 (0.86%)	0.064338	0.818828	ko04210
15	Protein processing in endoplasmic reticulum	19 (2.64%)	299 (1.6%)	0.0235105	0.315041	ko04141		15	p53 signaling pathway	6 (2.41%)	171 (0.92%)	0.0272848	0.251712	ko04115		15	NOD-like receptor signaling pathway	11 (1.29%)	143 (0.77%)	0.0644694	0.818828	ko04621
16	Progesterone-mediated oocyte maturation	12 (1.66%)	164 (0.88%)	0.0254045	0.319144	ko04914		16	Prostate cancer	6 (2.41%)	172 (0.92%)	0.027968	0.251712	ko05215		16	Axon guidance	21 (2.45%)	322 (1.72%)	0.0667572	0.818828	ko04360
17	Prion diseases	8 (1.11%)	98 (0.52%)	0.0356881	0.421959	ko05020		17	Toll-like receptor signaling pathway	6 (2.41%)	178 (0.95%)	0.0323054	0.273645	ko04620		17	Glycosaminoglycan biosynthesis - keratan sulfate	3 (0.35%)	21 (0.11%)	0.0690131	0.818828	ko00533
18	Cardiac muscle contraction	18 (2.5%)	295 (1.58%)	0.037962	0.42391	ko04260		18	Cytosolic DNA-sensing pathway	4 (1.61%)	92 (0.49%)	0.0346368	0.277094	ko04623		18	Glutathione metabolism	7 (0.82%)	79 (0.42%)	0.0698527	0.818828	ko00480
19	Epithelial cell signaling in Helicobacter pylori infection	9 (1.25%)	120 (0.64%)	0.0427776	0.449073	ko05120		19	Ubiquitin mediated proteolysis	8 (3.21%)	284 (1.52%)	0.0370915	0.281115	ko04120		19	Progesterone-mediated oocyte maturation	12 (1.4%)	164 (0.88%)	0.074437	0.826642	ko04914
20	Glycosaminoglycan biosynthesis - keratan sulfate	3 (0.42%)	21 (0.11%)	0.0453986	0.449073	ko00533		20	Acute myeloid leukemia	4 (1.61%)	112 (0.6%)	0.0629313	0.436684	ko05221		20	Purine metabolism	19 (2.22%)	302 (1.62%)	0.101684	0.88926	ko00230
21	Endocytosis	24 (3.33%)	431 (2.31%)	0.0469181	0.449073	ko04144		21	Cytokine-cytokine receptor interaction	8 (3.21%)	318 (1.7%)	0.063683	0.436684	ko04060		21	Aminoacyl-tRNA biosynthesis	7 (0.82%)	89 (0.48%)	0.113574	0.88926	ko00970
22	Ubiquitin mediated proteolysis	17 (2.36%)	284 (1.52%)	0.0496463	0.453587	ko04120		22	Hepatitis C	6 (2.41%)	214 (1.15%)	0.0673603	0.440904	ko05160		22	Chemokine signaling pathway	20 (2.34%)	327 (1.75%)	0.116709	0.88926	ko04062
23	Nucleotide excision repair	6 (0.83%)	74 (0.4%)	0.0658895	0.559609	ko03420		23	Glutathione metabolism	3 (1.2%)	79 (0.42%)	0.0886852	0.542579	ko00480		23	Adipocytokine signaling pathway	10 (1.17%)	142 (0.76%)	0.117335	0.88926	ko04920
24	MAPK signaling pathway - fly	4 (0.55%)	41 (0.22%)	0.0723879	0.559609	ko04013		24	Glioma	4 (1.61%)	129 (0.69%)	0.094146	0.542579	ko05214		24	Nucleotide excision repair	6 (0.7%)	74 (0.4%)	0.123109	0.88926	ko03420
25	Bacterial invasion of epithelial cells	12 (1.66%)	194 (1.04%)	0.0734697	0.559609	ko05100		25	MAPK signaling pathway - fly	2 (0.8%)	41 (0.22%)	0.103488	0.542579	ko04013		25	Vibrio cholerae infection	9 (1.05%)	127 (0.68%)	0.128988	0.88926	ko05110
26	Shigellosis	11 (1.53%)	174 (0.93%)	0.074621	0.559609	ko05131		26	Arachidonic acid metabolism	4 (1.61%)	134 (0.72%)	0.104495	0.542579	ko00590		26	Wnt signaling pathway	17 (1.99%)	277 (1.48%)	0.136392	0.88926	ko04310
27	Pancreatic cancer	9 (1.25%)	134 (0.72%)	0.0751714	0.559609	ko05212		27	Pancreatic cancer	4 (1.61%)	134 (0.72%)	0.104495	0.542579	ko05212		27	One carbon pool by folate	3 (0.35%)	29 (0.16%)	0.145684	0.88926	ko00670
28	Sphingolipid metabolism	6 (0.83%)	79 (0.42%)	0.0845111	0.593043	ko00600		28	MAPK signaling pathway	10 (4.02%)	476 (2.55%)	0.105501	0.542579	ko04010		28	Drug metabolism - other enzymes	5 (0.58%)	61 (0.33%)	0.146809	0.88926	ko00983
29	Aldosterone-regulated sodium reabsorption	6 (0.83%)	80 (0.43%)	0.0885508	0.593043	ko04960		29	Metabolic pathways	33 (13.25%)	2000 (10.71%)	0.115964	0.575819	ko01100		29	Glycosylphosphatidylinositol(GPI)-anchor biosynthesis	4 (0.47%)	45 (0.24%)	0.149858	0.88926	ko00563
30	Peroxisome	10 (1.39%)	160 (0.86%)	0.0914643	0.593043	ko04146		30	Osteoclast differentiation	6 (2.41%)	254 (1.36%)	0.1249	0.584848	ko04380		30	Tryptophan metabolism	6 (0.7%)	79 (0.42%)	0.153686	0.88926	ko00380
31	Chronic myeloid leukemia	10 (1.39%)	160 (0.86%)	0.0914643	0.593043	ko05220		31	Pentose phosphate pathway	2 (0.8%)	47 (0.25%)	0.129688	0.584848	ko00030		31	Small cell lung cancer	12 (1.4%)	188 (1.01%)	0.155249	0.88926	ko05222
32	Tyrosine metabolism	5 (0.69%)	66 (0.35%)	0.11092	0.64517	ko00350		32	Spliceosome	6 (2.41%)	257 (1.38%)	0.129966	0.584848	ko03040		32	Oxidative phosphorylation	14 (1.64%)	226 (1.21%)	0.156524	0.88926	ko00190
33	Taste transduction	5 (0.69%)	66 (0.35%)	0.11092	0.64517	ko04742		33	Circadian rhythm - fly	1 (0.4%)	11 (0.06%)	0.13727	0.598996	ko04711		33	Glyoxylate and dicarboxylate metabolism	4 (0.47%)	46 (0.25%)	0.158584	0.88926	ko00630
34	MAPK signaling pathway	24 (3.33%)	476 (2.55%)	0.110974	0.64517	ko04010		34	VEGF signaling pathway	4 (1.61%)	159 (0.85%)	0.163181	0.691117	ko04370		34	Cysteine and methionine metabolism	5 (0.58%)	63 (0.34%)	0.161505	0.88926	ko00270
35	Small cell lung cancer	11 (1.53%)	188 (1.01%)	0.112343	0.64517	ko05222		35	Melanoma	3 (1.2%)	106 (0.57%)	0.168259	0.692266	ko05218		35	Non-small cell lung cancer	7 (0.82%)	98 (0.52%)	0.162663	0.88926	ko05223
36	Glycosphingolipid biosynthesis - lacto and neolacto series	4 (0.55%)	49 (0.26%)	0.119788	0.667175	ko00601		36	TGF-beta signaling pathway	4 (1.61%)	167 (0.89%)	0.184054	0.716717	ko04350		36	Prion diseases	7 (0.82%)	98 (0.52%)	0.162663	0.88926	ko05020
37	Purine metabolism	16 (2.22%)	302 (1.62%)	0.125627	0.667175	ko00230		37	Amoebiasis	7 (2.81%)	348 (1.86%)	0.184156	0.716717	ko05146		37	Thiamine metabolism	1 (0.12%)	4 (0.02%)	0.171092	0.88926	ko00730
38	p53 signaling pathway	10 (1.39%)	171 (0.92%)	0.126147	0.667175	ko04115		38	Toxoplasmosis	5 (2.01%)	231 (1.24%)	0.196131	0.736571	ko05145		38	Tyrosine metabolism	5 (0.58%)	66 (0.35%)	0.184593	0.88926	ko00350
39	Aminoacyl-tRNA biosynthesis	6 (0.83%)	89 (0.48%)	0.129452	0.667175	ko00970		39	Shigellosis	4 (1.61%)	174 (0.93%)	0.202994	0.736571	ko05131		39	Taste transduction	5 (0.58%)	66 (0.35%)	0.184593	0.88926	ko04742
40	Riboflavin metabolism	2 (0.28%)	17 (0.09%)	0.138263	0.694773	ko00740		40	Measles	8 (3.21%)	424 (2.27%)	0.20644	0.736571	ko05162		40	Glycosphingolipid biosynthesis - lacto and neolacto series	4 (0.47%)	49 (0.26%)	0.185813	0.88926	ko00601
41	Acute myeloid leukemia	7 (0.97%)	112 (0.6%)	0.142324	0.697736	ko05221		41	mRNA surveillance pathway	4 (1.61%)	177 (0.95%)	0.211284	0.736571	ko03015		41	Nicotinate and nicotinamide metabolism	4 (0.47%)	49 (0.26%)	0.185813	0.88926	ko00760
42	Valine, leucine and isoleucine degradation	6 (0.83%)	95 (0.51%)	0.160942	0.740435	ko00280		42	Dorso-ventral axis formation	2 (0.8%)	65 (0.35%)	0.214833	0.736571	ko04320		42	Metabolic pathways	100 (11.68%)	2000 (10.71%)	0.186341	0.88926	ko01100
43	Colorectal cancer	7 (0.97%)	116 (0.62%)	0.161577	0.740435	ko05210		43	Porphyrin and chlorophyll metabolism	2 (0.8%)	67 (0.36%)	0.224642	0.752291	ko00860		43	mTOR signaling pathway	8 (0.93%)	121 (0.65%)	0.191129	0.88926	ko04150
44	Primary bile acid biosynthesis	4 (0.55%)	55 (0.29%)	0.162085	0.740435	ko00120		44	Vibrio cholerae infection	3 (1.2%)	127 (0.68%)	0.240057	0.785642	ko05110		44	Porphyrin and chlorophyll metabolism	5 (0.58%)	67 (0.36%)	0.192545	0.88926	ko00860
45	Fatty acid metabolism	5 (0.69%)	76 (0.41%)	0.169801	0.755333	ko00071		45	Glycosaminoglycan biosynthesis - keratan sulfate	1 (0.4%)	21 (0.11%)	0.245696	0.786226	ko00533		45	RNA degradation	9 (1.05%)	140 (0.75%)	0.193367	0.88926	ko03018
46	Bladder cancer	5 (0.69%)	77 (0.41%)	0.176264	0.755333	ko05219		46	Rheumatoid arthritis	6 (2.41%)	325 (1.74%)	0.266933	0.793081	ko05323		46	Insulin signaling pathway	17 (1.99%)	294 (1.57%)	0.193867	0.88926	ko04910
47	Pathways in cancer	30 (4.16%)	649 (3.47%)	0.17662	0.755333	ko05200		47	Chemokine signaling pathway	6 (2.41%)	327 (1.75%)	0.271452	0.793081	ko04062		47	Phototransduction - fly	5 (0.58%)	68 (0.36%)	0.200615	0.900632	ko04745
48	NOD-like receptor signaling pathway	8 (1.11%)	143 (0.77%)	0.188528	0.777172	ko04621		48	B cell receptor signaling pathway	5 (2.01%)	265 (1.42%)	0.279423	0.793081	ko04662		48	ErbB signaling pathway	10 (1.17%)	162 (0.87%)	0.20988	0.922596	ko04012
49	Glutathione metabolism	5 (0.69%)	79 (0.42%)	0.18946	0.777172	ko00480		49	Leishmaniasis	4 (1.61%)	203 (1.09%)	0.286402	0.793081	ko05140		49	Parkinson's disease	14 (1.64%)	246 (1.32%)	0.23943	1	ko05012
50	Proteasome	4 (0.55%)	60 (0.32%)	0.200833	0.807348	ko03050		50	Adipocytokine signaling pathway	3 (1.2%)	142 (0.76%)	0.294018	0.793081	ko04920		50	Cytosolic DNA-sensing pathway	6 (0.7%)	92 (0.49%)	0.246027	1	ko04623
51	Non-homologous end-joining	2 (0.28%)	22 (0.12%)	0.207785	0.818918	ko03450		51	Steroid biosynthesis	1 (0.4%)	27 (0.14%)	0.30412	0.793081	ko00100		51	Acute myeloid leukemia	7 (0.82%)	112 (0.6%)	0.253878	1	ko05221
52	Vibrio cholerae infection	7 (0.97%)	127 (0.68%)	0.219908	0.850029	ko05110		52	Oocyte meiosis	4 (1.61%)	210 (1.12%)	0.307317	0.793081	ko04114		52	Renal cell carcinoma	8 (0.93%)	132 (0.71%)	0.259111	1	ko05211
53	Cysteine and methionine metabolism	4 (0.55%)	63 (0.34%)	0.225285	0.854382	ko00270		53	Vasopressin-regulated water reabsorption	2 (0.8%)	85 (0.46%)	0.313467	0.793081	ko04962		53	Circadian rhythm - mammal	3 (0.35%)	39 (0.21%)	0.264461	1	ko04710
54	Long-term potentiation	7 (0.97%)	129 (0.69%)	0.231247	0.860753	ko04720		54	Selenocompound metabolism	1 (0.4%)	29 (0.16%)	0.322575	0.793081	ko00450		54	Prostate cancer	10 (1.17%)	172 (0.92%)	0.264889	1	ko05215
55	Dorso-ventral axis formation	4 (0.55%)	65 (0.35%)	0.24199	0.883151	ko04320		55	Terpenoid backbone biosynthesis	1 (0.4%)	29 (0.16%)	0.322575	0.793081	ko00900		55	Pancreatic cancer	8 (0.93%)	134 (0.72%)	0.272212	1	ko05212
56	Renal cell carcinoma	7 (0.97%)	132 (0.71%)	0.248611	0.883151	ko05211		56	One carbon pool by folate	1 (0.4%)	29 (0.16%)	0.322575	0.793081	ko00670		56	Phenylalanine metabolism	3 (0.35%)	40 (0.21%)	0.277043	1	ko00360
57	Basal transcription factors	4 (0.55%)	66 (0.35%)	0.250446	0.883151	ko03022		57	Gap junction	3 (1.2%)	150 (0.8%)	0.323157	0.793081	ko04540		57	Bladder cancer	5 (0.58%)	77 (0.41%)	0.277576	1	ko05219
58	Porphyrin and chlorophyll metabolism	4 (0.55%)	67 (0.36%)	0.258964	0.897443	ko00860		58	Fructose and mannose metabolism	2 (0.8%)	87 (0.47%)	0.323268	0.793081	ko00051		58	MAPK signaling pathway - fly	3 (0.35%)	41 (0.22%)	0.289681	1	ko04013
59	Pentose phosphate pathway	3 (0.42%)	47 (0.25%)	0.272045	0.901727	ko00030		59	Ribosome biogenesis in eukaryotes	3 (1.2%)	151 (0.81%)	0.326804	0.793081	ko03008		59	Pathways in cancer	33 (3.86%)	649 (3.47%)	0.292296	1	ko05200
60	Wnt signaling pathway	13 (1.8%)	277 (1.48%)	0.274212	0.901727	ko04310		60	Melanogenesis	3 (1.2%)	152 (0.81%)	0.330451	0.793081	ko04916		60	mRNA surveillance pathway	10 (1.17%)	177 (0.95%)	0.293982	1	ko03015
61	Osteoclast differentiation	12 (1.66%)	254 (1.36%)	0.277518	0.901727	ko04380		61	Notch signaling pathway	2 (0.8%)	94 (0.5%)	0.35726	0.807173	ko04330		61	Aldosterone-regulated sodium reabsorption	5 (0.58%)	80 (0.43%)	0.304492	1	ko04960
62	DNA replication	3 (0.42%)	48 (0.26%)	0.282631	0.901727	ko03030		62	Apoptosis	3 (1.2%)	160 (0.86%)	0.359583	0.807173	ko04210		62	Peroxisome	9 (1.05%)	160 (0.86%)	0.312492	1	ko04146
63	Citrate cycle (TCA cycle)	3 (0.42%)	48 (0.26%)	0.282631	0.901727	ko00020		63	Valine, leucine and isoleucine degradation	2 (0.8%)	95 (0.51%)	0.362069	0.807173	ko00280		63	Chronic myeloid leukemia	9 (1.05%)	160 (0.86%)	0.312492	1	ko05220
64	Nicotinate and nicotinamide metabolism	3 (0.42%)	49 (0.26%)	0.293251	0.906822	ko00760		64	Neurotrophin signaling pathway	5 (2.01%)	298 (1.6%)	0.365637	0.807173	ko04722		64	Vasopressin-regulated water reabsorption	5 (0.58%)	85 (0.46%)	0.350082	1	ko04962
65	RNA polymerase	3 (0.42%)	49 (0.26%)	0.293251	0.906822	ko03020		65	Jak-STAT signaling pathway	4 (1.61%)	231 (1.24%)	0.370706	0.807173	ko04630		65	Pyrimidine metabolism	9 (1.05%)	167 (0.89%)	0.357676	1	ko00240
66	Pyrimidine metabolism	8 (1.11%)	167 (0.89%)	0.317309	0.934521	ko00240		66	Non-small cell lung cancer	2 (0.8%)	98 (0.52%)	0.376413	0.807173	ko05223		66	Pathogenic Escherichia coli infection	12 (1.4%)	230 (1.23%)	0.364258	1	ko05130
67	TGF-beta signaling pathway	8 (1.11%)	167 (0.89%)	0.317309	0.934521	ko04350		67	Prion diseases	2 (0.8%)	98 (0.52%)	0.376413	0.807173	ko05020		67	Pentose phosphate pathway	3 (0.35%)	47 (0.25%)	0.365833	1	ko00030
68	mTOR signaling pathway	6 (0.83%)	121 (0.65%)	0.325029	0.934521	ko04150		68	Endometrial cancer	2 (0.8%)	99 (0.53%)	0.381165	0.807173	ko05213		68	Phenylalanine, tyrosine and tryptophan biosynthesis	1 (0.12%)	10 (0.05%)	0.374492	1	ko00400
69	Base excision repair	3 (0.42%)	52 (0.28%)	0.325227	0.934521	ko03410		69	Circadian rhythm - mammal	1 (0.4%)	39 (0.21%)	0.40779	0.851039	ko04710		69	Vitamin B6 metabolism	1 (0.12%)	10 (0.05%)	0.374492	1	ko00750
70	Vitamin B6 metabolism	1 (0.14%)	10 (0.05%)	0.325455	0.934521	ko00750		70	Glycosylphosphatidylinositol(GPI)-anchor biosynthesis	1 (0.4%)	45 (0.24%)	0.453702	0.922852	ko00563		70	Citrate cycle (TCA cycle)	3 (0.35%)	48 (0.26%)	0.37845	1	ko00020
71	Endometrial cancer	5 (0.69%)	99 (0.53%)	0.335435	0.949613	ko05213		71	Histidine metabolism	1 (0.4%)	46 (0.25%)	0.461001	0.922852	ko00340		71	Glioma	7 (0.82%)	129 (0.69%)	0.379016	1	ko05214
72	Other types of O-glycan biosynthesis	4 (0.55%)	77 (0.41%)	0.34631	0.955368	ko00514		72	Hypertrophic cardiomyopathy (HCM)	5 (2.01%)	338 (1.81%)	0.470433	0.922852	ko05410		72	Osteoclast differentiation	13 (1.52%)	254 (1.36%)	0.381548	1	ko04380
73	Cyanoamino acid metabolism	1 (0.14%)	11 (0.06%)	0.351505	0.955368	ko00460		73	mTOR signaling pathway	2 (0.8%)	121 (0.65%)	0.481179	0.922852	ko04150		73	p53 signaling pathway	9 (1.05%)	171 (0.92%)	0.383862	1	ko04115
74	Glycosaminoglycan biosynthesis - heparan sulfate	2 (0.28%)	32 (0.17%)	0.351728	0.955368	ko00534		74	Glycosphingolipid biosynthesis - lacto and neolacto series	1 (0.4%)	49 (0.26%)	0.482322	0.922852	ko00601		74	Circadian rhythm - fly	1 (0.12%)	11 (0.06%)	0.403171	1	ko04711
75	Regulation of actin cytoskeleton	25 (3.47%)	598 (3.2%)	0.369138	0.989291	ko04810		75	Nicotinate and nicotinamide metabolism	1 (0.4%)	49 (0.26%)	0.482322	0.922852	ko00760		75	Cyanoamino acid metabolism	1 (0.12%)	11 (0.06%)	0.403171	1	ko00460
76	Toxoplasmosis	10 (1.39%)	231 (1.24%)	0.401185	0.999995	ko05145		76	T cell receptor signaling pathway	5 (2.01%)	345 (1.85%)	0.488319	0.922852	ko04660		76	Steroid hormone biosynthesis	5 (0.58%)	91 (0.49%)	0.405152	1	ko00140
77	Vasopressin-regulated water reabsorption	4 (0.55%)	85 (0.46%)	0.416745	0.999995	ko04962		77	Metabolism of xenobiotics by cytochrome P450	2 (0.8%)	124 (0.66%)	0.494049	0.922852	ko00980		77	Olfactory transduction	8 (0.93%)	154 (0.82%)	0.409953	1	ko04740
78	Drug metabolism - other enzymes	3 (0.42%)	61 (0.33%)	0.420307	0.999995	ko00983		78	Thyroid cancer	1 (0.4%)	52 (0.28%)	0.502803	0.922852	ko05216		78	Galactose metabolism	3 (0.35%)	51 (0.27%)	0.415935	1	ko00052
79	Fructose and mannose metabolism	4 (0.55%)	87 (0.47%)	0.434137	0.999995	ko00051		79	Wnt signaling pathway	4 (1.61%)	277 (1.48%)	0.506287	0.922852	ko04310		79	Base excision repair	3 (0.35%)	52 (0.28%)	0.428273	1	ko03410
80	ErbB signaling pathway	7 (0.97%)	162 (0.87%)	0.435164	0.999995	ko04012		80	Alanine, aspartate and glutamate metabolism	1 (0.4%)	57 (0.31%)	0.53516	0.950039	ko00250		80	Mismatch repair	2 (0.23%)	32 (0.17%)	0.434677	1	ko03430
81	Hepatitis C	9 (1.25%)	214 (1.15%)	0.444554	0.999995	ko05160		81	Amyotrophic lateral sclerosis (ALS)	2 (0.8%)	136 (0.73%)	0.543459	0.950039	ko05014		81	Glycosaminoglycan degradation	2 (0.23%)	33 (0.18%)	0.450391	1	ko00531
82	Circadian rhythm - mammal	2 (0.28%)	39 (0.21%)	0.447431	0.999995	ko04710		82	Regulation of actin cytoskeleton	8 (3.21%)	598 (3.2%)	0.546127	0.950039	ko04810		82	Primary bile acid biosynthesis	3 (0.35%)	55 (0.29%)	0.464689	1	ko00120
83	Phenylalanine metabolism	2 (0.28%)	40 (0.21%)	0.460466	0.999995	ko00360		83	Proteasome	1 (0.4%)	60 (0.32%)	0.553559	0.950039	ko03050		83	Cardiac muscle contraction	14 (1.64%)	295 (1.58%)	0.485472	1	ko04260
84	Taurine and hypotaurine metabolism	1 (0.14%)	16 (0.09%)	0.467435	0.999995	ko00430		84	Drug metabolism - other enzymes	1 (0.4%)	61 (0.33%)	0.559529	0.950039	ko00983		84	Drug metabolism - cytochrome P450	5 (0.58%)	100 (0.54%)	0.486311	1	ko00982
85	Sulfur relay system	1 (0.14%)	16 (0.09%)	0.467435	0.999995	ko04122		85	Protein processing in endoplasmic reticulum	4 (1.61%)	299 (1.6%)	0.566558	0.950039	ko04141		85	Alanine, aspartate and glutamate metabolism	3 (0.35%)	57 (0.31%)	0.48839	1	ko00250
86	Folate biosynthesis	1 (0.14%)	16 (0.09%)	0.467435	0.999995	ko00790		86	Cysteine and methionine metabolism	1 (0.4%)	63 (0.34%)	0.571232	0.950039	ko00270		86	Toxoplasmosis	11 (1.29%)	231 (1.24%)	0.49191	1	ko05145
87	Steroid hormone biosynthesis	4 (0.55%)	91 (0.49%)	0.468455	0.999995	ko00140		87	Tyrosine metabolism	1 (0.4%)	66 (0.35%)	0.588207	0.950039	ko00350		87	Hedgehog signaling pathway	4 (0.47%)	79 (0.42%)	0.492396	1	ko04340
88	Adipocytokine signaling pathway	6 (0.83%)	142 (0.76%)	0.469709	0.999995	ko04920		88	Malaria	3 (1.2%)	229 (1.23%)	0.591447	0.950039	ko05144		88	Leukocyte transendothelial migration	14 (1.64%)	297 (1.59%)	0.495742	1	ko04670
89	Biosynthesis of unsaturated fatty acids	2 (0.28%)	42 (0.22%)	0.485987	0.999995	ko01040		89	Pathogenic Escherichia coli infection	3 (1.2%)	230 (1.23%)	0.594405	0.950039	ko05130		89	Metabolism of xenobiotics by cytochrome P450	6 (0.7%)	124 (0.66%)	0.505086	1	ko00980
90	Synthesis and degradation of ketone bodies	1 (0.14%)	17 (0.09%)	0.488009	0.999995	ko00072		90	Chagas disease (American trypanosomiasis)	4 (1.61%)	312 (1.67%)	0.600217	0.950039	ko05142		90	Hepatitis C	10 (1.17%)	214 (1.15%)	0.520614	1	ko05160
91	Arrhythmogenic right ventricular cardiomyopathy (ARVC)	7 (0.97%)	171 (0.92%)	0.49144	0.999995	ko05412		91	African trypanosomiasis	2 (0.8%)	151 (0.81%)	0.600372	0.950039	ko05143		91	Proteasome	3 (0.35%)	60 (0.32%)	0.522947	1	ko03050
92	Fatty acid elongation in mitochondria	2 (0.28%)	43 (0.23%)	0.498462	0.999995	ko00062		92	Nucleotide excision repair	1 (0.4%)	74 (0.4%)	0.630274	0.968312	ko03420		92	Lysine degradation	9 (1.05%)	193 (1.03%)	0.526863	1	ko00310
93	Sulfur metabolism	1 (0.14%)	18 (0.1%)	0.507788	0.999995	ko00920		93	PPAR signaling pathway	2 (0.8%)	161 (0.86%)	0.635263	0.968312	ko03320		93	Taurine and hypotaurine metabolism	1 (0.12%)	16 (0.09%)	0.528025	1	ko00430
94	Glycosylphosphatidylinositol(GPI)-anchor biosynthesis	2 (0.28%)	45 (0.24%)	0.522822	0.999995	ko00563		94	ErbB signaling pathway	2 (0.8%)	162 (0.87%)	0.638618	0.968312	ko04012		94	Sulfur relay system	1 (0.12%)	16 (0.09%)	0.528025	1	ko04122
95	Arginine and proline metabolism	4 (0.55%)	98 (0.52%)	0.526514	0.999995	ko00330		95	Progesterone-mediated oocyte maturation	2 (0.8%)	164 (0.88%)	0.645256	0.968312	ko04914		95	RIG-I-like receptor signaling pathway	5 (0.58%)	105 (0.56%)	0.529709	1	ko04622
96	Propanoate metabolism	3 (0.42%)	72 (0.39%)	0.529559	0.999995	ko00640		96	SNARE interactions in vesicular transport	1 (0.4%)	78 (0.42%)	0.649674	0.968312	ko04130		96	Long-term potentiation	6 (0.7%)	129 (0.69%)	0.543969	1	ko04720
97	Toll-like receptor signaling pathway	7 (0.97%)	178 (0.95%)	0.534015	0.999995	ko04620		97	Hedgehog signaling pathway	1 (0.4%)	79 (0.42%)	0.654363	0.968312	ko04340		97	Dorso-ventral axis formation	3 (0.35%)	65 (0.35%)	0.577557	1	ko04320
98	Retinol metabolism	4 (0.55%)	99 (0.53%)	0.534559	0.999995	ko00830		98	Aldosterone-regulated sodium reabsorption	1 (0.4%)	80 (0.43%)	0.65899	0.968312	ko04960		98	Arachidonic acid metabolism	6 (0.7%)	134 (0.72%)	0.581447	1	ko00590
99	Histidine metabolism	2 (0.28%)	46 (0.25%)	0.534699	0.999995	ko00340		99	Basal cell carcinoma	1 (0.4%)	84 (0.45%)	0.676889	0.978043	ko05217		99	Basal transcription factors	3 (0.35%)	66 (0.35%)	0.587997	1	ko03022
100	Glyoxylate and dicarboxylate metabolism	2 (0.28%)	46 (0.25%)	0.534699	0.999995	ko00630		100	Neuroactive ligand-receptor interaction	4 (1.61%)	346 (1.85%)	0.680459	0.978043	ko04080		100	VEGF signaling pathway	7 (0.82%)	159 (0.85%)	0.597069	1	ko04370
101	Jak-STAT signaling pathway	9 (1.25%)	231 (1.24%)	0.536373	0.999995	ko04630		101	Tight junction	5 (2.01%)	432 (2.31%)	0.685989	0.978043	ko04530		101	Endocytosis	19 (2.22%)	431 (2.31%)	0.60258	1	ko04144
102	Drug metabolism - cytochrome P450	4 (0.55%)	100 (0.54%)	0.542536	0.999995	ko00982		102	Aminoacyl-tRNA biosynthesis	1 (0.4%)	89 (0.48%)	0.697952	0.985343	ko00970		102	Alzheimer's disease	14 (1.64%)	319 (1.71%)	0.604576	1	ko05010
103	Ubiquinone and other terpenoid-quinone biosynthesis	1 (0.14%)	20 (0.11%)	0.545087	0.999995	ko00130		103	Bile secretion	2 (0.8%)	185 (0.99%)	0.709234	0.985764	ko04976		103	Homologous recombination	2 (0.23%)	44 (0.24%)	0.605094	1	ko03440
104	Olfactory transduction	6 (0.83%)	154 (0.82%)	0.548922	0.999995	ko04740		104	Focal adhesion	6 (2.41%)	537 (2.87%)	0.724621	0.985764	ko04510		104	Tight junction	19 (2.22%)	432 (2.31%)	0.606654	1	ko04530
105	Glycolysis / Gluconeogenesis	4 (0.55%)	102 (0.55%)	0.558276	0.999995	ko00010		105	Lysine degradation	2 (0.8%)	193 (1.03%)	0.730953	0.985764	ko00310		105	PPAR signaling pathway	7 (0.82%)	161 (0.86%)	0.610291	1	ko03320
106	Butanoate metabolism	3 (0.42%)	76 (0.41%)	0.566362	0.999995	ko00650		106	Arginine and proline metabolism	1 (0.4%)	98 (0.52%)	0.732477	0.985764	ko00330		106	Colorectal cancer	5 (0.58%)	116 (0.62%)	0.61876	1	ko05210
107	RIG-I-like receptor signaling pathway	4 (0.55%)	105 (0.56%)	0.581326	0.999995	ko04622		107	Glycerolipid metabolism	1 (0.4%)	98 (0.52%)	0.732477	0.985764	ko00561		107	Histidine metabolism	2 (0.23%)	46 (0.25%)	0.629412	1	ko00340
108	Insulin signaling pathway	11 (1.53%)	294 (1.57%)	0.585181	0.999995	ko04910		108	Drug metabolism - cytochrome P450	1 (0.4%)	100 (0.54%)	0.739599	0.986132	ko00982		108	Mucin type O-Glycan biosynthesis	2 (0.23%)	46 (0.25%)	0.629412	1	ko00512
109	Galactose metabolism	2 (0.28%)	51 (0.27%)	0.59099	0.999995	ko00052		109	Glycolysis / Gluconeogenesis	1 (0.4%)	102 (0.55%)	0.746532	0.986244	ko00010		109	Long-term depression	5 (0.58%)	120 (0.64%)	0.648551	1	ko04730
110	Tryptophan metabolism	3 (0.42%)	79 (0.42%)	0.592777	0.999995	ko00380		110	Mineral absorption	1 (0.4%)	112 (0.6%)	0.778534	0.992466	ko04978		110	Huntington's disease	15 (1.75%)	353 (1.89%)	0.655211	1	ko05016
111	Leukocyte transendothelial migration	11 (1.53%)	297 (1.59%)	0.598733	0.999995	ko04670		111	Colorectal cancer	1 (0.4%)	116 (0.62%)	0.790178	0.992466	ko05210		111	Fatty acid biosynthesis	1 (0.12%)	23 (0.12%)	0.660243	1	ko00061
112	Thyroid cancer	2 (0.28%)	52 (0.28%)	0.60162	0.999995	ko05216		112	Ribosome	3 (1.2%)	315 (1.69%)	0.794023	0.992466	ko03010		112	RNA polymerase	2 (0.23%)	49 (0.26%)	0.663677	1	ko03020
113	Amyotrophic lateral sclerosis (ALS)	5 (0.69%)	136 (0.73%)	0.606944	0.999995	ko05014		113	Fc gamma R-mediated phagocytosis	3 (1.2%)	319 (1.71%)	0.800994	0.992466	ko04666		113	Retinol metabolism	4 (0.47%)	99 (0.53%)	0.670529	1	ko00830
114	Other glycan degradation	1 (0.14%)	24 (0.13%)	0.61143	0.999995	ko00511		114	Fc epsilon RI signaling pathway	2 (0.8%)	225 (1.2%)	0.80453	0.992466	ko04664		114	Endometrial cancer	4 (0.47%)	99 (0.53%)	0.670529	1	ko05213
115	Chemokine signaling pathway	12 (1.66%)	327 (1.75%)	0.612287	0.999995	ko04062		115	Axon guidance	3 (1.2%)	322 (1.72%)	0.806092	0.992466	ko04360		115	B cell receptor signaling pathway	11 (1.29%)	265 (1.42%)	0.674354	1	ko04662
116	Lysine degradation	7 (0.97%)	193 (1.03%)	0.61986	0.999995	ko00310		116	Dilated cardiomyopathy	4 (1.61%)	416 (2.23%)	0.808424	0.992466	ko05414		116	Other glycan degradation	1 (0.12%)	24 (0.13%)	0.675832	1	ko00511
117	Mineral absorption	4 (0.55%)	112 (0.6%)	0.632309	0.999995	ko04978		117	Adherens junction	4 (1.61%)	420 (2.25%)	0.81428	0.992466	ko04520		117	Fatty acid metabolism	3 (0.35%)	76 (0.41%)	0.682966	1	ko00071
118	Pantothenate and CoA biosynthesis	1 (0.14%)	26 (0.14%)	0.640885	0.999995	ko00770		118	Long-term potentiation	1 (0.4%)	129 (0.69%)	0.82397	0.992466	ko04720		118	Butanoate metabolism	3 (0.35%)	76 (0.41%)	0.682966	1	ko00650
119	Maturity onset diabetes of the young	1 (0.14%)	26 (0.14%)	0.640885	0.999995	ko04950		119	Glycerophospholipid metabolism	1 (0.4%)	135 (0.72%)	0.837681	0.992466	ko00564		119	Lysosome	9 (1.05%)	220 (1.18%)	0.683051	1	ko04142
120	Prostate cancer	6 (0.83%)	172 (0.92%)	0.656407	0.999995	ko05215		120	RNA degradation	1 (0.4%)	140 (0.75%)	0.848291	0.992466	ko03018		120	Hypertrophic cardiomyopathy (HCM)	14 (1.64%)	338 (1.81%)	0.689146	1	ko05410
121	Hypertrophic cardiomyopathy (HCM)	12 (1.66%)	338 (1.81%)	0.657431	0.999995	ko05410		121	Natural killer cell mediated cytotoxicity	3 (1.2%)	352 (1.88%)	0.851281	0.992466	ko04650		121	Other types of O-glycan biosynthesis	3 (0.35%)	77 (0.41%)	0.691503	1	ko00514
122	One carbon pool by folate	1 (0.14%)	29 (0.16%)	0.680939	0.999995	ko00670		122	Peroxisome	1 (0.4%)	160 (0.86%)	0.884254	0.992466	ko04146		122	Glycolysis / Gluconeogenesis	4 (0.47%)	102 (0.55%)	0.693179	1	ko00010
123	Focal adhesion	19 (2.64%)	537 (2.87%)	0.684791	0.999995	ko04510		123	Pyrimidine metabolism	1 (0.4%)	167 (0.89%)	0.894719	0.992466	ko00240		123	Thyroid cancer	2 (0.23%)	52 (0.28%)	0.695343	1	ko05216
124	Gap junction	5 (0.69%)	150 (0.8%)	0.691871	0.999995	ko04540		124	Arrhythmogenic right ventricular cardiomyopathy (ARVC)	1 (0.4%)	171 (0.92%)	0.900271	0.992466	ko05412		124	Melanogenesis	6 (0.7%)	152 (0.81%)	0.701821	1	ko04916
125	Glycosaminoglycan biosynthesis - chondroitin sulfate	1 (0.14%)	30 (0.16%)	0.693273	0.999995	ko00532		125	Insulin signaling pathway	2 (0.8%)	294 (1.57%)	0.905595	0.992466	ko04910		125	Glycosphingolipid biosynthesis - ganglio series	1 (0.12%)	26 (0.14%)	0.704898	1	ko00604
126	Carbohydrate digestion and absorption	3 (0.42%)	92 (0.49%)	0.694681	0.999995	ko04973		126	Purine metabolism	2 (0.8%)	302 (1.62%)	0.913477	0.992466	ko00230		126	Pantothenate and CoA biosynthesis	1 (0.12%)	26 (0.14%)	0.704898	1	ko00770
127	beta-Alanine metabolism	2 (0.28%)	62 (0.33%)	0.696521	0.999995	ko00410		127	GnRH signaling pathway	1 (0.4%)	183 (0.98%)	0.915235	0.992466	ko04912		127	Maturity onset diabetes of the young	1 (0.12%)	26 (0.14%)	0.704898	1	ko04950
128	Gastric acid secretion	6 (0.83%)	180 (0.96%)	0.698731	0.999995	ko04971		128	Salivary secretion	1 (0.4%)	191 (1.02%)	0.923947	0.992466	ko04970		128	Phosphatidylinositol signaling system	7 (0.82%)	177 (0.95%)	0.707059	1	ko04070
129	Melanogenesis	5 (0.69%)	152 (0.81%)	0.702918	0.999995	ko04916		129	Bacterial invasion of epithelial cells	1 (0.4%)	194 (1.04%)	0.926978	0.992466	ko05100		129	Regulation of actin cytoskeleton	25 (2.92%)	598 (3.2%)	0.711555	1	ko04810
130	Metabolism of xenobiotics by cytochrome P450	4 (0.55%)	124 (0.66%)	0.709911	0.999995	ko00980		130	Endocytosis	3 (1.2%)	431 (2.31%)	0.929226	0.992466	ko04144		130	Toll-like receptor signaling pathway	7 (0.82%)	178 (0.95%)	0.71254	1	ko04620
131	GnRH signaling pathway	6 (0.83%)	183 (0.98%)	0.713669	0.999995	ko04912		131	RNA transport	2 (0.8%)	342 (1.83%)	0.944444	0.992466	ko03013		131	Steroid biosynthesis	1 (0.12%)	27 (0.14%)	0.718439	1	ko00100
132	Vascular smooth muscle contraction	13 (1.8%)	382 (2.04%)	0.717837	0.999995	ko04270		132	Lysosome	1 (0.4%)	220 (1.18%)	0.948688	0.992466	ko04142		132	Melanoma	4 (0.47%)	106 (0.57%)	0.72162	1	ko05218
133	Bile secretion	6 (0.83%)	185 (0.99%)	0.723342	0.999995	ko04976		133	Graft-versus-host disease	1 (0.4%)	228 (1.22%)	0.953971	0.992466	ko05332		133	Amoebiasis	14 (1.64%)	348 (1.86%)	0.729118	1	ko05146
134	Non-small cell lung cancer	3 (0.42%)	98 (0.52%)	0.734731	0.999995	ko05223		134	Protein digestion and absorption	1 (0.4%)	234 (1.25%)	0.957575	0.992466	ko04974		134	Terpenoid backbone biosynthesis	1 (0.12%)	29 (0.16%)	0.743689	1	ko00900
135	VEGF signaling pathway	5 (0.69%)	159 (0.85%)	0.73939	0.999995	ko04370		135	Hematopoietic cell lineage	1 (0.4%)	244 (1.31%)	0.962968	0.992466	ko04640		135	Glycosaminoglycan biosynthesis - chondroitin sulfate	1 (0.12%)	30 (0.16%)	0.755453	1	ko00532
136	Phototransduction - fly	2 (0.28%)	68 (0.36%)	0.74395	0.999995	ko04745		136	ECM-receptor interaction	1 (0.4%)	245 (1.31%)	0.963468	0.992466	ko04512		136	MAPK signaling pathway	19 (2.22%)	476 (2.55%)	0.764499	1	ko04010
137	PPAR signaling pathway	5 (0.69%)	161 (0.86%)	0.749186	0.999995	ko03320		137	Vascular smooth muscle contraction	2 (0.8%)	382 (2.04%)	0.964699	0.992466	ko04270		137	Vascular smooth muscle contraction	15 (1.75%)	382 (2.04%)	0.766328	1	ko04270
138	Lysosome	7 (0.97%)	220 (1.18%)	0.749715	0.999995	ko04142		138	Viral myocarditis	3 (1.2%)	510 (2.73%)	0.967995	0.992466	ko05416		138	Fructose and mannose metabolism	3 (0.35%)	87 (0.47%)	0.767467	1	ko00051
139	Salivary secretion	6 (0.83%)	191 (1.02%)	0.75098	0.999995	ko04970		139	Systemic lupus erythematosus	2 (0.8%)	397 (2.13%)	0.97029	0.992466	ko05322		139	Glycosaminoglycan biosynthesis - heparan sulfate	1 (0.12%)	32 (0.17%)	0.777387	1	ko00534
140	Ether lipid metabolism	2 (0.28%)	70 (0.37%)	0.758286	0.999995	ko00565		140	Calcium signaling pathway	3 (1.2%)	522 (2.79%)	0.971734	0.992466	ko04020		140	Renin-angiotensin system	1 (0.12%)	32 (0.17%)	0.777387	1	ko04614
141	Chagas disease (American trypanosomiasis)	10 (1.39%)	312 (1.67%)	0.768674	0.999995	ko05142		141	Intestinal immune network for IgA production	1 (0.4%)	264 (1.41%)	0.97179	0.992466	ko04672		141	TGF-beta signaling pathway	6 (0.7%)	167 (0.89%)	0.782511	1	ko04350
142	RNA transport	11 (1.53%)	342 (1.83%)	0.772692	0.999995	ko03013		142	Leukocyte transendothelial migration	1 (0.4%)	297 (1.59%)	0.982006	0.995837	ko04670		142	beta-Alanine metabolism	2 (0.23%)	62 (0.33%)	0.783444	1	ko00410
143	Melanoma	3 (0.42%)	106 (0.57%)	0.781535	0.999995	ko05218		143	Phagosome	1 (0.4%)	477 (2.55%)	0.998473	0.999743	ko04145		143	RNA transport	13 (1.52%)	342 (1.83%)	0.792868	1	ko03013
144	T cell receptor signaling pathway	11 (1.53%)	345 (1.85%)	0.782113	0.999995	ko04660		144	Cell adhesion molecules (CAMs)	1 (0.4%)	606 (3.24%)	0.999743	0.999743	ko04514		144	Carbohydrate digestion and absorption	3 (0.35%)	92 (0.49%)	0.799334	1	ko04973
145	Tight junction	14 (1.94%)	432 (2.31%)	0.785007	0.999995	ko04530										145	Arrhythmogenic right ventricular cardiomyopathy (ARVC)	6 (0.7%)	171 (0.92%)	0.800979	1	ko05412
146	Pathogenic Escherichia coli infection	7 (0.97%)	230 (1.23%)	0.788862	0.999995	ko05130										146	Focal adhesion	21 (2.45%)	537 (2.87%)	0.803141	1	ko04510
147	Amoebiasis	11 (1.53%)	348 (1.86%)	0.791254	0.999995	ko05146										147	Neurotrophin signaling pathway	11 (1.29%)	298 (1.6%)	0.808725	1	ko04722
148	Axon guidance	10 (1.39%)	322 (1.72%)	0.800603	0.999995	ko04360										148	Adherens junction	16 (1.87%)	420 (2.25%)	0.809903	1	ko04520
149	Protein digestion and absorption	7 (0.97%)	234 (1.25%)	0.803172	0.999995	ko04974										149	Notch signaling pathway	3 (0.35%)	94 (0.5%)	0.811018	1	ko04330
150	Hedgehog signaling pathway	2 (0.28%)	79 (0.42%)	0.814487	0.999995	ko04340										150	Phototransduction	2 (0.23%)	66 (0.35%)	0.811906	1	ko04744
151	mRNA surveillance pathway	5 (0.69%)	177 (0.95%)	0.817838	0.999995	ko03015										151	Valine, leucine and isoleucine degradation	3 (0.35%)	95 (0.51%)	0.816641	1	ko00280
152	Phosphatidylinositol signaling system	5 (0.69%)	177 (0.95%)	0.817838	0.999995	ko04070										152	Gap junction	5 (0.58%)	150 (0.8%)	0.822718	1	ko04540
153	Dilated cardiomyopathy	13 (1.8%)	416 (2.23%)	0.818741	0.999995	ko05414										153	Arginine and proline metabolism	3 (0.35%)	98 (0.52%)	0.832663	1	ko00330
154	Starch and sucrose metabolism	2 (0.28%)	80 (0.43%)	0.819952	0.999995	ko00500										154	Jak-STAT signaling pathway	8 (0.93%)	231 (1.24%)	0.835859	1	ko04630
155	Homologous recombination	1 (0.14%)	44 (0.24%)	0.823417	0.999995	ko03440										155	Ether lipid metabolism	2 (0.23%)	70 (0.37%)	0.836981	1	ko00565
156	Mucin type O-Glycan biosynthesis	1 (0.14%)	46 (0.25%)	0.836817	0.999995	ko00512										156	Gastric acid secretion	6 (0.7%)	180 (0.96%)	0.838068	1	ko04971
157	Basal cell carcinoma	2 (0.28%)	84 (0.45%)	0.840395	0.999995	ko05217										157	Ribosome	11 (1.29%)	315 (1.69%)	0.859556	1	ko03010
158	Ribosome	9 (1.25%)	315 (1.69%)	0.862283	0.999995	ko03010										158	Biosynthesis of unsaturated fatty acids	1 (0.12%)	42 (0.22%)	0.860868	1	ko01040
159	Glioma	3 (0.42%)	129 (0.69%)	0.879385	0.999995	ko05214										159	Fatty acid elongation in mitochondria	1 (0.12%)	43 (0.23%)	0.867258	1	ko00062
160	Notch signaling pathway	2 (0.28%)	94 (0.5%)	0.882604	0.999995	ko04330										160	Glycerophospholipid metabolism	4 (0.47%)	135 (0.72%)	0.871583	1	ko00564
161	Regulation of autophagy	1 (0.14%)	55 (0.29%)	0.885606	0.999995	ko04140										161	Amyotrophic lateral sclerosis (ALS)	4 (0.47%)	136 (0.73%)	0.875199	1	ko05014
162	Proximal tubule bicarbonate reclamation	1 (0.14%)	55 (0.29%)	0.885606	0.999995	ko04964										162	Salivary secretion	6 (0.7%)	191 (1.02%)	0.875604	1	ko04970
163	B cell receptor signaling pathway	7 (0.97%)	265 (1.42%)	0.890048	0.999995	ko04662										163	Calcium signaling pathway	19 (2.22%)	522 (2.79%)	0.877652	1	ko04020
164	Neurotrophin signaling pathway	8 (1.11%)	298 (1.6%)	0.892956	0.999995	ko04722										164	Sphingolipid metabolism	2 (0.23%)	79 (0.42%)	0.882675	1	ko00600
165	Amino sugar and nucleotide sugar metabolism	2 (0.28%)	98 (0.52%)	0.896396	0.999995	ko00520										165	Starch and sucrose metabolism	2 (0.23%)	80 (0.43%)	0.886947	1	ko00500
166	Leishmaniasis	5 (0.69%)	203 (1.09%)	0.896451	0.999995	ko05140										166	Mineral absorption	3 (0.35%)	112 (0.6%)	0.892406	1	ko04978
167	Measles	12 (1.66%)	424 (2.27%)	0.897387	0.999995	ko05162										167	Basal cell carcinoma	2 (0.23%)	84 (0.45%)	0.902631	1	ko05217
168	Glycerophospholipid metabolism	3 (0.42%)	135 (0.72%)	0.897473	0.999995	ko00564										168	Inositol phosphate metabolism	3 (0.35%)	121 (0.65%)	0.919925	1	ko00562
169	Collecting duct acid secretion	1 (0.14%)	60 (0.32%)	0.906101	0.999995	ko04966										169	Regulation of autophagy	1 (0.12%)	55 (0.29%)	0.924509	1	ko04140
170	Calcium signaling pathway	15 (2.08%)	522 (2.79%)	0.908317	0.999995	ko04020										170	Proximal tubule bicarbonate reclamation	1 (0.12%)	55 (0.29%)	0.924509	1	ko04964
171	Antigen processing and presentation	7 (0.97%)	276 (1.48%)	0.911908	0.999995	ko04612										171	GnRH signaling pathway	5 (0.58%)	183 (0.98%)	0.926158	1	ko04912
172	Vitamin digestion and absorption	1 (0.14%)	62 (0.33%)	0.913232	0.999995	ko04977										172	Bile secretion	5 (0.58%)	185 (0.99%)	0.930213	1	ko04976
173	ECM-receptor interaction	6 (0.83%)	245 (1.31%)	0.91502	0.999995	ko04512										173	Natural killer cell mediated cytotoxicity	11 (1.29%)	352 (1.88%)	0.933341	1	ko04650
174	Type II diabetes mellitus	2 (0.28%)	106 (0.57%)	0.919568	0.999995	ko04930										174	Collecting duct acid secretion	1 (0.12%)	60 (0.32%)	0.940335	1	ko04966
175	Linoleic acid metabolism	1 (0.14%)	73 (0.39%)	0.943814	0.999995	ko00591										175	Antigen processing and presentation	8 (0.93%)	276 (1.48%)	0.940828	1	ko04612
176	Long-term depression	2 (0.28%)	120 (0.64%)	0.948823	0.999995	ko04730										176	Amino sugar and nucleotide sugar metabolism	2 (0.23%)	98 (0.52%)	0.942909	1	ko00520
177	Pancreatic secretion	4 (0.55%)	197 (1.05%)	0.948866	0.999995	ko04972										177	Vitamin digestion and absorption	1 (0.12%)	62 (0.33%)	0.945695	1	ko04977
178	Inositol phosphate metabolism	2 (0.28%)	121 (0.65%)	0.950468	0.999995	ko00562										178	Dilated cardiomyopathy	13 (1.52%)	416 (2.23%)	0.94707	1	ko05414
179	Glycine, serine and threonine metabolism	1 (0.14%)	78 (0.42%)	0.953889	0.999995	ko00260										179	Chagas disease (American trypanosomiasis)	9 (1.05%)	312 (1.67%)	0.951644	1	ko05142
180	SNARE interactions in vesicular transport	1 (0.14%)	78 (0.42%)	0.953889	0.999995	ko04130										180	Measles	13 (1.52%)	424 (2.27%)	0.955243	1	ko05162
181	Pyruvate metabolism	1 (0.14%)	84 (0.45%)	0.963627	0.999995	ko00620										181	T cell receptor signaling pathway	10 (1.17%)	345 (1.85%)	0.957465	1	ko04660
182	Natural killer cell mediated cytotoxicity	8 (1.11%)	352 (1.88%)	0.964362	0.999995	ko04650										182	Type II diabetes mellitus	2 (0.23%)	106 (0.57%)	0.9582	1	ko04930
183	Cytokine-cytokine receptor interaction	7 (0.97%)	318 (1.7%)	0.964508	0.999995	ko04060										183	Leishmaniasis	5 (0.58%)	203 (1.09%)	0.958649	1	ko05140
184	Arachidonic acid metabolism	2 (0.28%)	134 (0.72%)	0.967754	0.999995	ko00590										184	Fc gamma R-mediated phagocytosis	9 (1.05%)	319 (1.71%)	0.959186	1	ko04666
185	Complement and coagulation cascades	4 (0.55%)	216 (1.16%)	0.969361	0.999995	ko04610										185	Rheumatoid arthritis	9 (1.05%)	325 (1.74%)	0.964795	1	ko05323
186	Fc epsilon RI signaling pathway	4 (0.55%)	225 (1.2%)	0.976117	0.999995	ko04664										186	Propanoate metabolism	1 (0.12%)	72 (0.39%)	0.966086	1	ko00640
187	Glycerolipid metabolism	1 (0.14%)	98 (0.52%)	0.979094	0.999995	ko00561										187	Linoleic acid metabolism	1 (0.12%)	73 (0.39%)	0.967646	1	ko00591
188	Adherens junction	9 (1.25%)	420 (2.25%)	0.983028	0.999995	ko04520										188	SNARE interactions in vesicular transport	1 (0.12%)	78 (0.42%)	0.974435	1	ko04130
189	Fc gamma R-mediated phagocytosis	6 (0.83%)	319 (1.71%)	0.985389	0.999995	ko04666										189	Fc epsilon RI signaling pathway	5 (0.58%)	225 (1.2%)	0.978897	1	ko04664
190	Rheumatoid arthritis	6 (0.83%)	325 (1.74%)	0.987474	0.999995	ko05323										190	Cytokine-cytokine receptor interaction	8 (0.93%)	318 (1.7%)	0.980023	1	ko04060
191	Viral myocarditis	11 (1.53%)	510 (2.73%)	0.989276	0.999995	ko05416										191	Fat digestion and absorption	1 (0.12%)	84 (0.45%)	0.98073	1	ko04975
192	Phagosome	10 (1.39%)	477 (2.55%)	0.98966	0.999995	ko04145										192	Protein digestion and absorption	5 (0.58%)	234 (1.25%)	0.984121	1	ko04974
193	Hematopoietic cell lineage	3 (0.42%)	244 (1.31%)	0.996208	0.999995	ko04640										193	Glycerolipid metabolism	1 (0.12%)	98 (0.52%)	0.99004	1	ko00561
194	Type I diabetes mellitus	2 (0.28%)	221 (1.18%)	0.998421	0.999995	ko04940										194	Complement and coagulation cascades	4 (0.47%)	216 (1.16%)	0.990415	1	ko04610
195	Graft-versus-host disease	2 (0.28%)	228 (1.22%)	0.998771	0.999995	ko05332										195	African trypanosomiasis	2 (0.23%)	151 (0.81%)	0.993225	1	ko05143
196	Neuroactive ligand-receptor interaction	4 (0.55%)	346 (1.85%)	0.999378	0.999995	ko04080										196	Viral myocarditis	13 (1.52%)	510 (2.73%)	0.994002	1	ko05416
197	Systemic lupus erythematosus	5 (0.69%)	397 (2.13%)	0.999486	0.999995	ko05322										197	Pancreatic secretion	3 (0.35%)	197 (1.05%)	0.99483	1	ko04972
198	Cell adhesion molecules (CAMs)	10 (1.39%)	606 (3.24%)	0.999552	0.999995	ko04514										198	ECM-receptor interaction	4 (0.47%)	245 (1.31%)	0.996579	1	ko04512
199	Primary immunodeficiency	1 (0.14%)	205 (1.1%)	0.999701	0.999995	ko05340										199	Cell adhesion molecules (CAMs)	15 (1.75%)	606 (3.24%)	0.997711	1	ko04514
200	Allograft rejection	1 (0.14%)	284 (1.52%)	0.999987	0.999995	ko05330										200	Systemic lupus erythematosus	8 (0.93%)	397 (2.13%)	0.998012	1	ko05322
201	Autoimmune thyroid disease	1 (0.14%)	305 (1.63%)	0.999995	0.999995	ko05320										201	Malaria	3 (0.35%)	229 (1.23%)	0.998508	1	ko05144
																202	Neuroactive ligand-receptor interaction	6 (0.7%)	346 (1.85%)	0.998815	1	ko04080
																203	Hematopoietic cell lineage	3 (0.35%)	244 (1.31%)	0.999177	1	ko04640
																204	Primary immunodeficiency	2 (0.23%)	205 (1.1%)	0.999308	1	ko05340
																205	Phagosome	9 (1.05%)	477 (2.55%)	0.999549	1	ko04145
																206	Type I diabetes mellitus	1 (0.12%)	221 (1.18%)	0.99997	1	ko04940
																207	Graft-versus-host disease	1 (0.12%)	228 (1.22%)	0.999979	1	ko05332
																208	Staphylococcus aureus infection	3 (0.35%)	351 (1.88%)	0.99999	1	ko05150
																209	Intestinal immune network for IgA production	1 (0.12%)	264 (1.41%)	0.999996	1	ko04672
																210	Allograft rejection	1 (0.12%)	284 (1.52%)	0.999999	1	ko05330
																211	Autoimmune thyroid disease	1 (0.12%)	305 (1.63%)	1	1	ko05320
