# Supplementary material for: Deep Sequencing-Based Transcriptional Analysis of Bovine Mammary Epithelial Cells Gene Expression in Response to In Vitro Infection with Staphylococcus aureus Stains
Source: PLoS One. 2013 Dec 16;8(12):e82117. doi: 10.1371/journal.pone.0082117 (PMC3864865; doi:10.1371/journal.pone.0082117)
Supplement: Table S4 — The differentially expressed immune-related genes. The red was upregulated the most, and the blue was downregulated the most. (XLS) [file pone.0082117.s004.xls]

## Sheet: Sheet1
Differentially expressed immune-related genes between infection with various S. aureus strains.(sheet1-sheet6)
Note:The red was upregulated the most, and the blue was downregulated the most.
C vs S56
Gene	RawIntensity-C	RawIntensity-S56	TPM-C	TPM-S56	log2 Ratio(C/S56)	P-Value	FDR	Description	GO Component	GO Function	GO Process	blast nr
gnl|UG|Bt#S38754149	0	19	0.01	3.94	8.62205	1.92688e-06	1.56122e-05	Bos taurus mitogen-activated protein kinase kinase kinase 8, mRNA (cDNA clone MGC:159463 IMAGE:8389877), complete cds /cds=p(103,1509) /gb=BC142398 /gi=148744129 /ug=Bt.45679 /len=2553	GO:0044444//cytoplasmic part	GO:0046872//metal ion binding;GO:0032559;GO:0004702//receptor signaling protein serine/threonine kinase activity	GO:0006796//phosphate metabolic process;GO:0023052//signaling;GO:0031294;GO:0006464//protein modification process	gi|149642673|ref|NP_001092541.1|/0/mitogen-activated protein kinase kinase kinase 8 [Bos taurus]
gnl|UG|Bt#S24168370	0	14	0.01	2.9	8.17991	6.15032e-05	0.00038215	1373188 MARC 7BOV Bos taurus cDNA 3', mRNA sequence /clone_end=3' /gb=DN537039 /gi=60989455 /ug=Bt.73861 /len=792	GO:0044425//membrane part;GO:0005886//plasma membrane	GO:0005488//binding	GO:0050778//positive regulation of immune response;GO:0001912//positive regulation of leukocyte mediated cytotoxicity;GO:0006917//induction of apoptosis;GO:0002708;GO:0044403//symbiosis, encompassing mutualism through parasitism;GO:0022414//reproductive process	gi|134024713|gb|AAI34596.1|/1.6216e-12/PAOX protein [Bos taurus]
gnl|UG|Bt#S11933212	0	13	0.01	2.7	8.07682	0.000122944	0.000713075	Bos taurus mRNA for vascular endothelial growth factor B167 precursor, complete cds /cds=p(96,662) /gb=AB004273 /gi=4850309 /ug=Bt.5402 /len=1107	GO:0031091//platelet alpha granule;GO:0044421//extracellular region part	GO:0005172//vascular endothelial growth factor receptor binding;GO:0046983//protein dimerization activity;GO:0042802//identical protein binding;GO:0005539//glycosaminoglycan binding	GO:0001934//positive regulation of protein phosphorylation;GO:0006941//striated muscle contraction;GO:0043410//positive regulation of MAPKKK cascade;GO:0007599//hemostasis;GO:0010467//gene expression;GO:0050927//positive regulation of positive chemotaxis;GO:0001935//endothelial cell proliferation;GO:0045766//positive regulation of angiogenesis;GO:0002690//positive regulation of leukocyte chemotax…	gi|27806189|ref|NP_776912.1|/8.20478e-81/vascular endothelial growth factor B precursor [Bos taurus]
gnl|UG|Bt#S26472295	6	110	1.25	22.81	4.18967	1.61248e-05	0.000112118	Bos taurus interleukin 8, mRNA (cDNA clone MGC:129139 IMAGE:8122341), complete cds /cds=p(63,368) /gb=BC103310 /gi=73587442 /ug=Bt.49740 /len=1497	GO:0044421//extracellular region part	GO:0005125//cytokine activity;GO:0045236//CXCR chemokine receptor binding	GO:0006952//defense response;GO:0022402//cell cycle process;GO:0050927//positive regulation of positive chemotaxis;GO:0007155//cell adhesion;GO:0045069//regulation of viral genome replication;GO:0002274;GO:0030595//leukocyte chemotaxis	gi|27806863|ref|NP_776350.1|/2.82409e-32/interleukin-8 precursor [Bos taurus]
gnl|UG|Bt#S35034775	2	22	0.42	4.56	3.44057	0.000134942	0.000774481	Bos taurus nuclear receptor subfamily 1, group D, member 1, mRNA (cDNA clone MGC:139653 IMAGE:8280909), complete cds /cds=p(157,1998) /gb=BC123488 /gi=115305247 /ug=Bt.65340 /len=2323	GO:0031981//nuclear lumen;GO:0000785//chromatin	GO:0046914//transition metal ion binding;GO:0003712//transcription cofactor activity;GO:0004879//ligand-dependent nuclear receptor activity;GO:0001071//nucleic acid binding transcription factor activity;GO:0043565//sequence-specific DNA binding	GO:0032496//response to lipopolysaccharide;GO:0000122//negative regulation of transcription from RNA polymerase II promoter;GO:0032846;GO:0048511//rhythmic process;GO:0009755//hormone-mediated signaling pathway;GO:0034122//negative regulation of toll-like receptor signaling pathway	gi|118151272|ref|NP_001071568.1|/0/nuclear receptor subfamily 1 group D member 1 [Bos taurus]
gnl|UG|Bt#S27565018	3	32	0.62	6.63	3.41867	7.36728e-05	0.000450126	PREDICTED: Bos taurus bone marrow stromal cell antigen 2-like (BST2), mRNA /cds=p(1,528) /gb=XM_871059 /gi=119894561 /ug=Bt.42450 /len=871	GO:0016021//integral to membrane	GO:0060089;GO:0042802//identical protein binding	GO:0006955//immune response;GO:0032501//multicellular organismal process;GO:0007249//I-kappaB kinase/NF-kappaB cascade;GO:0002252;GO:0007154//cell communication	gi|119894562|ref|XP_876152.2|/1.06743e-71/PREDICTED: bone marrow stromal antigen 2 [Bos taurus]
gnl|UG|Bt#S24266313	5	43	1.04	8.92	3.10046	2.75684e-05	0.000183329	PREDICTED: Bos taurus reticuloendotheliosis viral oncogene homolog B (RELB), mRNA /cds=p(1,1944) /gb=XM_600955 /gi=297462007 /ug=Bt.17669 /len=2358	GO:0043231//intracellular membrane-bounded organelle;GO:0044444//cytoplasmic part	GO:0003712//transcription cofactor activity;GO:0003676//nucleic acid binding;GO:0001071//nucleic acid binding transcription factor activity	GO:0001773//myeloid dendritic cell activation;GO:0042093//T-helper cell differentiation;GO:0006351//transcription, DNA-dependent;GO:0002460//adaptive immune response based on somatic recombination of immune receptors built from immunoglobulin superfamily domains	gi|296477625|gb|DAA19740.1|/0/reticuloendotheliosis viral oncogene homolog B-like [Bos taurus]
gnl|UG|Bt#S11933499	52	409	10.79	84.8	2.97437	4.68514e-14	1.07784e-12	Bos taurus GRO-gamma mRNA, complete cds /cds=p(67,363) /gb=U95811 /gi=2735492 /ug=Bt.610 /len=1114	GO:0044421//extracellular region part;GO:0000267//cell fraction	GO:0005125//cytokine activity	GO:0006952//defense response;GO:0002376//immune system process;GO:0009607//response to biotic stimulus;GO:0042221//response to chemical stimulus	gi|28849923|ref|NP_783631.1|/1.03e-30/growth-regulated protein homolog alpha precursor [Bos taurus]
gnl|UG|Bt#S12073108	12	86	2.49	17.83	2.84009	4.78238e-07	4.23751e-06	Bos taurus EDN2 mRNA for preproendothelin-2, complete cds /cds=p(95,628) /gb=AB100737 /gi=27923033 /ug=Bt.12942 /len=1247	GO:0044421//extracellular region part	GO:0031705//bombesin receptor binding	GO:0007166//cell surface receptor linked signaling pathway;GO:0002027//regulation of heart rate;GO:0046883//regulation of hormone secretion;GO:0002274;GO:0001990;GO:0006693//prostaglandin metabolic process;GO:0008283//cell proliferation;GO:0002687//positive regulation of leukocyte migration;GO:0042310//vasoconstriction;GO:0051480//cytosolic calcium ion homeostasis;GO:0014821;GO:0014820;GO:0051353…	gi|28372485|ref|NP_783645.1|/6.52656e-93/endothelin-2 precursor [Bos taurus]
gnl|UG|Bt#S11933178	5	32	1.04	6.63	2.67243	3.18784e-05	0.000209204	Bos taurus antioxidant protein and substrate protein for mitochondrial ATP-dependent protease mRNA /cds=p(47,820) /gb=D82025 /gi=1127010 /ug=Bt.62827 /len=1646	GO:0043234//protein complex;GO:0005768//endosome	GO:0016705//oxidoreductase activity, acting on paired donors, with incorporation or reduction of molecular oxygen;GO:0016757//transferase activity, transferring glycosyl groups;GO:0016209//antioxidant activity;GO:0004869//cysteine-type endopeptidase inhibitor activity;GO:0016668//oxidoreductase activity, acting on a sulfur group of donors, NAD or NADP as acceptor;GO:0019900//kinase binding	GO:0030097//hemopoiesis;GO:0043549//regulation of kinase activity;GO:0042743//hydrogen peroxide metabolic process;GO:0055086//nucleobase, nucleoside and nucleotide metabolic process;GO:0008283//cell proliferation;GO:0051091//positive regulation of transcription factor activity;GO:0001890//placenta development;GO:0000302//response to reactive oxygen species;GO:0006996//organelle organization;GO:00…	gi|27806083|ref|NP_776857.1|/5.64905e-138/thioredoxin-dependent peroxide reductase, mitochondrial precursor [Bos taurus]
gnl|UG|Bt#S27006993	492	3054	102.12	633.22	2.63244	0	0	LB0165.CR_D03 GC_BGC-16 Bos taurus cDNA clone IMAGE:8079413, mRNA sequence /clone=IMAGE:8079413 /clone_end=5' /gb=DT816782 /gi=75748658 /ug=Bt.64582 /len=908	GO:0015935//small ribosomal subunit;GO:0031981//nuclear lumen	GO:0003676//nucleic acid binding;GO:0005198//structural molecule activity	GO:0006412//translation;GO:0019080;GO:0006810//transport;GO:0031016//pancreas development;GO:0048522;GO:0030099//myeloid cell differentiation;GO:0042254//ribosome biogenesis;GO:0009605//response to external stimulus	gi|16924231|gb|AAH17386.1|/5.26809e-77/ribosomal protein S19, partial [Homo sapiens]
gnl|UG|Bt#S34287135	16	99	3.32	20.53	2.62848	3.982e-08	3.99704e-07	Bos taurus adenosine A3 receptor, mRNA (cDNA clone MGC:142828 IMAGE:8202835), complete cds /cds=p(236,1189) /gb=BC120305 /gi=111305439 /ug=Bt.40521 /len=1713	GO:0016021//integral to membrane	GO:0004930//G-protein coupled receptor activity	GO:0035588;GO:0051047//positive regulation of secretion;GO:0048243//norepinephrine secretion;GO:0045762//positive regulation of adenylate cyclase activity;GO:0044057;GO:0009967//positive regulation of signal transduction;GO:0002441;GO:0031349//positive regulation of defense response;GO:0033008	gi|157265565|ref|NP_001098081.1|/8.83158e-158/adenosine receptor A3 isoform 1 [Bos taurus]
gnl|UG|Bt#S34817751	7	42	1.45	8.71	2.58662	9.45776e-06	6.82982e-05	Bos taurus ectonucleotide pyrophosphatase/phosphodiesterase 3, mRNA (cDNA clone MGC:151879 IMAGE:7946527), complete cds /cds=p(85,2709) /gb=BC122742 /gi=113912186 /ug=Bt.9659 /len=2820	GO:0016021//integral to membrane;GO:0044444//cytoplasmic part	GO:0043169//cation binding;GO:0001871;GO:0016462//pyrophosphatase activity;GO:0004527//exonuclease activity;GO:0004888//transmembrane receptor activity	GO:0006793//phosphorus metabolic process;GO:0002376//immune system process;GO:0015698//inorganic anion transport;GO:0009141//nucleoside triphosphate metabolic process	gi|115495517|ref|NP_001069391.1|/0/ectonucleotide pyrophosphatase/phosphodiesterase family member 3 [Bos taurus]
gnl|UG|Bt#S12073085	5	27	1.04	5.6	2.42884	9.4541e-05	0.000566902	Bos taurus chemokine (C-X-C motif) receptor 4 (CXCR4), mRNA /cds=p(89,1150) /gb=NM_174301 /gi=76253706 /ug=Bt.8957 /len=1690	GO:0031224//intrinsic to membrane;GO:0030427//site of polarized growth	GO:0004950//chemokine receptor activity	GO:0016477//cell migration;GO:0007411//axon guidance;GO:0007276//gamete generation;GO:0007417//central nervous system development;GO:0001525//angiogenesis;GO:0051704;GO:0042110//T cell activation;GO:0003006//developmental process involved in reproduction;GO:0007166//cell surface receptor linked signaling pathway	gi|27805835|ref|NP_776726.1|/0/C-X-C chemokine receptor type 4 [Bos taurus]
gnl|UG|Bt#S26710161	5	26	1.04	5.39	2.3737	0.000141932	0.000810364	Bos taurus recombination signal binding protein for immunoglobulin kappa J region, mRNA (cDNA clone MGC:128782 IMAGE:7989019), complete cds /cds=p(17,1480) /gb=BC103164 /gi=74267912 /ug=Bt.48972 /len=1549	GO:0031981//nuclear lumen;GO:0043234//protein complex	GO:0005515//protein binding;GO:0001071//nucleic acid binding transcription factor activity;GO:0003677//DNA binding;GO:0003824//catalytic activity	GO:0001525//angiogenesis;GO:0021536//diencephalon development;GO:0007219//Notch signaling pathway;GO:0009952//anterior/posterior pattern formation;GO:0006355//regulation of transcription, DNA-dependent;GO:0008283//cell proliferation;GO:0001708//cell fate specification;GO:0048732//gland development;GO:0009913//epidermal cell differentiation;GO:0009855//determination of bilateral symmetry;GO:000625…	gi|296196761|ref|XP_002745978.1|/0/PREDICTED: recombining binding protein suppressor of hairless-like isoform 1 [Callithrix jacchus]
gnl|UG|Bt#S36351843	69	345	14.32	71.53	2.32052	0	0	Bos taurus v-rel reticuloendotheliosis viral oncogene homolog A (avian) (RELA), mRNA /cds=p(85,1740) /gb=NM_001080242 /gi=126723253 /ug=Bt.26220 /len=2669	GO:0031981//nuclear lumen;GO:0043234//protein complex;GO:0044444//cytoplasmic part	GO:0008134//transcription factor binding;GO:0019900//kinase binding;GO:0043565//sequence-specific DNA binding;GO:0000981//sequence-specific DNA binding RNA polymerase II transcription factor activity;GO:0043168	GO:0042108//positive regulation of cytokine biosynthetic process;GO:0006357//regulation of transcription from RNA polymerase II promoter;GO:0014037//Schwann cell differentiation;GO:0043434//response to peptide hormone stimulus;GO:0051091//positive regulation of transcription factor activity;GO:0007169//transmembrane receptor protein tyrosine kinase signaling pathway;GO:0050851//antigen receptor-m…	gi|122692509|ref|NP_001073711.1|/0/transcription factor p65 [Bos taurus]
gnl|UG|Bt#S35034754	91	419	18.89	86.88	2.2014	0	0	Bos taurus calcium channel, voltage-dependent, beta 3 subunit, mRNA (cDNA clone MGC:143077 IMAGE:8227432), complete cds /cds=p(182,1636) /gb=BC123784 /gi=115305289 /ug=Bt.5478 /len=2702	GO:0034704//calcium channel complex;GO:0044459//plasma membrane part;GO:0044444//cytoplasmic part	GO:0005245//voltage-gated calcium channel activity;GO:0005488//binding	GO:0007267//cell-cell signaling;GO:0006816//calcium ion transport;GO:0050851//antigen receptor-mediated signaling pathway;GO:0032412;GO:0006935//chemotaxis;GO:0042391//regulation of membrane potential	gi|125987801|sp|Q9MZL3.2|CACB3_BOVIN/0/RecName: Full=Voltage-dependent L-type calcium channel subunit beta-3; Short=CAB3; AltName: Full=Calcium channel voltage-dependent subunit beta 3
gnl|UG|Bt#S37210102	18	79	3.74	16.38	2.13083	1.1424e-08	1.2259e-07	Bos taurus mitogen-activated protein kinase associated protein 1, mRNA (cDNA clone MGC:154984 IMAGE:8562895), complete cds /cds=p(304,1872) /gb=BC133402 /gi=124829131 /ug=Bt.821 /len=2322	GO:0043231//intracellular membrane-bounded organelle;GO:0016020//membrane;GO:0031410//cytoplasmic vesicle	GO:0031267//small GTPase binding	GO:0048017//inositol lipid-mediated signaling;GO:0031294;GO:0006796//phosphate metabolic process;GO:0007169//transmembrane receptor protein tyrosine kinase signaling pathway	gi|125991912|ref|NP_001075072.1|/0/target of rapamycin complex 2 subunit MAPKAP1 [Bos taurus]
gnl|UG|Bt#S33852533	26	112	5.4	23.22	2.10434	6.78798e-11	9.12748e-10	Bos taurus rogdi homolog (Drosophila), mRNA (cDNA clone MGC:140572 IMAGE:8272055), complete cds /cds=p(30,893) /gb=BC118375 /gi=109939952 /ug=Bt.7385 /len=1417	GO:0044464//cell part	-	GO:0048534;GO:0008283//cell proliferation	gi|115495813|ref|NP_001068920.1|/1.48961e-152/protein rogdi homolog [Bos taurus]
gnl|UG|Bt#S11932490	37	157	7.68	32.55	2.08348	1.77192e-13	3.49545e-12	Bovine CLG mRNA for collagenase /cds=p(12,1421) /gb=X58256 /gi=259 /ug=Bt.3417 /len=2025	GO:0031012//extracellular matrix	GO:0004175//endopeptidase activity;GO:0046914//transition metal ion binding	GO:0007599//hemostasis;GO:0019538//protein metabolic process;GO:0051704;GO:0002376//immune system process;GO:0032963//collagen metabolic process	gi|27806541|ref|NP_776537.1|/0/interstitial collagenase precursor [Bos taurus]
gnl|UG|Bt#S34287064	41	172	8.51	35.66	2.06708	1.38556e-13	2.81417e-12	Bos taurus SRY (sex determining region Y)-box 4, mRNA (cDNA clone MGC:142625 IMAGE:8266878), complete cds /cds=p(354,1799) /gb=BC120191 /gi=111307095 /ug=Bt.97354 /len=1896	GO:0031981//nuclear lumen	GO:0001071//nucleic acid binding transcription factor activity;GO:0005488//binding	GO:0031016//pancreas development;GO:0006357//regulation of transcription from RNA polymerase II promoter;GO:0016055//Wnt receptor signaling pathway;GO:0031647//regulation of protein stability;GO:0008283//cell proliferation;GO:0019827//stem cell maintenance;GO:0002320//lymphoid progenitor cell differentiation;GO:0006915//apoptosis;GO:0006950//response to stress;GO:0030098//lymphocyte differentiati…	gi|296474047|gb|DAA16162.1|/1.42744e-87/SRY (sex determining region Y)-box 4 [Bos taurus]
gnl|UG|Bt#S56350710	31	127	6.43	26.33	2.03382	3.02914e-12	4.70273e-11	Bos taurus unc-93 homolog B1 (C. elegans) (UNC93B1), mRNA /cds=p(20,1837) /gb=NM_001193147 /gi=300798092 /ug=Bt.53643 /len=2279	GO:0000323//lytic vacuole;GO:0044425//membrane part;GO:0045335//phagocytic vesicle	GO:0005102//receptor binding	GO:0002478;GO:0002224//toll-like receptor signaling pathway;GO:0015031//protein transport	gi|300798093|ref|NP_001180076.1|/0/protein unc-93 homolog B1 [Bos taurus]
gnl|UG|Bt#S35469509	88	348	18.26	72.15	1.98231	6.66134e-16	1.78416e-14	Bos taurus E74-like factor 1 (ets domain transcription factor), mRNA (cDNA clone MGC:139879 IMAGE:8284472), complete cds /cds=p(263,2107) /gb=BC126517 /gi=117306208 /ug=Bt.4654 /len=3595	GO:0031981//nuclear lumen	GO:0001071//nucleic acid binding transcription factor activity;GO:0003677//DNA binding	GO:0006357//regulation of transcription from RNA polymerase II promoter;GO:0050856//regulation of T cell receptor signaling pathway;GO:0001816//cytokine production	gi|118150816|ref|NP_001071321.1|/0/ETS-related transcription factor Elf-1 [Bos taurus]
gnl|UG|Bt#S50221871	36	139	7.47	28.82	1.94789	2.4758e-13	4.72554e-12	Bos taurus RPTOR independent companion of MTOR, complex 2 (RICTOR), mRNA /cds=p(25,5151) /gb=NM_001144096 /gi=221136890 /ug=Bt.13370 /len=9549	GO:0043234//protein complex;GO:0044444//cytoplasmic part	GO:0005488//binding	GO:0009967//positive regulation of signal transduction;GO:0048017//inositol lipid-mediated signaling;GO:0007169//transmembrane receptor protein tyrosine kinase signaling pathway;GO:0030036//actin cytoskeleton organization;GO:0010627//regulation of intracellular protein kinase cascade;GO:0007275//multicellular organismal development;GO:0031294	gi|221136891|ref|NP_001137568.1|/0/rapamycin-insensitive companion of mTOR [Bos taurus]
gnl|UG|Bt#S41446932	24	91	4.98	18.87	1.92188	3.9052e-10	4.84751e-09	Bos taurus solute carrier family 16, member 3 (monocarboxylic acid transporter 4) (SLC16A3), mRNA /cds=p(191,1576) /gb=NM_001109980 /gi=158341669 /ug=Bt.48774 /len=2374	GO:0005626//insoluble fraction;GO:0005856//cytoskeleton;GO:0016021//integral to membrane;GO:0005635//nuclear envelope	GO:0015291//secondary active transmembrane transporter activity;GO:0046943//carboxylic acid transmembrane transporter activity	GO:0032787//monocarboxylic acid metabolic process;GO:0006820//anion transport;GO:0002376//immune system process;GO:0046942//carboxylic acid transport;GO:0007599//hemostasis	gi|158341670|ref|NP_001103450.1|/0/monocarboxylate transporter 4 [Bos taurus]
gnl|UG|Bt#S35034996	63	238	13.08	49.35	1.91569	0	0	Bos taurus ELMO/CED-12 domain containing 2, mRNA (cDNA clone MGC:139980 IMAGE:8285455), complete cds /cds=p(100,981) /gb=BC123498 /gi=115304793 /ug=Bt.89304 /len=4424	GO:0043232	GO:0008047//enzyme activator activity	GO:0051707//response to other organism;GO:0043087//regulation of GTPase activity;GO:0002697;GO:0006897//endocytosis	gi|115496638|ref|NP_001069173.1|/1.437e-171/ELMO domain-containing protein 2 [Bos taurus]
gnl|UG|Bt#S26987910	148	534	30.72	110.72	1.84967	0	0	Bos taurus N-myc downstream regulated 1, mRNA (cDNA clone MGC:127533 IMAGE:7949161), complete cds /cds=p(143,1297) /gb=BC103346 /gi=74354736 /ug=Bt.1537 /len=3026	GO:0005856//cytoskeleton;GO:0016020//membrane;GO:0043231//intracellular membrane-bounded organelle	GO:0005488//binding	GO:0002274;GO:0010035//response to inorganic substance	gi|78042480|ref|NP_001030181.1|/0/protein NDRG1 [Bos taurus]
gnl|UG|Bt#S39546591	67	240	13.91	49.76	1.83886	0	0	Bos taurus cDNA clone IMAGE:8310853 /gb=BC149213 /gi=151554179 /ug=Bt.15788 /len=2500	GO:0016021//integral to membrane	GO:0060089;GO:0042802//identical protein binding	GO:0006955//immune response;GO:0032501//multicellular organismal process;GO:0007249//I-kappaB kinase/NF-kappaB cascade;GO:0002252;GO:0007154//cell communication	gi|296486121|gb|DAA28234.1|/1.294e-78/bone marrow stromal cell antigen 2-like [Bos taurus]
gnl|UG|Bt#S26988281	81	288	16.81	59.71	1.82865	3.88578e-14	9.06609e-13	Bos taurus chemokine (C-C motif) ligand 5, mRNA (cDNA clone MGC:127014 IMAGE:7941945), complete cds /cds=p(62,337) /gb=BC102064 /gi=74353830 /ug=Bt.552 /len=775	GO:0044424//intracellular part;GO:0000267//cell fraction;GO:0044421//extracellular region part	GO:0048019//receptor antagonist activity;GO:0048020;GO:0005125//cytokine activity;GO:0042802//identical protein binding;GO:0030296//protein tyrosine kinase activator activity	GO:0008284//positive regulation of cell proliferation;GO:0043434//response to peptide hormone stimulus;GO:0001660//fever generation;GO:0010518//positive regulation of phospholipase activity;GO:0031349//positive regulation of defense response;GO:0045069//regulation of viral genome replication;GO:0070230;GO:0022409//positive regulation of cell-cell adhesion;GO:0031960//response to corticosteroid st…	gi|172047299|sp|O97919.2|CCL5_BOVIN/5.86094e-28/RecName: Full=C-C motif chemokine 5; AltName: Full=SIS-delta; AltName: Full=Small-inducible cytokine A5; AltName: Full=T-cell-specific protein RANTES; Flags: Precursor
gnl|UG|Bt#S54950443	17	60	3.53	12.44	1.81725	6.00612e-07	5.23177e-06	Bos taurus UL16 binding protein 13 (ULBP13), mRNA /cds=p(64,909) /gb=NM_001168604 /gi=274321349 /ug=Bt.75328 /len=1318	GO:0042611	-	GO:0002376//immune system process	gi|274321350|ref|NP_001162075.1|/6.04976e-153/UL16 binding protein 13 precursor [Bos taurus]
gnl|UG|Bt#S29423789	19	66	3.94	13.68	1.7958	2.04932e-07	1.89324e-06	LB02922.CR_O10 GC_BGC-29 Bos taurus cDNA clone IMAGE:8237412, mRNA sequence /clone=IMAGE:8237412 /clone_end=5' /gb=DV920749 /gi=82976939 /ug=Bt.13885 /len=917	GO:0044425//membrane part;GO:0005886//plasma membrane	-	GO:0050778//positive regulation of immune response;GO:0001912//positive regulation of leukocyte mediated cytotoxicity;GO:0006917//induction of apoptosis;GO:0002708;GO:0044403//symbiosis, encompassing mutualism through parasitism;GO:0022414//reproductive process	gi|359080303|ref|XP_003587971.1|/3.30534e-18/PREDICTED: uncharacterized protein LOC100848498 [Bos taurus]
gnl|UG|Bt#S11933124	333	1155	69.11	239.48	1.79294	4.20996e-13	7.47268e-12	Bos taurus ADP-ribosylation factor 2 mRNA, complete cds /cds=p(86,631) /gb=M88287 /gi=304248 /ug=Bt.65529 /len=2268	GO:0016020//membrane;GO:0043231//intracellular membrane-bounded organelle;GO:0030016//myofibril;GO:0012505//endomembrane system	GO:0032561;GO:0004871//signal transducer activity;GO:0017111//nucleoside-triphosphatase activity	GO:0030003//cellular cation homeostasis;GO:0048200;GO:0009207;GO:0050688//regulation of defense response to virus;GO:0035556//intracellular signal transduction	gi|149054474|gb|EDM06291.1|/2.16218e-101/ADP-ribosylation factor 2, isoform CRA_c [Rattus norvegicus]
gnl|UG|Bt#S39546058	240	821	49.81	170.23	1.77298	0	0	Bos taurus dolichyl-diphosphooligosaccharide-protein glycosyltransferase, mRNA (cDNA clone MGC:159413 IMAGE:8029281), complete cds /cds=p(10,1329) /gb=BC149546 /gi=151555877 /ug=Bt.23351 /len=1633	GO:0031224//intrinsic to membrane;GO:0032991//macromolecular complex;GO:0042598//vesicular fraction;GO:0005789//endoplasmic reticulum membrane	GO:0005488//binding;GO:0004576//oligosaccharyl transferase activity	GO:0006952//defense response;GO:0046649//lymphocyte activation;GO:0010033//response to organic substance;GO:0006487//protein N-linked glycosylation	gi|155371877|ref|NP_001094543.1|/0/dolichyl-diphosphooligosaccharide--protein glycosyltransferase 48 kDa subunit precursor [Bos taurus]
gnl|UG|Bt#S35469309	44	149	9.13	30.89	1.75845	7.68274e-14	1.70094e-12	Bos taurus RanBP-type and C3HC4-type zinc finger containing 1, mRNA (cDNA clone MGC:142317 IMAGE:8185576), complete cds /cds=p(463,1995) /gb=BC126562 /gi=117306644 /ug=Bt.12478 /len=2600	GO:0000151//ubiquitin ligase complex	GO:0046914//transition metal ion binding;GO:0019901//protein kinase binding;GO:0001071//nucleic acid binding transcription factor activity;GO:0003676//nucleic acid binding;GO:0019787//small conjugating protein ligase activity	GO:0050851//antigen receptor-mediated signaling pathway;GO:0051091//positive regulation of transcription factor activity;GO:0006511//ubiquitin-dependent protein catabolic process;GO:0043433//negative regulation of transcription factor activity;GO:0042345//regulation of NF-kappaB import into nucleus;GO:0007249//I-kappaB kinase/NF-kappaB cascade;GO:0016567//protein ubiquitination;GO:0006915//apopto…	gi|115495533|ref|NP_001068629.1|/0/ranBP-type and C3HC4-type zinc finger-containing protein 1 [Bos taurus]
gnl|UG|Bt#S26999116	32	104	6.64	21.56	1.6991	3.00356e-10	3.77669e-09	LB0162.CR_A14 GC_BGC-16 Bos taurus cDNA clone IMAGE:8119672, mRNA sequence /clone=IMAGE:8119672 /clone_end=5' /gb=DT808905 /gi=75740781 /ug=Bt.13320 /len=831	GO:0044425//membrane part;GO:0005886//plasma membrane	-	GO:0050778//positive regulation of immune response;GO:0001912//positive regulation of leukocyte mediated cytotoxicity;GO:0006917//induction of apoptosis;GO:0002708;GO:0044403//symbiosis, encompassing mutualism through parasitism;GO:0022414//reproductive process	gi|332164766|ref|NP_001193721.1|/1.17502e-12/B7 homolog 6 precursor [Bos taurus]
gnl|UG|Bt#S12073045	349	1117	72.44	231.6	1.67678	1.44107e-13	2.91613e-12	Bos taurus hypoxia inducible factor 1, alpha subunit (basic helix-loop-helix transcription factor) (HIF1A), mRNA /cds=p(280,2751) /gb=NM_174339 /gi=117935054 /ug=Bt.4184 /len=3956	GO:0031981//nuclear lumen;GO:0043234//protein complex;GO:0019861//flagellum	GO:0060089;GO:0003677//DNA binding;GO:0046983//protein dimerization activity;GO:0000981//sequence-specific DNA binding RNA polymerase II transcription factor activity;GO:0019899//enzyme binding;GO:0031072//heat shock protein binding	GO:0033483;GO:0002246//wound healing involved in inflammatory response;GO:0001935//endothelial cell proliferation;GO:0006915//apoptosis;GO:0006357//regulation of transcription from RNA polymerase II promoter;GO:0001701//in utero embryonic development;GO:0045765//regulation of angiogenesis;GO:0032787//monocarboxylic acid metabolic process;GO:0009967//positive regulation of signal transduction;GO:0…	gi|117935055|ref|NP_776764.2|/0/hypoxia-inducible factor 1-alpha [Bos taurus]
gnl|UG|Bt#S33771486	21	67	4.36	13.89	1.67165	6.15088e-07	5.34656e-06	Bos taurus uracil-DNA glycosylase, mRNA (cDNA clone MGC:140717 IMAGE:8275572), complete cds /cds=p(127,1041) /gb=BC118447 /gi=109658420 /ug=Bt.11128 /len=2066	GO:0043231//intracellular membrane-bounded organelle	GO:0005488//binding;GO:0019104//DNA N-glycosylase activity	GO:0006281//DNA repair;GO:0006915//apoptosis;GO:0002566;GO:0051704;GO:0002562	gi|115494906|ref|NP_001068981.1|/4.65914e-164/uracil-DNA glycosylase [Bos taurus]
gnl|UG|Bt#S26987913	33	105	6.85	21.77	1.66817	4.14174e-10	5.11032e-09	Bos taurus BCL2-associated agonist of cell death, mRNA (cDNA clone MGC:127164 IMAGE:7945541), complete cds /cds=p(70,576) /gb=BC103323 /gi=74354730 /ug=Bt.55802 /len=956	GO:0031966//mitochondrial membrane	GO:0019901//protein kinase binding;GO:0046983//protein dimerization activity;GO:0016505//apoptotic protease activator activity;GO:0019903//protein phosphatase binding	GO:0010952//positive regulation of peptidase activity;GO:0033500//carbohydrate homeostasis;GO:0048017//inositol lipid-mediated signaling;GO:0009612//response to mechanical stimulus;GO:0010033//response to organic substance;GO:0007169//transmembrane receptor protein tyrosine kinase signaling pathway;GO:0008284//positive regulation of cell proliferation;GO:0051726//regulation of cell cycle;GO:00069…	gi|78369464|ref|NP_001030536.1|/1.51255e-85/bcl2 antagonist of cell death [Bos taurus]
gnl|UG|Bt#S11933002	40	118	8.3	24.47	1.55983	2.74968e-10	3.47603e-09	Bovine interleukin 1-alpha (IL-1-alpha) mRNA, complete cds /cds=p(56,862) /gb=M37210 /gi=163198 /ug=Bt.191 /len=2017	GO:0044421//extracellular region part;GO:0044444//cytoplasmic part	GO:0046914//transition metal ion binding;GO:0005126//cytokine receptor binding	GO:0032872//regulation of stress-activated MAPK cascade;GO:0007166//cell surface receptor linked signaling pathway;GO:0043410//positive regulation of MAPKKK cascade;GO:0006694//steroid biosynthetic process;GO:0008283//cell proliferation;GO:0006953//acute-phase response;GO:0007088//regulation of mitosis;GO:0051931;GO:0001819//positive regulation of cytokine production;GO:0007249//I-kappaB kinase/N…	gi|27806577|ref|NP_776517.1|/7.0665e-141/interleukin-1 alpha precursor [Bos taurus]
gnl|UG|Bt#S38795441	51	146	10.59	30.27	1.51519	5.86464e-12	8.70291e-11	Bos taurus misshapen-like kinase 1 (zebrafish), mRNA (cDNA clone MGC:155265 IMAGE:8497624), complete cds /cds=p(203,4135) /gb=BC146263 /gi=148877308 /ug=Bt.54709 /len=4916	GO:0044424//intracellular part	GO:0030695//GTPase regulator activity;GO:0004672//protein kinase activity;GO:0032559	GO:0043383//negative T cell selection;GO:0000165//MAPKKK cascade;GO:0019222//regulation of metabolic process;GO:0006796//phosphate metabolic process;GO:0006464//protein modification process	gi|150247103|ref|NP_001092846.1|/0/misshapen-like kinase 1 [Bos taurus]
gnl|UG|Bt#S34259194	108	307	22.42	63.65	1.50537	0	0	LB02213.CR_E10 GC_BGC-22 Bos taurus cDNA clone IMAGE:8254836, mRNA sequence /clone=IMAGE:8254836 /gb=EE238886 /gi=111100022 /ug=Bt.75600 /len=611	GO:0005911//cell-cell junction	GO:0005515//protein binding	GO:0046718//entry of virus into host cell;GO:0022610;GO:0045954//positive regulation of natural killer cell mediated cytotoxicity;GO:0002824	gi|115497936|ref|NP_001068678.1|/1.32911e-06/poliovirus receptor-related protein 2 precursor [Bos taurus]
gnl|UG|Bt#S29290441	179	507	37.15	105.12	1.5006	0	0	Hw_Fat_9_A05 Bos taurus CF-24-HW fat cDNA library Bos taurus cDNA, mRNA sequence /gb=DV775249 /gi=82628109 /ug=Bt.64557 /len=1369	GO:0042611;GO:0009986//cell surface	-	GO:0001912//positive regulation of leukocyte mediated cytotoxicity;GO:0002477//antigen processing and presentation of exogenous peptide antigen via MHC class Ib;GO:0009607//response to biotic stimulus	gi|41386683|ref|NP_776318.1|/1.79705e-38/beta-2-microglobulin precursor [Bos taurus]
gnl|UG|Bt#S53142865	58	162	12.04	33.59	1.4802	1.03761e-12	1.70745e-11	HW_FAT_212_F09.ab1 HW cDNA library intermuscular fat Bos taurus cDNA clone 212_F09, mRNA sequence /clone=212_F09 /gb=GH297746 /gi=259070356 /ug=Bt.22596 /len=659	GO:0005913//cell-cell adherens junction;GO:0031224//intrinsic to membrane	GO:0004871//signal transducer activity;GO:0042802//identical protein binding	GO:0001916//positive regulation of T cell mediated cytotoxicity;GO:0016337//cell-cell adhesion;GO:0002420;GO:0045954//positive regulation of natural killer cell mediated cytotoxicity;GO:0002696;GO:0007281//germ cell development;GO:0002714;GO:0051702//interaction with symbiont	gi|358412522|ref|XP_603383.6|/2.06241e-06/PREDICTED: interleukin-17 receptor A [Bos taurus]
gnl|UG|Bt#S37223804	156	428	32.38	88.74	1.45448	1.34115e-13	2.73071e-12	Bos taurus arginase, type II, mRNA (cDNA clone MGC:148850 IMAGE:8256725), complete cds /cds=p(94,1158) /gb=BC133643 /gi=126010654 /ug=Bt.22399 /len=1486	GO:0044429//mitochondrial part	GO:0016813//hydrolase activity, acting on carbon-nitrogen (but not peptide) bonds, in linear amidines;GO:0043169//cation binding;GO:0019899//enzyme binding	GO:0032496//response to lipopolysaccharide;GO:0009611//response to wounding;GO:0012501//programmed cell death;GO:0010958//regulation of amino acid import;GO:0044271//cellular nitrogen compound biosynthetic process;GO:0009064//glutamine family amino acid metabolic process;GO:0033273//response to vitamin;GO:0010038//response to metal ion;GO:0001101//response to acid;GO:0030323//respiratory tube dev…	gi|126010655|gb|AAI33644.1|/4.42767e-179/ARG2 protein [Bos taurus]
gnl|UG|Bt#S29286735	62	169	12.87	35.04	1.44499	7.21422e-13	1.22382e-11	Bos taurus src kinase associated phosphoprotein 2, mRNA (cDNA clone MGC:128629 IMAGE:7986506), complete cds /cds=p(152,1228) /gb=BC109480 /gi=81674656 /ug=Bt.19807 /len=3785	GO:0044444//cytoplasmic part;GO:0016020//membrane	GO:0030674//protein binding, bridging	GO:0046649//lymphocyte activation;GO:0065003;GO:0008283//cell proliferation;GO:0034330;GO:0023052//signaling	gi|84000405|ref|NP_001033303.1|/0/src kinase-associated phosphoprotein 2 [Bos taurus]
gnl|UG|Bt#S53095019	99	258	20.55	53.49	1.38013	1.24345e-14	3.05703e-13	Bos taurus SHC (Src homology 2 domain containing) transforming protein 1 (SHC1), nuclear gene encoding mitochondrial protein, transcript variant 1, mRNA /cds=p(195,1946) /gb=NM_001164061 /gi=255759964 /ug=Bt.4279 /len=3470	GO:0016020//membrane;GO:0043234//protein complex;GO:0044429//mitochondrial part	GO:0030674//protein binding, bridging;GO:0070851//growth factor receptor binding;GO:0008289//lipid binding	GO:0007599//hemostasis;GO:0006275//regulation of DNA replication;GO:0007155//cell adhesion;GO:0008283//cell proliferation;GO:0048513//organ development;GO:0007169//transmembrane receptor protein tyrosine kinase signaling pathway;GO:0030036//actin cytoskeleton organization;GO:0007264//small GTPase mediated signal transduction;GO:0010469//regulation of receptor activity;GO:0002376//immune system pr…	gi|255759965|ref|NP_001157533.1|/0/SHC-transforming protein 1 isoform a [Bos taurus]
gnl|UG|Bt#S27053548	270	703	56.04	145.76	1.37907	4.15224e-13	7.39413e-12	Bos taurus S-adenosylhomocysteine hydrolase, mRNA (cDNA clone MGC:128223 IMAGE:7948966), complete cds /cds=p(92,1390) /gb=BC105194 /gi=75773597 /ug=Bt.12322 /len=2140	GO:0005624//membrane fraction;GO:0048770	GO:0016802;GO:0046914//transition metal ion binding;GO:0017076//purine nucleotide binding;GO:0005515//protein binding	GO:0042219//cellular modified amino acid catabolic process;GO:0002437//inflammatory response to antigenic stimulus;GO:0031667//response to nutrient levels;GO:0006730//one-carbon metabolic process;GO:0048512//circadian behavior	gi|77735583|ref|NP_001029487.1|/0/adenosylhomocysteinase [Bos taurus]
gnl|UG|Bt#S12073083	37	92	7.68	19.08	1.31288	9.98872e-07	8.42038e-06	Bos taurus coxsackie virus and adenovirus receptor (CXADR), mRNA /cds=p(111,1208) /gb=NM_174298 /gi=75832063 /ug=Bt.2903 /len=2095	GO:0043296//apical junction complex;GO:0070161;GO:0016021//integral to membrane;GO:0030141//stored secretory granule	GO:0005488//binding;GO:0004871//signal transducer activity	GO:0006996//organelle organization;GO:0002682//regulation of immune system process;GO:0051704;GO:0034330;GO:0023052//signaling;GO:0008285//negative regulation of cell proliferation;GO:0048747//muscle fiber development;GO:0048513//organ development;GO:0007599//hemostasis	gi|27805839|ref|NP_776723.1|/0/coxsackievirus and adenovirus receptor homolog precursor [Bos taurus]
gnl|UG|Bt#S40831305	42	103	8.72	21.36	1.29251	3.09162e-07	2.79501e-06	Bos taurus conserved helix-loop-helix ubiquitous kinase, mRNA (cDNA clone MGC:139016 IMAGE:8094728), complete cds /cds=p(38,2260) /gb=BC134510 /gi=157279198 /ug=Bt.63925 /len=3486	GO:0031981//nuclear lumen;GO:0043234//protein complex;GO:0042598//vesicular fraction;GO:0005887//integral to plasma membrane;GO:0044444//cytoplasmic part	GO:0046983//protein dimerization activity;GO:0004674//protein serine/threonine kinase activity;GO:0032559	GO:0007265//Ras protein signal transduction;GO:0048017//inositol lipid-mediated signaling;GO:0007589//body fluid secretion;GO:0002573//myeloid leukocyte differentiation;GO:0050673//epithelial cell proliferation;GO:0042476//odontogenesis;GO:0050851//antigen receptor-mediated signaling pathway;GO:0051091//positive regulation of transcription factor activity;GO:0002224//toll-like receptor signaling …	gi|27806693|ref|NP_776446.1|/0/inhibitor of nuclear factor kappa-B kinase subunit alpha [Bos taurus]
gnl|UG|Bt#S11933169	10520	25429	2183.44	5272.46	1.27187	0	0	Bos taurus mRNA for thrombospondin 1, complete cds /cds=p(148,3660) /gb=AB005287 /gi=4630795 /ug=Bt.5301 /len=5269	GO:0009986//cell surface;GO:0005615//extracellular space;GO:0031091//platelet alpha granule	GO:0005102//receptor binding;GO:0005543//phospholipid binding;GO:0046872//metal ion binding;GO:0017134//fibroblast growth factor binding;GO:0005539//glycosaminoglycan binding;GO:0032403//protein complex binding;GO:0071813//lipoprotein particle binding;GO:0043498//cell surface binding;GO:0001948//glycoprotein binding;GO:0005518//collagen binding	GO:0007179//transforming growth factor beta receptor signaling pathway;GO:0006954//inflammatory response;GO:0010466//negative regulation of peptidase activity;GO:0042108//positive regulation of cytokine biosynthetic process;GO:0001935//endothelial cell proliferation;GO:0010595//positive regulation of endothelial cell migration;GO:0045765//regulation of angiogenesis;GO:0030194//positive regulation…	gi|41386685|ref|NP_776621.1|/0/thrombospondin-1 precursor [Bos taurus]
gnl|UG|Bt#S29296479	103	246	21.38	51.01	1.25452	0	0	Hw_Fat_52_B05 Bos taurus CF-24-HW fat cDNA library Bos taurus cDNA, mRNA sequence /gb=DV781287 /gi=82634163 /ug=Bt.1411 /len=1353	GO:0031981//nuclear lumen;GO:0043005//neuron projection;GO:0012505//endomembrane system;GO:0031306//intrinsic to mitochondrial outer membrane	GO:0046983//protein dimerization activity;GO:0042802//identical protein binding	GO:0000737//DNA catabolic process, endonucleolytic;GO:0009612//response to mechanical stimulus;GO:0010629//negative regulation of gene expression;GO:0002252;GO:0012502//induction of programmed cell death;GO:0006950//response to stress;GO:0042391//regulation of membrane potential;GO:0007006//mitochondrial membrane organization;GO:0016568//chromatin modification;GO:0043066//negative regulation of a…	gi|115496752|ref|NP_001069834.1|/1.45729e-16/BCL2/adenovirus E1B 19 kDa protein-interacting protein 3 [Bos taurus]
gnl|UG|Bt#S24285701	114	266	23.66	55.15	1.22091	8.01582e-14	1.7652e-12	PREDICTED: Bos taurus growth arrest-specific 6 (GAS6), mRNA /cds=p(4,2019) /gb=XM_580667 /gi=297460392 /ug=Bt.32684 /len=2300	GO:0044431//Golgi apparatus part;GO:0044432//endoplasmic reticulum part;GO:0031091//platelet alpha granule;GO:0044421//extracellular region part	GO:0005102//receptor binding;GO:0046872//metal ion binding	GO:0070848//response to growth factor stimulus;GO:0007166//cell surface receptor linked signaling pathway;GO:0006909//phagocytosis;GO:0043410//positive regulation of MAPKKK cascade;GO:0009888//tissue development;GO:0007599//hemostasis;GO:0007155//cell adhesion;GO:0061082;GO:0006887//exocytosis;GO:0031669//cellular response to nutrient levels;GO:0008284//positive regulation of cell proliferation;G…	gi|119905004|ref|XP_580667.3|/0/PREDICTED: growth arrest-specific protein 6 [Bos taurus]
gnl|UG|Bt#S40831234	31	71	6.43	14.72	1.19489	6.74008e-05	0.000415348	Bos taurus nuclear factor of kappa light polypeptide gene enhancer in B-cells 1, mRNA (cDNA clone MGC:159793 IMAGE:8566028), complete cds /cds=p(192,3101) /gb=BC153232 /gi=157279381 /ug=Bt.60919 /len=4006	GO:0031981//nuclear lumen;GO:0043234//protein complex;GO:0044444//cytoplasmic part	GO:0001071//nucleic acid binding transcription factor activity;GO:0042802//identical protein binding;GO:0043565//sequence-specific DNA binding	GO:0032769//negative regulation of monooxygenase activity;GO:0030177//positive regulation of Wnt receptor signaling pathway;GO:0010883//regulation of lipid storage;GO:0009612//response to mechanical stimulus;GO:0051091//positive regulation of transcription factor activity;GO:0007169//transmembrane receptor protein tyrosine kinase signaling pathway;GO:0050851//antigen receptor-mediated signaling p…	gi|157279382|gb|AAI53233.1|/0/NFKB1 protein [Bos taurus]
gnl|UG|Bt#S26710015	194	425	40.27	88.12	1.12976	4.9405e-13	8.64824e-12	Bos taurus adaptor-related protein complex 1, mu 2 subunit, mRNA (cDNA clone MGC:127475 IMAGE:7949401), complete cds /cds=p(20,1291) /gb=BC103358 /gi=74268192 /ug=Bt.38351 /len=1705	GO:0005764//lysosome;GO:0030136//clathrin-coated vesicle;GO:0030119//AP-type membrane coat adaptor complex;GO:0012506//vesicle membrane;GO:0044431//Golgi apparatus part	GO:0005488//binding	GO:0048193//Golgi vesicle transport;GO:0050688//regulation of defense response to virus;GO:0006886//intracellular protein transport	gi|77735969|ref|NP_001029683.1|/0/AP-1 complex subunit mu-2 [Bos taurus]
gnl|UG|Bt#S35034787	65	137	13.49	28.41	1.07451	3.4038e-07	3.05878e-06	Bos taurus activating transcription factor 1, mRNA (cDNA clone MGC:143110 IMAGE:8283354), complete cds /cds=p(269,1081) /gb=BC123855 /gi=115305225 /ug=Bt.6860 /len=2492	GO:0031981//nuclear lumen;GO:0043234//protein complex	GO:0000981//sequence-specific DNA binding RNA polymerase II transcription factor activity;GO:0046983//protein dimerization activity;GO:0043565//sequence-specific DNA binding	GO:0006275//regulation of DNA replication;GO:0006357//regulation of transcription from RNA polymerase II promoter;GO:0006461//protein complex assembly;GO:0010033//response to organic substance;GO:0010975//regulation of neuron projection development;GO:0002224//toll-like receptor signaling pathway;GO:0007169//transmembrane receptor protein tyrosine kinase signaling pathway;GO:0010038//response to …	gi|115497066|ref|NP_001068757.1|/2.32094e-120/cyclic AMP-dependent transcription factor ATF-1 [Bos taurus]
gnl|UG|Bt#S25049522	49	101	10.17	20.94	1.04194	1.98316e-05	0.000135098	Bos taurus proteasome (prosome, macropain) activator subunit 1 (PA28 alpha) (PSME1), mRNA /cds=p(117,866) /gb=NM_001024509 /gi=91680534 /ug=Bt.52452 /len=1116	GO:0022624	GO:0061135;GO:0005488//binding	GO:0010952//positive regulation of peptidase activity;GO:0019882//antigen processing and presentation;GO:0043161//proteasomal ubiquitin-dependent protein catabolic process;GO:0051320;GO:0007050//cell cycle arrest;GO:0016070//RNA metabolic process;GO:0051439//regulation of ubiquitin-protein ligase activity involved in mitotic cell cycle;GO:0006520//cellular amino acid metabolic process;GO:0006915/…	gi|91680535|ref|NP_001019680.2|/9.3977e-117/proteasome activator complex subunit 1 [Bos taurus]
gnl|UG|Bt#S39738874	110	225	22.83	46.65	1.03095	2.50124e-10	3.16926e-09	Bos taurus dual specificity phosphatase 3, mRNA (cDNA clone MGC:152292 IMAGE:7958717), complete cds /cds=p(24,581) /gb=BC151264 /gi=154425522 /ug=Bt.15301 /len=4094	GO:0031981//nuclear lumen;GO:0044459//plasma membrane part;GO:0044444//cytoplasmic part	GO:0004721//phosphoprotein phosphatase activity	GO:0050856//regulation of T cell receptor signaling pathway;GO:0043409//negative regulation of MAPKKK cascade;GO:0050863//regulation of T cell activation;GO:0043009//chordate embryonic development;GO:0002224//toll-like receptor signaling pathway;GO:0007169//transmembrane receptor protein tyrosine kinase signaling pathway;GO:0006470//protein dephosphorylation;GO:0007346//regulation of mitotic cell…	gi|154425523|gb|AAI51265.1|/2.08593e-100/DUSP3 protein [Bos taurus]
gnl|UG|Bt#S40977776	52	105	10.79	21.77	1.01265	2.14704e-05	0.00014542	Bos taurus cDNA clone IMAGE:8226175 /gb=BC123717 /gi=157742881 /ug=Bt.12850 /len=2726	GO:0044464//cell part	GO:0070851//growth factor receptor binding	GO:0010468//regulation of gene expression;GO:0050707//regulation of cytokine secretion;GO:0030154//cell differentiation;GO:0016310//phosphorylation;GO:0042098//T cell proliferation;GO:0042108//positive regulation of cytokine biosynthetic process	gi|296489257|gb|DAA31370.1|/0/glomulin, FKBP associated protein [Bos taurus]
gnl|UG|Bt#S34287294	780	388	161.89	80.45	-1.00885	4.44216e-31	1.90055e-29	Bos taurus cytokine induced apoptosis inhibitor 1, mRNA (cDNA clone MGC:140539 IMAGE:8271628), complete cds /cds=p(203,1186) /gb=BC120105 /gi=111304909 /ug=Bt.11411 /len=1684	GO:0031981//nuclear lumen	-	GO:0043066//negative regulation of apoptosis;GO:0048534	gi|111304910|gb|AAI20106.1|/0/CIAPIN1 protein [Bos taurus]
gnl|UG|Bt#S12072426	109	54	22.62	11.2	-1.0141	1.4186e-05	9.99882e-05	Bos taurus catenin, beta like 1 (CTNNBL1), mRNA /cds=p(91,1782) /gb=NM_174637 /gi=164448551 /ug=Bt.43180 /len=1889	GO:0031981//nuclear lumen	GO:0005515//protein binding	GO:0006915//apoptosis;GO:0002200;GO:0012502//induction of programmed cell death	gi|164448552|ref|NP_777062.2|/0/beta-catenin-like protein 1 [Bos taurus]
gnl|UG|Bt#S34287274	858	421	178.08	87.29	-1.02864	4.53966e-35	2.07715e-33	Bos taurus adaptor-related protein complex 2, alpha 2 subunit, mRNA (cDNA clone MGC:140663 IMAGE:8272989), complete cds /cds=p(124,2940) /gb=BC120121 /gi=111304968 /ug=Bt.2041 /len=3269	GO:0030119//AP-type membrane coat adaptor complex;GO:0030128//clathrin coat of endocytic vesicle	GO:0022892;GO:0005488//binding	GO:0007267//cell-cell signaling;GO:0006901//vesicle coating;GO:0015031//protein transport;GO:0007173//epidermal growth factor receptor signaling pathway;GO:0050688//regulation of defense response to virus;GO:0006935//chemotaxis	gi|115496658|ref|NP_001069170.1|/0/AP-2 complex subunit alpha-2 [Bos taurus]
gnl|UG|Bt#S35034972	584	286	121.21	59.3	-1.0314	1.71401e-24	6.15103e-23	Bos taurus adaptor-related protein complex 2, beta 1 subunit, mRNA (cDNA clone MGC:142344 IMAGE:8190069), complete cds /cds=p(121,2976) /gb=BC123583 /gi=115304847 /ug=Bt.88309 /len=3374	GO:0030119//AP-type membrane coat adaptor complex;GO:0044431//Golgi apparatus part;GO:0030139//endocytic vesicle;GO:0012505//endomembrane system;GO:0030136//clathrin-coated vesicle	GO:0005515//protein binding;GO:0022892	GO:0007267//cell-cell signaling;GO:0006901//vesicle coating;GO:0015031//protein transport;GO:0007173//epidermal growth factor receptor signaling pathway;GO:0050688//regulation of defense response to virus;GO:0006935//chemotaxis	gi|115497346|ref|NP_001068593.1|/0/AP-2 complex subunit beta [Bos taurus]
gnl|UG|Bt#S26710263	133	65	27.6	13.48	-1.03385	1.0913e-06	9.17141e-06	Bos taurus exosome component 3, mRNA (cDNA clone MGC:127537 IMAGE:7953908), complete cds /cds=p(17,844) /gb=BC102436 /gi=74267712 /ug=Bt.48870 /len=1156	GO:0000178//exosome (RNase complex);GO:0031981//nuclear lumen;GO:0000785//chromatin;GO:0044444//cytoplasmic part	GO:0003676//nucleic acid binding;GO:0008408//3'-5' exonuclease activity	GO:0006304//DNA modification;GO:0002204//somatic recombination of immunoglobulin genes involved in immune response;GO:0000291//nuclear-transcribed mRNA catabolic process, exonucleolytic;GO:0042254//ribosome biogenesis;GO:0034661	gi|78369404|ref|NP_001030474.1|/8.32649e-156/exosome complex component RRP40 [Bos taurus]
gnl|UG|Bt#S35122415	299	145	62.06	30.06	-1.04582	1.51626e-13	3.03843e-12	Bos taurus transcription factor binding to IGHM enhancer 3 (TFE3), mRNA /cds=p(28,1749) /gb=NM_001075811 /gi=124430747 /ug=Bt.20221 /len=3156	GO:0043234//protein complex;GO:0031981//nuclear lumen	GO:0001071//nucleic acid binding transcription factor activity;GO:0043565//sequence-specific DNA binding;GO:0046983//protein dimerization activity	GO:0006955//immune response;GO:0002761//regulation of myeloid leukocyte differentiation	gi|124430748|ref|NP_001069279.2|/0/transcription factor E3 [Bos taurus]
gnl|UG|Bt#S50155770	18168	8626	3770.8	1788.52	-1.0761	0	0	Bos taurus embryo-specific fibronectin 1 transcript variant mRNA, complete cds, alternatively spliced /cds=p(198,7361) /gb=FJ513187 /gi=220028656 /ug=Bt.23418 /len=8055	GO:0005615//extracellular space;GO:0031091//platelet alpha granule;GO:0005578//proteinaceous extracellular matrix;GO:0044459//plasma membrane part	GO:0005198//structural molecule activity;GO:0005515//protein binding;GO:0008047//enzyme activator activity;GO:0005539//glycosaminoglycan binding	GO:0007599//hemostasis;GO:0002526//acute inflammatory response;GO:0006887//exocytosis;GO:0048870//cell motility;GO:0034329//cell junction assembly;GO:0051345//positive regulation of hydrolase activity;GO:0000904//cell morphogenesis involved in differentiation;GO:0031589//cell-substrate adhesion;GO:0006464//protein modification process;GO:0002376//immune system process;GO:0001775//cell activation;…	gi|255003702|ref|NP_001157250.1|/0/fibronectin precursor [Bos taurus]
gnl|UG|Bt#S30141246	408	191	84.68	39.6	-1.09652	2.92554e-19	9.04118e-18	Bos taurus cleft lip and palate associated transmembrane protein 1, mRNA (cDNA clone MGC:134406 IMAGE:8058663), complete cds /cds=p(16,2028) /gb=BC111212 /gi=84708719 /ug=Bt.91082 /len=2487	GO:0009986//cell surface;GO:0016021//integral to membrane	-	GO:0033077//T cell differentiation in thymus	gi|114051439|ref|NP_001040078.1|/0/cleft lip and palate transmembrane protein 1 homolog [Bos taurus]
gnl|UG|Bt#S39738780	3827	1707	794.3	353.93	-1.16622	1.16913e-183	8.9572e-182	Bos taurus basigin, mRNA (cDNA clone MGC:179285 IMAGE:8036100), complete cds /cds=p(60,875) /gb=BC151413 /gi=154425709 /ug=Bt.49481 /len=1538	GO:0044425//membrane part;GO:0048770;GO:0005886//plasma membrane	GO:0048029//monosaccharide binding;GO:0008028//monocarboxylic acid transmembrane transporter activity	GO:0032787//monocarboxylic acid metabolic process;GO:0015711//organic anion transport;GO:0002376//immune system process;GO:0048513//organ development;GO:0007599//hemostasis;GO:0007165//signal transduction;GO:0022414//reproductive process;GO:0010033//response to organic substance	gi|115496127|ref|NP_001068839.1|/1.15019e-153/basigin precursor [Bos taurus]
gnl|UG|Bt#S55357385	398	177	82.61	36.7	-1.17054	9.77602e-21	3.17615e-19	Bos taurus interleukin-1 receptor-associated kinase I transcript variant 1 (IRAK1) mRNA, complete cds /cds=p(14,2170) /gb=GU183133 /gi=289429422 /ug=Bt.5221 /len=3240	GO:0031090//organelle membrane;GO:0005626//insoluble fraction;GO:0043235//receptor complex;GO:0044444//cytoplasmic part	GO:0019787//small conjugating protein ligase activity;GO:0032559;GO:0005126//cytokine receptor binding;GO:0004702//receptor signaling protein serine/threonine kinase activity;GO:0042802//identical protein binding;GO:0046983//protein dimerization activity	GO:0006461//protein complex assembly;GO:0006357//regulation of transcription from RNA polymerase II promoter;GO:0008284//positive regulation of cell proliferation;GO:0051091//positive regulation of transcription factor activity;GO:0007169//transmembrane receptor protein tyrosine kinase signaling pathway;GO:0043406//positive regulation of MAP kinase activity;GO:0043433//negative regulation of tran…	gi|95006987|ref|NP_001035645.1|/0/interleukin-1 receptor-associated kinase 1 [Bos taurus]
gnl|UG|Bt#S39546650	101	44	20.96	9.12	-1.20053	1.71767e-06	1.40414e-05	Bos taurus UL16 binding protein 3, mRNA (cDNA clone MGC:152544 IMAGE:8187174), complete cds /cds=p(86,985) /gb=BC149702 /gi=151554069 /ug=Bt.68349 /len=2117	GO:0042611	-	GO:0002376//immune system process	gi|157073988|ref|NP_001096703.1|/2.54699e-165/UL16 binding protein 3 precursor [Bos taurus]
gnl|UG|Bt#S27555492	65	28	13.49	5.81	-1.21528	0.000108917	0.000646514	PREDICTED: Bos taurus protein tyrosine phosphatase, receptor type, E, transcript variant 2 (PTPRE), mRNA /cds=p(1,1929) /gb=XM_864318 /gi=297464556 /ug=Bt.23655 /len=3239	GO:0031224//intrinsic to membrane;GO:0043231//intracellular membrane-bounded organelle;GO:0005856//cytoskeleton	GO:0042802//identical protein binding;GO:0004725//protein tyrosine phosphatase activity	GO:0009968//negative regulation of signal transduction;GO:0002694;GO:0006796//phosphate metabolic process;GO:0007167//enzyme linked receptor protein signaling pathway;GO:0006464//protein modification process	gi|296472556|gb|DAA14671.1|/0/protein tyrosine phosphatase, receptor type, E isoform 2 [Bos taurus]
gnl|UG|Bt#S33771568	157	67	32.59	13.89	-1.23038	1.12755e-09	1.34978e-08	Bos taurus membrane protein, palmitoylated 1, 55kDa, mRNA (cDNA clone MGC:139660 IMAGE:8281042), complete cds /cds=p(135,1535) /gb=BC118256 /gi=109658258 /ug=Bt.12870 /len=2032	GO:0005626//insoluble fraction;GO:0005856//cytoskeleton;GO:0016021//integral to membrane;GO:0005902//microvillus	GO:0005488//binding;GO:0016776//phosphotransferase activity, phosphate group as acceptor	GO:0002688;GO:0023052//signaling	gi|115497508|ref|NP_001068952.1|/0/55 kDa erythrocyte membrane protein [Bos taurus]
gnl|UG|Bt#S27562193	330	140	68.49	29.03	-1.23835	6.09366e-19	1.85879e-17	PREDICTED: Bos taurus TNF receptor-associated factor 5-like, transcript variant 2 (TRAF2), mRNA /cds=p(18,1628) /gb=XM_869007 /gi=194671815 /ug=Bt.1714 /len=2579	GO:0005887//integral to plasma membrane;GO:0044444//cytoplasmic part	GO:0046914//transition metal ion binding;GO:0060089;GO:0019787//small conjugating protein ligase activity;GO:0032813//tumor necrosis factor receptor superfamily binding;GO:0008289//lipid binding	GO:0000209//protein polyubiquitination;GO:0050863//regulation of T cell activation;GO:0051091//positive regulation of transcription factor activity;GO:0002369//T cell cytokine production;GO:0019221//cytokine-mediated signaling pathway;GO:0001819//positive regulation of cytokine production;GO:0007249//I-kappaB kinase/NF-kappaB cascade;GO:0043406//positive regulation of MAP kinase activity;GO:00069…	gi|296481964|gb|DAA24079.1|/0/TNF receptor-associated factor 5-like [Bos taurus]
gnl|UG|Bt#S39546883	125	53	25.94	10.99	-1.23899	4.68724e-08	4.6455e-07	Bos taurus dual specificity phosphatase 7, mRNA (cDNA clone MGC:142957 IMAGE:8315396), complete cds /cds=p(331,1437) /gb=BC148065 /gi=151553634 /ug=Bt.3312 /len=3159	GO:0031981//nuclear lumen;GO:0044444//cytoplasmic part	GO:0005488//binding;GO:0008138//protein tyrosine/serine/threonine phosphatase activity	GO:0006470//protein dephosphorylation;GO:0000165//MAPKKK cascade;GO:0002224//toll-like receptor signaling pathway;GO:0007169//transmembrane receptor protein tyrosine kinase signaling pathway;GO:0043405//regulation of MAP kinase activity	gi|238231449|ref|NP_001094764.2|/0/dual specificity protein phosphatase 7 [Bos taurus]
gnl|UG|Bt#S35469276	136	56	28.23	11.61	-1.28186	4.88864e-09	5.44829e-08	Bos taurus solute carrier family 7 (cationic amino acid transporter, y+ system), member 5, mRNA (cDNA clone MGC:152136 IMAGE:8397677), complete cds /cds=p(97,1614) /gb=BC126651 /gi=117306706 /ug=Bt.5528 /len=4058	GO:0031224//intrinsic to membrane;GO:0044459//plasma membrane part;GO:0044444//cytoplasmic part	GO:0015175//neutral amino acid transmembrane transporter activity;GO:0015173//aromatic amino acid transmembrane transporter activity;GO:0003823//antigen binding	GO:0019752//carboxylic acid metabolic process;GO:0015801//aromatic amino acid transport;GO:0048869;GO:0048731;GO:0002376//immune system process;GO:0015803//branched-chain aliphatic amino acid transport;GO:0006807//nitrogen compound metabolic process;GO:0007599//hemostasis	gi|27807107|ref|NP_777038.1|/0/large neutral amino acids transporter small subunit 1 [Bos taurus]
gnl|UG|Bt#S32812583	202	83	41.93	17.21	-1.28474	8.58958e-13	1.44081e-11	Bos taurus adenosine A2b receptor, mRNA (cDNA clone MGC:138933 IMAGE:8091839), complete cds /cds=p(77,1075) /gb=BC116078 /gi=94534864 /ug=Bt.88336 /len=1832	GO:0016021//integral to membrane	GO:0004930//G-protein coupled receptor activity	GO:0045986//negative regulation of smooth muscle contraction;GO:0002545;GO:0022603//regulation of anatomical structure morphogenesis;GO:0035588;GO:0042311//vasodilation;GO:0045762//positive regulation of adenylate cyclase activity;GO:0001819//positive regulation of cytokine production;GO:0006182//cGMP biosynthetic process;GO:0007188//G-protein signaling, coupled to cAMP nucleotide second messenge…	gi|115495493|ref|NP_001069393.1|/1.79637e-180/adenosine receptor A2b [Bos taurus]
gnl|UG|Bt#S12065966	479	193	99.42	40.02	-1.31281	3.48714e-29	1.40441e-27	Bos taurus beta-1,4-galactosyltransferase mRNA, partial cds /cds=p(1,990) /gb=AF515786 /gi=21450878 /ug=Bt.5141 /len=3766	GO:0005911//cell-cell junction;GO:0000139//Golgi membrane;GO:0009986//cell surface;GO:0031224//intrinsic to membrane;GO:0005903//brush border;GO:0030312//external encapsulating structure;GO:0031985//Golgi cisterna	GO:0035250//UDP-galactosyltransferase activity;GO:0042802//identical protein binding;GO:0043169//cation binding;GO:0015631//tubulin binding	GO:0001525//angiogenesis;GO:0003006//developmental process involved in reproduction;GO:0048732//gland development;GO:0001763//morphogenesis of a branching structure;GO:0022603//regulation of anatomical structure morphogenesis;GO:0035036//sperm-egg recognition;GO:0006487//protein N-linked glycosylation;GO:0019318//hexose metabolic process;GO:0006954//inflammatory response;GO:0050679//positive regu…	gi|116241263|sp|P08037.3|B4GT1_BOVIN/0/RecName: Full=Beta-1,4-galactosyltransferase 1; Short=Beta-1,4-GalTase 1; Short=Beta4Gal-T1; Short=b4Gal-T1; AltName: Full=UDP-Gal:beta-GlcNAc beta-1,4-galactosyltransferase 1; AltName: Full=UDP-galactose:beta-N-acetylglucosamine beta-1,4-galactosyltransferase 1; Includes: RecName: Full=Lactose synthase A protein; Includes: RecName: Full=N-acetyllactosamine …
gnl|UG|Bt#S12072483	143	56	29.68	11.61	-1.35412	3.8369e-10	4.76992e-09	Bos taurus phosphoinositide-3-kinase, regulatory subunit 2 (beta) (PIK3R2), mRNA /cds=p(498,2672) /gb=NM_174576 /gi=110347581 /ug=Bt.515 /len=3705	GO:0043234//protein complex;GO:0044444//cytoplasmic part	GO:0008047//enzyme activator activity;GO:0005488//binding;GO:0019207//kinase regulator activity;GO:0035004//phosphatidylinositol 3-kinase activity	GO:0019222//regulation of metabolic process;GO:0048017//inositol lipid-mediated signaling;GO:0007169//transmembrane receptor protein tyrosine kinase signaling pathway;GO:0006916//anti-apoptosis;GO:0050851//antigen receptor-mediated signaling pathway;GO:0009966//regulation of signal transduction;GO:0007599//hemostasis;GO:0016310//phosphorylation;GO:0031294	gi|27807041|ref|NP_777001.1|/0/phosphatidylinositol 3-kinase regulatory subunit beta [Bos taurus]
gnl|UG|Bt#S26472331	58	22	12.04	4.56	-1.40073	4.67822e-05	0.000297413	Bos taurus Rho GDP dissociation inhibitor (GDI) beta, mRNA (cDNA clone MGC:126919 IMAGE:7928910), complete cds /cds=p(62,664) /gb=BC102109 /gi=73587244 /ug=Bt.4757 /len=1149	GO:0043232;GO:0031410//cytoplasmic vesicle	GO:0008047//enzyme activator activity;GO:0005488//binding;GO:0005092//GDP-dissociation inhibitor activity	GO:0007265//Ras protein signal transduction;GO:0043087//regulation of GTPase activity;GO:0007010//cytoskeleton organization;GO:0002376//immune system process;GO:0007155//cell adhesion;GO:0032501//multicellular organismal process;GO:0009966//regulation of signal transduction	gi|28461215|ref|NP_786991.1|/9.20252e-115/rho GDP-dissociation inhibitor 2 [Bos taurus]
gnl|UG|Bt#S26472685	117	43	24.28	8.92	-1.44465	2.73822e-09	3.13876e-08	Bos taurus tubulin, beta 4, mRNA (cDNA clone MGC:128386 IMAGE:7984157), complete cds /cds=p(87,1421) /gb=BC103098 /gi=73586738 /ug=Bt.49355 /len=2037	GO:0015630//microtubule cytoskeleton;GO:0044297//cell body;GO:0043234//protein complex;GO:0033267//axon part;GO:0044444//cytoplasmic part	GO:0032561;GO:0042287//MHC protein binding;GO:0017111//nucleoside-triphosphatase activity	GO:0007017//microtubule-based process;GO:0006458//'de novo' protein folding;GO:0009207;GO:0022402//cell cycle process;GO:0043623//cellular protein complex assembly;GO:0001909//leukocyte mediated cytotoxicity	gi|397497172|ref|XP_003819389.1|/0/PREDICTED: tubulin beta-4A chain isoform 2 [Pan paniscus]
gnl|UG|Bt#S39546112	806	289	167.29	59.92	-1.48124	2.96204e-57	1.74253e-55	Bos taurus signal-regulatory protein alpha, mRNA (cDNA clone IMAGE:8115519), complete cds /cds=p(119,874) /gb=BC149255 /gi=151555776 /ug=Bt.64590 /len=3200	GO:0016021//integral to membrane	GO:0004871//signal transducer activity;GO:0051219//phosphoprotein binding;GO:0019904//protein domain specific binding	GO:0045807//positive regulation of endocytosis;GO:0006909//phagocytosis;GO:0048870//cell motility;GO:0034330;GO:0030036//actin cytoskeleton organization;GO:0002376//immune system process;GO:0007599//hemostasis;GO:0031589//cell-substrate adhesion	gi|151555777|gb|AAI49256.1|/7.32569e-130/SIRPA protein [Bos taurus]
gnl|UG|Bt#S30930466	71	25	14.74	5.18	-1.50871	1.87239e-06	1.52081e-05	Bos taurus virus-induced signaling adapter, mRNA (cDNA clone MGC:137656 IMAGE:8177598), complete cds /cds=p(85,1647) /gb=BC112824 /gi=86438387 /ug=Bt.45349 /len=2843	GO:0031966//mitochondrial membrane	GO:0060089;GO:0019904//protein domain specific binding;GO:0019900//kinase binding	GO:0001961//positive regulation of cytokine-mediated signaling pathway;GO:0032722//positive regulation of chemokine production;GO:0002253//activation of immune response;GO:0032481//positive regulation of type I interferon production;GO:0050691//regulation of defense response to virus by host;GO:0001932//regulation of protein phosphorylation;GO:0007249//I-kappaB kinase/NF-kappaB cascade;GO:0000060…	gi|114051083|ref|NP_001040085.1|/0/mitochondrial antiviral-signaling protein [Bos taurus]
gnl|UG|Bt#S17480716	48	15	9.96	3.11	-1.67923	2.39364e-05	0.000160865	CES005246 Bos taurus skin cDNA library Bos taurus cDNA clone CCL005246 5', mRNA sequence /clone=CCL005246 /clone_end=5' /gb=CF763856 /gi=37713074 /ug=Bt.68557 /len=690	GO:0005626//insoluble fraction;GO:0043231//intracellular membrane-bounded organelle;GO:0016021//integral to membrane	GO:0004872//receptor activity;GO:0042802//identical protein binding;GO:0030246//carbohydrate binding	GO:0001909//leukocyte mediated cytotoxicity;GO:0007165//signal transduction	gi|359065947|ref|XP_003586183.1|/4.3081e-74/PREDICTED: C-type lectin domain family 2 member A-like [Bos taurus]
gnl|UG|Bt#S24271248	39	12	8.09	2.49	-1.69999	0.000125684	0.000727685	PREDICTED: Bos taurus insulin-like growth factor 1 receptor (IGF1R), mRNA /cds=p(1,3615) /gb=XM_606794 /gi=119913552 /ug=Bt.12759 /len=4483	GO:0016021//integral to membrane;GO:0042995//cell projection;GO:0042598//vesicular fraction;GO:0044459//plasma membrane part	GO:0017046//peptide hormone binding;GO:0005102//receptor binding;GO:0005520//insulin-like growth factor binding;GO:0032559;GO:0043169//cation binding;GO:0004714//transmembrane receptor protein tyrosine kinase activity;GO:0019900//kinase binding	GO:0031016//pancreas development;GO:0006275//regulation of DNA replication;GO:0007163//establishment or maintenance of cell polarity;GO:0007417//central nervous system development;GO:0010741;GO:0048017//inositol lipid-mediated signaling;GO:0008283//cell proliferation;GO:0048732//gland development;GO:0007169//transmembrane receptor protein tyrosine kinase signaling pathway;GO:0048667//cell morphog…	gi|347446671|ref|NP_001231541.1|/0/insulin-like growth factor 1 receptor precursor [Bos taurus]
gnl|UG|Bt#S39738868	90	27	18.68	5.6	-1.738	2.60252e-09	2.98737e-08	Bos taurus G protein-coupled receptor 65, mRNA (cDNA clone MGC:152520 IMAGE:8457313), complete cds /cds=p(541,1566) /gb=BC151280 /gi=154425534 /ug=Bt.73436 /len=2261	GO:0016021//integral to membrane	GO:0004888//transmembrane receptor activity	GO:0032233//positive regulation of actin filament bundle assembly;GO:0007166//cell surface receptor linked signaling pathway;GO:0012501//programmed cell death;GO:0009268//response to pH;GO:0006171//cAMP biosynthetic process;GO:0002376//immune system process;GO:0032321//positive regulation of Rho GTPase activity;GO:0032501//multicellular organismal process	gi|155372321|ref|NP_001094773.1|/0/psychosine receptor [Bos taurus]
gnl|UG|Bt#S39738793	238	70	49.4	14.51	-1.76746	8.51948e-23	2.94199e-21	Bos taurus GTP binding protein 1, mRNA (cDNA clone MGC:165865 IMAGE:8409522), complete cds /cds=p(13,2022) /gb=BC151310 /gi=154425683 /ug=Bt.37386 /len=3580	-	GO:0032561;GO:0017111//nucleoside-triphosphatase activity	GO:0009207;GO:0002376//immune system process;GO:0023052//signaling	gi|154425684|gb|AAI51311.1|/0/GTPBP1 protein [Bos taurus]
gnl|UG|Bt#S40977562	90	24	18.68	4.98	-1.90728	2.1811e-10	2.78721e-09	Bos taurus cDNA clone IMAGE:8300346 /gb=BC149343 /gi=157743206 /ug=Bt.471 /len=3777	GO:0016021//integral to membrane;GO:0044421//extracellular region part	GO:0046872//metal ion binding;GO:0004872//receptor activity	GO:0030194//positive regulation of blood coagulation;GO:0010212//response to ionizing radiation;GO:0002376//immune system process;GO:0002237//response to molecule of bacterial origin;GO:0007275//multicellular organismal development;GO:0022414//reproductive process;GO:0010543	gi|262073110|ref|NP_001159994.1|/0/thrombomodulin precursor [Bos taurus]
gnl|UG|Bt#S27561398	42	11	8.72	2.28	-1.93529	1.37821e-05	9.74745e-05	PREDICTED: Bos taurus DNA-dependent protein kinase catalytic subunit-like, transcript variant 7 (PRKDC), mRNA /cds=p(1,12375) /gb=XM_874222 /gi=297460762 /ug=Bt.11314 /len=12954	GO:0031981//nuclear lumen;GO:0043234//protein complex	GO:0005515//protein binding;GO:0003676//nucleic acid binding;GO:0004674//protein serine/threonine kinase activity;GO:0032559	GO:0032868//response to insulin stimulus;GO:0000726;GO:0007417//central nervous system development;GO:0031647//regulation of protein stability;GO:0016447//somatic recombination of immunoglobulin gene segments;GO:0003006//developmental process involved in reproduction;GO:0009952//anterior/posterior pattern formation;GO:0030183//B cell differentiation;GO:0006468//protein phosphorylation;GO:0002681;…	gi|119906417|ref|XP_879315.2|/0/PREDICTED: DNA-dependent protein kinase catalytic subunit isoform 7 [Bos taurus]
gnl|UG|Bt#S32418463	36	9	7.47	1.87	-1.99807	3.99742e-05	0.000258218	Bos taurus thyroid hormone receptor, alpha (erythroblastic leukemia viral (v-erb-a) oncogene homolog, avian), mRNA (cDNA clone MGC:137819 IMAGE:8082632), complete cds /cds=p(414,1949) /gb=BC114725 /gi=92096601 /ug=Bt.21583 /len=2416	GO:0031981//nuclear lumen;GO:0044444//cytoplasmic part	GO:0042562//hormone binding;GO:0004879//ligand-dependent nuclear receptor activity;GO:0008134//transcription factor binding;GO:0001071//nucleic acid binding transcription factor activity;GO:0044212//transcription regulatory region DNA binding;GO:0003727//single-stranded RNA binding;GO:0042802//identical protein binding;GO:0043565//sequence-specific DNA binding;GO:0046914//transition metal ion bin…	GO:0002154;GO:0009894;GO:0007619//courtship behavior;GO:0044057;GO:0043392//negative regulation of DNA binding;GO:0016337//cell-cell adhesion;GO:0009653//anatomical structure morphogenesis;GO:0042981//regulation of apoptosis;GO:0030099//myeloid cell differentiation;GO:0010830;GO:0035270//endocrine system development;GO:0042992//negative regulation of transcription factor import into nucleus;GO:00…	gi|114052506|ref|NP_001039794.1|/0/thyroid hormone receptor alpha [Bos taurus]
gnl|UG|Bt#S36135001	149	37	30.93	7.67	-2.01171	2.31604e-17	6.5325e-16	PREDICTED: Bos taurus protein kinase D2 (PRKD2), mRNA /cds=p(49,2427) /gb=XM_001251451 /gi=297462026 /ug=Bt.21189 /len=2669	GO:0043231//intracellular membrane-bounded organelle	GO:0043169//cation binding;GO:0004674//protein serine/threonine kinase activity;GO:0032559	GO:0006468//protein phosphorylation;GO:0050851//antigen receptor-mediated signaling pathway	gi|296477575|gb|DAA19690.1|/0/protein kinase D2 [Bos taurus]
gnl|UG|Bt#S34286983	93	22	19.3	4.56	-2.0815	8.3418e-12	1.21922e-10	Bos taurus c-src tyrosine kinase, mRNA (cDNA clone MGC:142896 IMAGE:8310356), complete cds /cds=p(291,1643) /gb=BC120437 /gi=111307575 /ug=Bt.20371 /len=2105	GO:0005815//microtubule organizing center;GO:0030054//cell junction;GO:0043231//intracellular membrane-bounded organelle	GO:0019902//phosphatase binding;GO:0004713//protein tyrosine kinase activity;GO:0032559	GO:0006796//phosphate metabolic process;GO:0007169//transmembrane receptor protein tyrosine kinase signaling pathway;GO:0050851//antigen receptor-mediated signaling pathway;GO:0007599//hemostasis;GO:0008283//cell proliferation;GO:0031294;GO:0006464//protein modification process	gi|301775210|ref|XP_002923022.1|/0/PREDICTED: tyrosine-protein kinase CSK-like [Ailuropoda melanoleuca]
gnl|UG|Bt#S24272689	179	35	37.15	7.26	-2.35532	9.75234e-25	3.52282e-23	PREDICTED: Bos taurus SIX homeobox 1 (SIX1), mRNA /cds=p(1,1455) /gb=XM_588692 /gi=297459707 /ug=Bt.47753 /len=3034	GO:0031981//nuclear lumen;GO:0043234//protein complex	GO:0001071//nucleic acid binding transcription factor activity;GO:0043565//sequence-specific DNA binding	GO:0006357//regulation of transcription from RNA polymerase II promoter;GO:0014706//striated muscle tissue development;GO:0048534;GO:0003156//regulation of organ formation;GO:0050767//regulation of neurogenesis;GO:0048754//branching morphogenesis of a tube;GO:0042471//ear morphogenesis;GO:0035270//endocrine system development;GO:0033365//protein localization to organelle;GO:0014812//muscle cell m…	gi|119902749|ref|XP_588692.2|/0/PREDICTED: homeobox protein SIX1 [Bos taurus]
gnl|UG|Bt#S36139602	23	4	4.77	0.83	-2.52281	0.000178134	0.000998037	Bos taurus ephrin-B1 (EFNB1), mRNA, complete cds /cds=p(751,1791) /gb=BT029857 /gi=120419471 /ug=Bt.56346 /len=2511	GO:0043231//intracellular membrane-bounded organelle;GO:0016021//integral to membrane;GO:0000267//cell fraction	GO:0005102//receptor binding	GO:0048869;GO:0048731;GO:0001667//ameboidal cell migration;GO:0006935//chemotaxis;GO:0007169//transmembrane receptor protein tyrosine kinase signaling pathway;GO:0042098//T cell proliferation;GO:0007154//cell communication;GO:0009790//embryo development	gi|122692477|ref|NP_001073768.1|/3.81106e-171/ephrin-B1 precursor [Bos taurus]
gnl|UG|Bt#S24163435	38	6	7.89	1.24	-2.66969	5.32652e-07	4.6744e-06	1360109 MARC 7BOV Bos taurus cDNA 5', mRNA sequence /clone_end=5' /gb=DN532104 /gi=60979142 /ug=Bt.99155 /len=645	GO:0030054//cell junction;GO:0032432//actin filament bundle	GO:0008092//cytoskeletal protein binding	GO:0016477//cell migration;GO:0009611//response to wounding;GO:0030036//actin cytoskeleton organization;GO:0048534;GO:0045806//negative regulation of endocytosis;GO:0010467//gene expression;GO:0008283//cell proliferation;GO:0009612//response to mechanical stimulus	gi|78369398|ref|NP_001030497.1|/8.01115e-85/calponin-2 [Bos taurus]
gnl|UG|Bt#S55892875	14	0	2.91	0.01	-8.18488	6.05704e-05	0.000378496	PREDICTED: Bos taurus ferritin heavy chain-like (LOC781123), miscRNA /gb=XR_083617 /gi=297472531 /ug=Bt.67318 /len=838	GO:0043231//intracellular membrane-bounded organelle;GO:0044444//cytoplasmic part	GO:0046914//transition metal ion binding;GO:0016491//oxidoreductase activity	GO:0002376//immune system process;GO:0010939;GO:0048193//Golgi vesicle transport;GO:0008283//cell proliferation	gi|297286592|ref|XP_002803008.1|/4.96906e-54/PREDICTED: ferritin heavy chain-like [Macaca mulatta]

## Sheet: Sheet2
C vs S178
Gene	RawIntensity-C	RawIntensity-S178	TPM-C	TPM-S178	log2 Ratio(C/S178)	P-Value	FDR	Description	GO Component	GO Function	GO Process	blast nr
gnl|UG|Bt#S29296479	103	892	21.38	194.17	3.18299	0	0	Hw_Fat_52_B05 Bos taurus CF-24-HW fat cDNA library Bos taurus cDNA, mRNA sequence /gb=DV781287 /gi=82634163 /ug=Bt.1411 /len=1353	GO:0031981//nuclear lumen;GO:0043005//neuron projection;GO:0012505//endomembrane system;GO:0031306//intrinsic to mitochondrial outer membrane	GO:0046983//protein dimerization activity;GO:0042802//identical protein binding	GO:0000737//DNA catabolic process, endonucleolytic;GO:0009612//response to mechanical stimulus;GO:0010629//negative regulation of gene expression;GO:0002252;GO:0012502//induction of programmed cell death;GO:0006950//response to stress;GO:0042391//regulation of membrane potential;GO:0007006//mitochondrial membrane organization;GO:0016568//chromatin modification;GO:0043066//negative regulation of a…	gi|115496752|ref|NP_001069834.1|/1.45729e-16/BCL2/adenovirus E1B 19 kDa protein-interacting protein 3 [Bos taurus]
gnl|UG|Bt#S12073108	12	91	2.49	19.81	2.99201	6.36724e-07	1.1892e-05	Bos taurus EDN2 mRNA for preproendothelin-2, complete cds /cds=p(95,628) /gb=AB100737 /gi=27923033 /ug=Bt.12942 /len=1247	GO:0044421//extracellular region part	GO:0031705//bombesin receptor binding	GO:0007166//cell surface receptor linked signaling pathway;GO:0002027//regulation of heart rate;GO:0046883//regulation of hormone secretion;GO:0002274;GO:0001990;GO:0006693//prostaglandin metabolic process;GO:0008283//cell proliferation;GO:0002687//positive regulation of leukocyte migration;GO:0042310//vasoconstriction;GO:0051480//cytosolic calcium ion homeostasis;GO:0014821;GO:0014820;GO:0051353…	gi|28372485|ref|NP_783645.1|/6.52656e-93/endothelin-2 precursor [Bos taurus]
gnl|UG|Bt#S32418381	17	113	3.53	24.6	2.80092	3.17828e-08	7.28475e-07	Bos taurus growth factor receptor-bound protein 7, mRNA (cDNA clone MGC:138032 IMAGE:8086381), complete cds /cds=p(179,1777) /gb=BC114669 /gi=92097462 /ug=Bt.2949 /len=2193	GO:0044444//cytoplasmic part	GO:0030674//protein binding, bridging	GO:0007599//hemostasis;GO:0002376//immune system process;GO:0007169//transmembrane receptor protein tyrosine kinase signaling pathway	gi|114051075|ref|NP_001039479.1|/0/growth factor receptor-bound protein 7 [Bos taurus]
gnl|UG|Bt#S41446932	24	139	4.98	30.26	2.60319	4.29758e-10	1.29156e-08	Bos taurus solute carrier family 16, member 3 (monocarboxylic acid transporter 4) (SLC16A3), mRNA /cds=p(191,1576) /gb=NM_001109980 /gi=158341669 /ug=Bt.48774 /len=2374	GO:0005626//insoluble fraction;GO:0005856//cytoskeleton;GO:0016021//integral to membrane;GO:0005635//nuclear envelope	GO:0015291//secondary active transmembrane transporter activity;GO:0046943//carboxylic acid transmembrane transporter activity	GO:0032787//monocarboxylic acid metabolic process;GO:0006820//anion transport;GO:0002376//immune system process;GO:0046942//carboxylic acid transport;GO:0007599//hemostasis	gi|158341670|ref|NP_001103450.1|/0/monocarboxylate transporter 4 [Bos taurus]
gnl|UG|Bt#S27006993	492	2159	102.12	469.96	2.20227	1.11022e-15	8.14061e-14	LB0165.CR_D03 GC_BGC-16 Bos taurus cDNA clone IMAGE:8079413, mRNA sequence /clone=IMAGE:8079413 /clone_end=5' /gb=DT816782 /gi=75748658 /ug=Bt.64582 /len=908	GO:0015935//small ribosomal subunit;GO:0031981//nuclear lumen	GO:0003676//nucleic acid binding;GO:0005198//structural molecule activity	GO:0006412//translation;GO:0019080;GO:0006810//transport;GO:0031016//pancreas development;GO:0048522;GO:0030099//myeloid cell differentiation;GO:0042254//ribosome biogenesis;GO:0009605//response to external stimulus	gi|16924231|gb|AAH17386.1|/5.26809e-77/ribosomal protein S19, partial [Homo sapiens]
gnl|UG|Bt#S11933002	40	151	8.3	32.87	1.98559	1.42553e-13	8.61736e-12	Bovine interleukin 1-alpha (IL-1-alpha) mRNA, complete cds /cds=p(56,862) /gb=M37210 /gi=163198 /ug=Bt.191 /len=2017	GO:0044421//extracellular region part;GO:0044444//cytoplasmic part	GO:0046914//transition metal ion binding;GO:0005126//cytokine receptor binding	GO:0032872//regulation of stress-activated MAPK cascade;GO:0007166//cell surface receptor linked signaling pathway;GO:0043410//positive regulation of MAPKKK cascade;GO:0006694//steroid biosynthetic process;GO:0008283//cell proliferation;GO:0006953//acute-phase response;GO:0007088//regulation of mitosis;GO:0051931;GO:0001819//positive regulation of cytokine production;GO:0007249//I-kappaB kinase/N…	gi|27806577|ref|NP_776517.1|/7.0665e-141/interleukin-1 alpha precursor [Bos taurus]
gnl|UG|Bt#S35034746	199	611	41.3	133	1.68721	6.4837e-14	4.12405e-12	Bos taurus nuclear factor, interleukin 3 regulated, mRNA (cDNA clone MGC:151767 IMAGE:8465438), complete cds /cds=p(171,1559) /gb=BC123885 /gi=115305305 /ug=Bt.27854 /len=1897	GO:0043231//intracellular membrane-bounded organelle	GO:0003677//DNA binding;GO:0003712//transcription cofactor activity;GO:0001071//nucleic acid binding transcription factor activity;GO:0005515//protein binding	GO:0006351//transcription, DNA-dependent;GO:0002376//immune system process;GO:0048511//rhythmic process	gi|115497654|ref|NP_001068708.1|/0/nuclear factor interleukin-3-regulated protein [Bos taurus]
gnl|UG|Bt#S26472563	21	57	4.36	12.41	1.5091	1.48959e-05	0.000214279	Bos taurus adaptor-related protein complex 2, mu 1 subunit, mRNA (cDNA clone MGC:128246 IMAGE:7984902), complete cds /cds=p(100,1407) /gb=BC102983 /gi=73587034 /ug=Bt.58835 /len=1896	GO:0030119//AP-type membrane coat adaptor complex;GO:0005905//coated pit;GO:0030139//endocytic vesicle;GO:0044439;GO:0030118//clathrin coat	GO:0005488//binding	GO:0007267//cell-cell signaling;GO:0015031//protein transport;GO:0007173//epidermal growth factor receptor signaling pathway;GO:0050688//regulation of defense response to virus;GO:0006935//chemotaxis	gi|40788880|dbj|BAA09762.2|/0/KIAA0109 [Homo sapiens]
gnl|UG|Bt#S32812846	92	246	19.09	53.55	1.48807	1.08802e-14	7.5912e-13	Bos taurus adaptor-related protein complex 1, sigma 1 subunit, mRNA (cDNA clone MGC:139079 IMAGE:8096216), complete cds /cds=p(506,979) /gb=BC116132 /gi=94574240 /ug=Bt.4315 /len=1741	GO:0005764//lysosome;GO:0030130//clathrin coat of trans-Golgi network vesicle	GO:0005488//binding;GO:0022892	GO:0006897//endocytosis;GO:0048193//Golgi vesicle transport;GO:0050688//regulation of defense response to virus;GO:0015031//protein transport	gi|351698766|gb|EHB01685.1|/2.96794e-84/AP-1 complex subunit sigma-1A, partial [Heterocephalus glaber]
gnl|UG|Bt#S46901746	125	329	25.94	71.61	1.46498	3.33066e-15	2.40872e-13	PREDICTED: Bos taurus retinoic acid receptor, alpha, transcript variant 2 (RARA), mRNA /cds=p(569,1957) /gb=XM_001790313 /gi=194676100 /ug=Bt.8306 /len=3296	GO:0031981//nuclear lumen;GO:0043005//neuron projection;GO:0044444//cytoplasmic part;GO:0005624//membrane fraction;GO:0044297//cell body	GO:0030371//translation repressor activity;GO:0003712//transcription cofactor activity;GO:0003729//mRNA binding;GO:0004879//ligand-dependent nuclear receptor activity;GO:0001071//nucleic acid binding transcription factor activity;GO:0003682//chromatin binding;GO:0005501//retinoid binding;GO:0046914//transition metal ion binding;GO:0046983//protein dimerization activity	GO:0055007//cardiac muscle cell differentiation;GO:0050804//regulation of synaptic transmission;GO:0044093;GO:0035295//tube development;GO:0008406//gonad development;GO:0048232//male gamete generation;GO:0051726//regulation of cell cycle;GO:0006464//protein modification process;GO:0006446//regulation of translational initiation;GO:0002762//negative regulation of myeloid leukocyte differentiation;…	gi|332258553|ref|XP_003278361.1|/0/PREDICTED: retinoic acid receptor alpha [Nomascus leucogenys]
gnl|UG|Bt#S26987913	33	84	6.85	18.28	1.41609	5.03244e-07	9.62606e-06	Bos taurus BCL2-associated agonist of cell death, mRNA (cDNA clone MGC:127164 IMAGE:7945541), complete cds /cds=p(70,576) /gb=BC103323 /gi=74354730 /ug=Bt.55802 /len=956	GO:0031966//mitochondrial membrane	GO:0019901//protein kinase binding;GO:0046983//protein dimerization activity;GO:0016505//apoptotic protease activator activity;GO:0019903//protein phosphatase binding	GO:0010952//positive regulation of peptidase activity;GO:0033500//carbohydrate homeostasis;GO:0048017//inositol lipid-mediated signaling;GO:0009612//response to mechanical stimulus;GO:0010033//response to organic substance;GO:0007169//transmembrane receptor protein tyrosine kinase signaling pathway;GO:0008284//positive regulation of cell proliferation;GO:0051726//regulation of cell cycle;GO:00069…	gi|78369464|ref|NP_001030536.1|/1.51255e-85/bcl2 antagonist of cell death [Bos taurus]
gnl|UG|Bt#S34287572	132	303	27.4	65.96	1.26742	8.26006e-14	5.15051e-12	Bos taurus cysteine-rich protein 2, mRNA (cDNA clone MGC:140056 IMAGE:8287275), complete cds /cds=p(10,636) /gb=BC118323 /gi=111599875 /ug=Bt.4056 /len=1125	GO:0044421//extracellular region part	GO:0046914//transition metal ion binding	GO:0048534;GO:0008283//cell proliferation	gi|118601892|ref|NP_001073117.1|/1.24801e-116/cysteine-rich protein 2 [Bos taurus]
gnl|UG|Bt#S56351154	68	154	14.11	33.52	1.2483	6.25524e-10	1.84489e-08	Bos taurus cyclin-dependent kinase 6 (CDK6), mRNA /cds=p(169,1149) /gb=NM_001192301 /gi=300796481 /ug=Bt.25462 /len=1814	GO:0043231//intracellular membrane-bounded organelle;GO:0043234//protein complex;GO:0031252//cell leading edge;GO:0044444//cytoplasmic part	GO:0004674//protein serine/threonine kinase activity;GO:0005515//protein binding;GO:0032559	GO:0043696;GO:0045596//negative regulation of cell differentiation;GO:0051707//response to other organism;GO:0051726//regulation of cell cycle;GO:0006796//phosphate metabolic process;GO:0032844;GO:0022008//neurogenesis;GO:0008285//negative regulation of cell proliferation;GO:0048534;GO:0051318//G1 phase;GO:0008284//positive regulation of cell proliferation;GO:0010467//gene expression;GO:0001952//…	gi|300796482|ref|NP_001179230.1|/0/cyclin-dependent kinase 6 [Bos taurus]
gnl|UG|Bt#S34287179	228	515	47.32	112.1	1.24426	3.57048e-13	1.93001e-11	Bos taurus jun B proto-oncogene, mRNA (cDNA clone MGC:142925 IMAGE:8281376), complete cds /cds=p(282,1325) /gb=BC120428 /gi=111305269 /ug=Bt.20542 /len=1847	GO:0031981//nuclear lumen;GO:0044427	GO:0003712//transcription cofactor activity;GO:0001071//nucleic acid binding transcription factor activity;GO:0046983//protein dimerization activity;GO:0043566//structure-specific DNA binding	GO:0045897//positive regulation of transcription during mitosis;GO:0009605//response to external stimulus;GO:0048568//embryonic organ development;GO:0003006//developmental process involved in reproduction;GO:0002573//myeloid leukocyte differentiation;GO:0051592//response to calcium ion;GO:0008283//cell proliferation;GO:0001503//ossification;GO:0051384//response to glucocorticoid stimulus;GO:00455…	gi|338726913|ref|XP_001915090.2|/5.35777e-165/PREDICTED: transcription factor jun-B-like [Equus caballus]
gnl|UG|Bt#S37210123	64	143	13.28	31.13	1.22905	3.98894e-09	1.03909e-07	Bos taurus mitogen-activated protein kinase kinase kinase 7, mRNA (cDNA clone MGC:154981 IMAGE:8562390), complete cds /cds=p(79,1818) /gb=BC133404 /gi=124829089 /ug=Bt.102295 /len=3388	GO:0031090//organelle membrane;GO:0000123//histone acetyltransferase complex;GO:0044444//cytoplasmic part	GO:0046872//metal ion binding;GO:0004712//protein serine/threonine/tyrosine kinase activity;GO:0032559;GO:0004702//receptor signaling protein serine/threonine kinase activity	GO:0006915//apoptosis;GO:0007178//transmembrane receptor protein serine/threonine kinase signaling pathway;GO:0002369//T cell cytokine production;GO:0051091//positive regulation of transcription factor activity;GO:0050851//antigen receptor-mediated signaling pathway;GO:0043406//positive regulation of MAP kinase activity;GO:0050863//regulation of T cell activation;GO:0001819//positive regulation o…	gi|125991936|ref|NP_001075064.1|/0/mitogen-activated protein kinase kinase kinase 7 [Bos taurus]
gnl|UG|Bt#S29965779	52	113	10.79	24.6	1.18896	3.54414e-07	6.95565e-06	Bos taurus histone deacetylase 5 (HDAC5), mRNA /cds=p(346,3723) /gb=NM_001038025 /gi=274317312 /ug=Bt.13341 /len=3805	GO:0016585//chromatin remodeling complex;GO:0044451//nucleoplasm part;GO:0044444//cytoplasmic part	GO:0003712//transcription cofactor activity;GO:0008134//transcription factor binding;GO:0019901//protein kinase binding;GO:0043565//sequence-specific DNA binding;GO:0017136//NAD-dependent histone deacetylase activity	GO:0032868//response to insulin stimulus;GO:0030098//lymphocyte differentiation;GO:0006952//defense response;GO:0045596//negative regulation of cell differentiation;GO:0016458//gene silencing;GO:0010830;GO:0001649//osteoblast differentiation;GO:0006476//protein deacetylation;GO:0000122//negative regulation of transcription from RNA polymerase II promoter;GO:0002042//cell migration involved in spr…	gi|274317313|ref|NP_001033114.2|/0/histone deacetylase 5 [Bos taurus]
gnl|UG|Bt#S24623804	306	631	63.51	137.35	1.1128	0	0	Bos taurus platelet-derived growth factor beta polypeptide (simian sarcoma viral (v-sis) oncogene homolog) (PDGFB), mRNA /cds=p(2,727) /gb=NM_001017953 /gi=164448637 /ug=Bt.27755 /len=2357	GO:0012505//endomembrane system;GO:0031091//platelet alpha granule;GO:0044432//endoplasmic reticulum part	GO:0042802//identical protein binding;GO:0043498//cell surface binding;GO:0019838//growth factor binding;GO:0046983//protein dimerization activity;GO:0070851//growth factor receptor binding	GO:0061138;GO:0001935//endothelial cell proliferation;GO:0010543;GO:0007178//transmembrane receptor protein serine/threonine kinase signaling pathway;GO:0001701//in utero embryonic development;GO:0043405//regulation of MAP kinase activity;GO:0007010//cytoskeleton organization;GO:0008284//positive regulation of cell proliferation;GO:0043434//response to peptide hormone stimulus;GO:0010595//positiv…	gi|164448638|ref|NP_001017953.2|/3.9815e-98/platelet-derived growth factor subunit B precursor [Bos taurus]
gnl|UG|Bt#S29286735	62	127	12.87	27.64	1.10275	3.6373e-07	7.12965e-06	Bos taurus src kinase associated phosphoprotein 2, mRNA (cDNA clone MGC:128629 IMAGE:7986506), complete cds /cds=p(152,1228) /gb=BC109480 /gi=81674656 /ug=Bt.19807 /len=3785	GO:0044444//cytoplasmic part;GO:0016020//membrane	GO:0030674//protein binding, bridging	GO:0046649//lymphocyte activation;GO:0065003;GO:0008283//cell proliferation;GO:0034330;GO:0023052//signaling	gi|84000405|ref|NP_001033303.1|/0/src kinase-associated phosphoprotein 2 [Bos taurus]
gnl|UG|Bt#S38754294	45	92	9.34	20.03	1.10067	1.58616e-05	0.00022714	Bos taurus guanine nucleotide binding protein-like 1, mRNA (cDNA clone MGC:142905 IMAGE:8311036), complete cds /cds=p(226,2049) /gb=BC142216 /gi=148743849 /ug=Bt.38185 /len=2202	GO:0044421//extracellular region part;GO:0044464//cell part	GO:0032561	GO:0002449;GO:0033554//cellular response to stress;GO:0023052//signaling	gi|157074062|ref|NP_001096742.1|/0/guanine nucleotide-binding protein-like 1 [Bos taurus]
gnl|UG|Bt#S38795441	51	102	10.59	22.2	1.06786	9.00162e-06	0.00013565	Bos taurus misshapen-like kinase 1 (zebrafish), mRNA (cDNA clone MGC:155265 IMAGE:8497624), complete cds /cds=p(203,4135) /gb=BC146263 /gi=148877308 /ug=Bt.54709 /len=4916	GO:0044424//intracellular part	GO:0030695//GTPase regulator activity;GO:0004672//protein kinase activity;GO:0032559	GO:0043383//negative T cell selection;GO:0000165//MAPKKK cascade;GO:0019222//regulation of metabolic process;GO:0006796//phosphate metabolic process;GO:0006464//protein modification process	gi|150247103|ref|NP_001092846.1|/0/misshapen-like kinase 1 [Bos taurus]
gnl|UG|Bt#S14561821	65	128	13.49	27.86	1.0463	9.99582e-07	1.79698e-05	Bos taurus CD38 molecule (CD38), mRNA /cds=p(132,968) /gb=NM_175798 /gi=117935046 /ug=Bt.248 /len=2399	GO:0016020//membrane;GO:0005624//membrane fraction	GO:0016799//hydrolase activity, hydrolyzing N-glycosyl compounds;GO:0016829//lyase activity	GO:0007267//cell-cell signaling;GO:0042592//homeostatic process;GO:0048519;GO:0010646//regulation of cell communication;GO:0010033//response to organic substance;GO:0044057;GO:0050851//antigen receptor-mediated signaling pathway;GO:0030888//regulation of B cell proliferation;GO:0006917//induction of apoptosis;GO:0090066;GO:0023051;GO:0009719;GO:0006950//response to stress	gi|28461225|ref|NP_786992.1|/1.01545e-165/ADP-ribosyl cyclase 1 [Bos taurus]
gnl|UG|Bt#S24272689	179	83	37.15	18.07	-1.03977	2.08222e-08	4.92212e-07	PREDICTED: Bos taurus SIX homeobox 1 (SIX1), mRNA /cds=p(1,1455) /gb=XM_588692 /gi=297459707 /ug=Bt.47753 /len=3034	GO:0031981//nuclear lumen;GO:0043234//protein complex	GO:0001071//nucleic acid binding transcription factor activity;GO:0043565//sequence-specific DNA binding	GO:0006357//regulation of transcription from RNA polymerase II promoter;GO:0014706//striated muscle tissue development;GO:0048534;GO:0003156//regulation of organ formation;GO:0050767//regulation of neurogenesis;GO:0048754//branching morphogenesis of a tube;GO:0042471//ear morphogenesis;GO:0035270//endocrine system development;GO:0033365//protein localization to organelle;GO:0014812//muscle cell m…	gi|119902749|ref|XP_588692.2|/0/PREDICTED: homeobox protein SIX1 [Bos taurus]
gnl|UG|Bt#S39738868	90	40	18.68	8.71	-1.10075	3.29194e-05	0.000436299	Bos taurus G protein-coupled receptor 65, mRNA (cDNA clone MGC:152520 IMAGE:8457313), complete cds /cds=p(541,1566) /gb=BC151280 /gi=154425534 /ug=Bt.73436 /len=2261	GO:0016021//integral to membrane	GO:0004888//transmembrane receptor activity	GO:0032233//positive regulation of actin filament bundle assembly;GO:0007166//cell surface receptor linked signaling pathway;GO:0012501//programmed cell death;GO:0009268//response to pH;GO:0006171//cAMP biosynthetic process;GO:0002376//immune system process;GO:0032321//positive regulation of Rho GTPase activity;GO:0032501//multicellular organismal process	gi|155372321|ref|NP_001094773.1|/0/psychosine receptor [Bos taurus]
gnl|UG|Bt#S56351214	150	65	31.13	14.15	-1.1375	3.48766e-08	7.90237e-07	Bos taurus nuclear receptor corepressor 1 (NCOR1), mRNA /cds=p(447,7760) /gb=NM_001193059 /gi=300796281 /ug=Bt.48644 /len=8190	GO:0031981//nuclear lumen;GO:0016585//chromatin remodeling complex;GO:0005819//spindle;GO:0044444//cytoplasmic part	GO:0004871//signal transducer activity;GO:0030234//enzyme regulator activity;GO:0042974//retinoic acid receptor binding;GO:0003712//transcription cofactor activity;GO:0001071//nucleic acid binding transcription factor activity;GO:0043565//sequence-specific DNA binding;GO:0019899//enzyme binding	GO:0022037//metencephalon development;GO:0055092//sterol homeostasis;GO:0035264//multicellular organism growth;GO:0007051//spindle organization;GO:0043409//negative regulation of MAPKKK cascade;GO:0006629//lipid metabolic process;GO:0021536//diencephalon development;GO:0016575//histone deacetylation;GO:0000122//negative regulation of transcription from RNA polymerase II promoter;GO:0007623//circa…	gi|300796282|ref|NP_001179988.1|/0/nuclear receptor corepressor 1 [Bos taurus]
gnl|UG|Bt#S26472356	773	325	160.44	70.74	-1.18144	2.86348e-38	3.81108e-36	Bos taurus heme oxygenase (decycling) 1, mRNA (cDNA clone MGC:126909 IMAGE:7929085), complete cds /cds=p(110,979) /gb=BC102105 /gi=73586938 /ug=Bt.4001 /len=1594	GO:0031090//organelle membrane;GO:0031981//nuclear lumen;GO:0042598//vesicular fraction;GO:0044459//plasma membrane part;GO:0044444//cytoplasmic part;GO:0044421//extracellular region part	GO:0016705//oxidoreductase activity, acting on paired donors, with incorporation or reduction of molecular oxygen;GO:0005506//iron ion binding;GO:0060089;GO:0004620//phospholipase activity;GO:0042802//identical protein binding	GO:0033007;GO:0006954//inflammatory response;GO:0042108//positive regulation of cytokine biosynthetic process;GO:0045767//regulation of anti-apoptosis;GO:0008284//positive regulation of cell proliferation;GO:0007584//response to nutrient;GO:0050673//epithelial cell proliferation;GO:0048872//homeostasis of number of cells;GO:0045765//regulation of angiogenesis;GO:0014805//smooth muscle adaptation;…	gi|62460520|ref|NP_001014912.1|/7.06738e-162/heme oxygenase 1 [Bos taurus]
gnl|UG|Bt#S27053479	164	67	34.04	14.58	-1.22324	1.00913e-09	2.90064e-08	Bos taurus protein arginine methyltransferase 2, mRNA (cDNA clone MGC:129035 IMAGE:8121249), complete cds /cds=p(43,1347) /gb=BC104629 /gi=75775259 /ug=Bt.59472 /len=1976	GO:0005667//transcription factor complex;GO:0044444//cytoplasmic part	GO:0060089;GO:0003712//transcription cofactor activity;GO:0042802//identical protein binding;GO:0035258//steroid hormone receptor binding;GO:0032813//tumor necrosis factor receptor superfamily binding;GO:0008134//transcription factor binding;GO:0016274//protein-arginine N-methyltransferase activity	GO:0016571//histone methylation;GO:0018216//peptidyl-arginine methylation;GO:0043433//negative regulation of transcription factor activity;GO:0012502//induction of programmed cell death;GO:0000082//G1/S transition of mitotic cell cycle;GO:0002376//immune system process;GO:0033143//regulation of steroid hormone receptor signaling pathway	gi|75775260|gb|AAI04630.1|/0/PRMT2 protein [Bos taurus]
gnl|UG|Bt#S56351812	535	214	111.04	46.58	-1.2533	1.8319e-29	2.02893e-27	Bos taurus jagged 1 (JAG1), mRNA /cds=p(477,4133) /gb=NM_001191178 /gi=300794234 /ug=Bt.65686 /len=5866	GO:0016021//integral to membrane	GO:0046872//metal ion binding;GO:0005102//receptor binding	GO:0016477//cell migration;GO:0045596//negative regulation of cell differentiation;GO:0044267//cellular protein metabolic process;GO:0060113//inner ear receptor cell differentiation;GO:0048646//anatomical structure formation involved in morphogenesis;GO:0042692//muscle cell differentiation;GO:0009913//epidermal cell differentiation;GO:0008593//regulation of Notch signaling pathway;GO:0045165//cel…	gi|300794235|ref|NP_001178107.1|/0/protein jagged-1 precursor [Bos taurus]
gnl|UG|Bt#S35469276	136	51	28.23	11.1	-1.34667	2.0992e-09	5.76207e-08	Bos taurus solute carrier family 7 (cationic amino acid transporter, y+ system), member 5, mRNA (cDNA clone MGC:152136 IMAGE:8397677), complete cds /cds=p(97,1614) /gb=BC126651 /gi=117306706 /ug=Bt.5528 /len=4058	GO:0031224//intrinsic to membrane;GO:0044459//plasma membrane part;GO:0044444//cytoplasmic part	GO:0015175//neutral amino acid transmembrane transporter activity;GO:0015173//aromatic amino acid transmembrane transporter activity;GO:0003823//antigen binding	GO:0019752//carboxylic acid metabolic process;GO:0015801//aromatic amino acid transport;GO:0048869;GO:0048731;GO:0002376//immune system process;GO:0015803//branched-chain aliphatic amino acid transport;GO:0006807//nitrogen compound metabolic process;GO:0007599//hemostasis	gi|27807107|ref|NP_777038.1|/0/large neutral amino acids transporter small subunit 1 [Bos taurus]
gnl|UG|Bt#S33771554	116	41	24.08	8.92	-1.43272	6.94854e-09	1.74131e-07	Bos taurus early growth response 1, mRNA (cDNA clone MGC:139820 IMAGE:8283079), complete cds /cds=p(251,1879) /gb=BC118328 /gi=109658286 /ug=Bt.54463 /len=3132	GO:0043231//intracellular membrane-bounded organelle	GO:0046914//transition metal ion binding;GO:0001071//nucleic acid binding transcription factor activity;GO:0043565//sequence-specific DNA binding;GO:0043566//structure-specific DNA binding	GO:0010332//response to gamma radiation;GO:0007178//transmembrane receptor protein serine/threonine kinase signaling pathway;GO:0072126;GO:0048168//regulation of neuronal synaptic plasticity;GO:0007610//behavior;GO:0019221//cytokine-mediated signaling pathway;GO:0030178//negative regulation of Wnt receptor signaling pathway;GO:0043434//response to peptide hormone stimulus;GO:0071398//cellular res…	gi|109658287|gb|AAI18329.1|/0/Early growth response 1 [Bos taurus]

## Sheet: Sheet3
C vs S36
Gene	RawIntensity-C	RawIntensity-S36	TPM-C	TPM-S36	log2 Ratio(C/S178)	P-Value	FDR	Description	GO Component	GO Function	GO Process	blast nr
gnl|UG|Bt#S26472295	6	73	1.25	15.49	3.63134	1.73e-05	0.000346904	Bos taurus interleukin 8, mRNA (cDNA clone MGC:129139 IMAGE:8122341), complete cds /cds=p(63,368) /gb=BC103310 /gi=73587442 /ug=Bt.49740 /len=1497	GO:0044421//extracellular region part	GO:0005125//cytokine activity;GO:0045236//CXCR chemokine receptor binding	GO:0006952//defense response;GO:0022402//cell cycle process;GO:0050927//positive regulation of positive chemotaxis;GO:0007155//cell adhesion;GO:0045069//regulation of viral genome replication;GO:0002274;GO:0030595//leukocyte chemotaxis	gi|27806863|ref|NP_776350.1|/2.82409e-32/interleukin-8 precursor [Bos taurus]
gnl|UG|Bt#S11933499	52	397	10.79	84.22	2.96447	7.33e-14	7.77e-12	Bos taurus GRO-gamma mRNA, complete cds /cds=p(67,363) /gb=U95811 /gi=2735492 /ug=Bt.610 /len=1114	GO:0044421//extracellular region part;GO:0000267//cell fraction	GO:0005125//cytokine activity	GO:0006952//defense response;GO:0002376//immune system process;GO:0009607//response to biotic stimulus;GO:0042221//response to chemical stimulus	gi|28849923|ref|NP_783631.1|/1.03e-30/growth-regulated protein homolog alpha precursor [Bos taurus]
gnl|UG|Bt#S11933002	40	244	8.3	51.76	2.64065	1.28e-13	1.28e-11	Bovine interleukin 1-alpha (IL-1-alpha) mRNA, complete cds /cds=p(56,862) /gb=M37210 /gi=163198 /ug=Bt.191 /len=2017	GO:0044421//extracellular region part;GO:0044444//cytoplasmic part	GO:0046914//transition metal ion binding;GO:0005126//cytokine receptor binding	GO:0032872//regulation of stress-activated MAPK cascade;GO:0007166//cell surface receptor linked signaling pathway;GO:0043410//positive regulation of MAPKKK cascade;GO:0006694//steroid biosynthetic process;GO:0008283//cell proliferation;GO:0006953//acute-phase response;GO:0007088//regulation of mitosis;GO:0051931;GO:0001819//positive regulation of cytokine production;GO:0007249//I-kappaB kinase/N…	gi|27806577|ref|NP_776517.1|/7.0665e-141/interleukin-1 alpha precursor [Bos taurus]
gnl|UG|Bt#S27006993	492	2464	102.12	522.72	2.35577	0	0	LB0165.CR_D03 GC_BGC-16 Bos taurus cDNA clone IMAGE:8079413, mRNA sequence /clone=IMAGE:8079413 /clone_end=5' /gb=DT816782 /gi=75748658 /ug=Bt.64582 /len=908	GO:0015935//small ribosomal subunit;GO:0031981//nuclear lumen	GO:0003676//nucleic acid binding;GO:0005198//structural molecule activity	GO:0006412//translation;GO:0019080;GO:0006810//transport;GO:0031016//pancreas development;GO:0048522;GO:0030099//myeloid cell differentiation;GO:0042254//ribosome biogenesis;GO:0009605//response to external stimulus	gi|16924231|gb|AAH17386.1|/5.26809e-77/ribosomal protein S19, partial [Homo sapiens]
gnl|UG|Bt#S31093928	93	364	19.3	77.22	2.00037	5.33e-14	5.97e-12	Bos taurus nuclear factor of kappa light polypeptide gene enhancer in B-cells inhibitor, alpha, mRNA (cDNA clone MGC:128575 IMAGE:7985554), complete cds /cds=p(113,1057) /gb=BC105484 /gi=86823903 /ug=Bt.9027 /len=1685	GO:0043234//protein complex;GO:0043231//intracellular membrane-bounded organelle;GO:0044444//cytoplasmic part;GO:0016020//membrane	GO:0008134//transcription factor binding;GO:0005048//signal sequence binding;GO:0019899//enzyme binding	GO:0042348//NF-kappaB import into nucleus;GO:0010883//regulation of lipid storage;GO:0031325//positive regulation of cellular metabolic process;GO:0051091//positive regulation of transcription factor activity;GO:0007169//transmembrane receptor protein tyrosine kinase signaling pathway;GO:0050851//antigen receptor-mediated signaling pathway;GO:0010742//macrophage derived foam cell differentiation;…	gi|114052817|ref|NP_001039333.1|/1.67995e-169/NF-kappa-B inhibitor alpha [Bos taurus]
gnl|UG|Bt#S30777570	26	94	5.4	19.94	1.88463	1.83e-10	8.4e-09	001212BMGA003021FL BMGA Bos taurus cDNA, mRNA sequence /clone_end=5' /gb=DY070408 /gi=86216995 /ug=Bt.53864 /len=2004	GO:0044421//extracellular region part	GO:0005125//cytokine activity	GO:0006952//defense response;GO:0002376//immune system process	gi|296486444|gb|DAA28557.1|/5.39018e-29/chemokine (C-X-C motif) ligand 2 [Bos taurus]
gnl|UG|Bt#S41446932	24	79	4.98	16.76	1.7508	1.75e-08	6.22e-07	Bos taurus solute carrier family 16, member 3 (monocarboxylic acid transporter 4) (SLC16A3), mRNA /cds=p(191,1576) /gb=NM_001109980 /gi=158341669 /ug=Bt.48774 /len=2374	GO:0005626//insoluble fraction;GO:0005856//cytoskeleton;GO:0016021//integral to membrane;GO:0005635//nuclear envelope	GO:0015291//secondary active transmembrane transporter activity;GO:0046943//carboxylic acid transmembrane transporter activity	GO:0032787//monocarboxylic acid metabolic process;GO:0006820//anion transport;GO:0002376//immune system process;GO:0046942//carboxylic acid transport;GO:0007599//hemostasis	gi|158341670|ref|NP_001103450.1|/0/monocarboxylate transporter 4 [Bos taurus]
gnl|UG|Bt#S36351843	69	200	14.32	42.43	1.56705	0	0	Bos taurus v-rel reticuloendotheliosis viral oncogene homolog A (avian) (RELA), mRNA /cds=p(85,1740) /gb=NM_001080242 /gi=126723253 /ug=Bt.26220 /len=2669	GO:0031981//nuclear lumen;GO:0043234//protein complex;GO:0044444//cytoplasmic part	GO:0008134//transcription factor binding;GO:0019900//kinase binding;GO:0043565//sequence-specific DNA binding;GO:0000981//sequence-specific DNA binding RNA polymerase II transcription factor activity;GO:0043168	GO:0042108//positive regulation of cytokine biosynthetic process;GO:0006357//regulation of transcription from RNA polymerase II promoter;GO:0014037//Schwann cell differentiation;GO:0043434//response to peptide hormone stimulus;GO:0051091//positive regulation of transcription factor activity;GO:0007169//transmembrane receptor protein tyrosine kinase signaling pathway;GO:0050851//antigen receptor-m…	gi|122692509|ref|NP_001073711.1|/0/transcription factor p65 [Bos taurus]
gnl|UG|Bt#S35034746	199	500	41.3	106.07	1.3608	8.5e-14	8.9e-12	Bos taurus nuclear factor, interleukin 3 regulated, mRNA (cDNA clone MGC:151767 IMAGE:8465438), complete cds /cds=p(171,1559) /gb=BC123885 /gi=115305305 /ug=Bt.27854 /len=1897	GO:0043231//intracellular membrane-bounded organelle	GO:0003677//DNA binding;GO:0003712//transcription cofactor activity;GO:0001071//nucleic acid binding transcription factor activity;GO:0005515//protein binding	GO:0006351//transcription, DNA-dependent;GO:0002376//immune system process;GO:0048511//rhythmic process	gi|115497654|ref|NP_001068708.1|/0/nuclear factor interleukin-3-regulated protein [Bos taurus]
gnl|UG|Bt#S40831234	31	76	6.43	16.12	1.32596	6.61e-06	0.000147676	Bos taurus nuclear factor of kappa light polypeptide gene enhancer in B-cells 1, mRNA (cDNA clone MGC:159793 IMAGE:8566028), complete cds /cds=p(192,3101) /gb=BC153232 /gi=157279381 /ug=Bt.60919 /len=4006	GO:0031981//nuclear lumen;GO:0043234//protein complex;GO:0044444//cytoplasmic part	GO:0001071//nucleic acid binding transcription factor activity;GO:0042802//identical protein binding;GO:0043565//sequence-specific DNA binding	GO:0032769//negative regulation of monooxygenase activity;GO:0030177//positive regulation of Wnt receptor signaling pathway;GO:0010883//regulation of lipid storage;GO:0009612//response to mechanical stimulus;GO:0051091//positive regulation of transcription factor activity;GO:0007169//transmembrane receptor protein tyrosine kinase signaling pathway;GO:0050851//antigen receptor-mediated signaling p…	gi|157279382|gb|AAI53233.1|/0/NFKB1 protein [Bos taurus]
gnl|UG|Bt#S11933395	138	338	28.64	71.7	1.32394	2.12e-13	1.97e-11	preproendothelin-1 [cattle, carotid artery endothelial cells, mRNA, 2023 nt] /cds=p(293,901) /gb=S37093 /gi=249739 /ug=Bt.59529 /len=2023	GO:0044424//intracellular part;GO:0044421//extracellular region part	GO:0031705//bombesin receptor binding	GO:0002027//regulation of heart rate;GO:0007204//elevation of cytosolic calcium ion concentration;GO:0008277//regulation of G-protein coupled receptor protein signaling pathway;GO:0055067;GO:0048609//multicellular organismal reproductive process;GO:0070555//response to interleukin-1;GO:0008284//positive regulation of cell proliferation;GO:0042044//fluid transport;GO:0002790//peptide secretion;GO:…	gi|30794314|ref|NP_851353.1|/7.87139e-108/endothelin-1 precursor [Bos taurus]
gnl|UG|Bt#S56350710	31	71	6.43	15.06	1.22783	4.13e-05	0.000736418	Bos taurus unc-93 homolog B1 (C. elegans) (UNC93B1), mRNA /cds=p(20,1837) /gb=NM_001193147 /gi=300798092 /ug=Bt.53643 /len=2279	GO:0000323//lytic vacuole;GO:0044425//membrane part;GO:0045335//phagocytic vesicle	GO:0005102//receptor binding	GO:0002478;GO:0002224//toll-like receptor signaling pathway;GO:0015031//protein transport	gi|300798093|ref|NP_001180076.1|/0/protein unc-93 homolog B1 [Bos taurus]
gnl|UG|Bt#S35034910	381	868	79.08	184.14	1.21942	4.98e-13	4.06e-11	Bos taurus jun oncogene, mRNA (cDNA clone MGC:143088 IMAGE:8228459), complete cds /cds=p(267,1178) /gb=BC123753 /gi=115304968 /ug=Bt.11159 /len=1998	GO:0031981//nuclear lumen;GO:0043234//protein complex;GO:0000785//chromatin;GO:0044444//cytoplasmic part	GO:0003712//transcription cofactor activity;GO:0043566//structure-specific DNA binding;GO:0005099//Ras GTPase activator activity;GO:0042802//identical protein binding;GO:0043565//sequence-specific DNA binding;GO:0046983//protein dimerization activity;GO:0000981//sequence-specific DNA binding RNA polymerase II transcription factor activity;GO:0046332//SMAD binding	GO:0001935//endothelial cell proliferation;GO:0007178//transmembrane receptor protein serine/threonine kinase signaling pathway;GO:0008284//positive regulation of cell proliferation;GO:0009628//response to abiotic stimulus;GO:0043065//positive regulation of apoptosis;GO:0042391//regulation of membrane potential;GO:0051100//negative regulation of binding;GO:0001933//negative regulation of protein …	gi|118150774|ref|NP_001071295.1|/4.68867e-129/transcription factor AP-1 [Bos taurus]
gnl|UG|Bt#S35034754	91	202	18.89	42.85	1.18167	1.59e-11	8.32e-10	Bos taurus calcium channel, voltage-dependent, beta 3 subunit, mRNA (cDNA clone MGC:143077 IMAGE:8227432), complete cds /cds=p(182,1636) /gb=BC123784 /gi=115305289 /ug=Bt.5478 /len=2702	GO:0034704//calcium channel complex;GO:0044459//plasma membrane part;GO:0044444//cytoplasmic part	GO:0005245//voltage-gated calcium channel activity;GO:0005488//binding	GO:0007267//cell-cell signaling;GO:0006816//calcium ion transport;GO:0050851//antigen receptor-mediated signaling pathway;GO:0032412;GO:0006935//chemotaxis;GO:0042391//regulation of membrane potential	gi|125987801|sp|Q9MZL3.2|CACB3_BOVIN/0/RecName: Full=Voltage-dependent L-type calcium channel subunit beta-3; Short=CAB3; AltName: Full=Calcium channel voltage-dependent subunit beta 3
gnl|UG|Bt#S38795441	51	107	10.59	22.7	1.09999	3.77e-06	8.93e-05	Bos taurus misshapen-like kinase 1 (zebrafish), mRNA (cDNA clone MGC:155265 IMAGE:8497624), complete cds /cds=p(203,4135) /gb=BC146263 /gi=148877308 /ug=Bt.54709 /len=4916	GO:0044424//intracellular part	GO:0030695//GTPase regulator activity;GO:0004672//protein kinase activity;GO:0032559	GO:0043383//negative T cell selection;GO:0000165//MAPKKK cascade;GO:0019222//regulation of metabolic process;GO:0006796//phosphate metabolic process;GO:0006464//protein modification process	gi|150247103|ref|NP_001092846.1|/0/misshapen-like kinase 1 [Bos taurus]
gnl|UG|Bt#S53095019	99	195	20.55	41.37	1.00945	5.7e-09	2.21e-07	Bos taurus SHC (Src homology 2 domain containing) transforming protein 1 (SHC1), nuclear gene encoding mitochondrial protein, transcript variant 1, mRNA /cds=p(195,1946) /gb=NM_001164061 /gi=255759964 /ug=Bt.4279 /len=3470	GO:0016020//membrane;GO:0043234//protein complex;GO:0044429//mitochondrial part	GO:0030674//protein binding, bridging;GO:0070851//growth factor receptor binding;GO:0008289//lipid binding	GO:0007599//hemostasis;GO:0006275//regulation of DNA replication;GO:0007155//cell adhesion;GO:0008283//cell proliferation;GO:0048513//organ development;GO:0007169//transmembrane receptor protein tyrosine kinase signaling pathway;GO:0030036//actin cytoskeleton organization;GO:0007264//small GTPase mediated signal transduction;GO:0010469//regulation of receptor activity;GO:0002376//immune system pr…	gi|255759965|ref|NP_001157533.1|/0/SHC-transforming protein 1 isoform a [Bos taurus]
gnl|UG|Bt#S26987910	148	291	30.72	61.73	1.00679	1.19e-12	8.4e-11	Bos taurus N-myc downstream regulated 1, mRNA (cDNA clone MGC:127533 IMAGE:7949161), complete cds /cds=p(143,1297) /gb=BC103346 /gi=74354736 /ug=Bt.1537 /len=3026	GO:0005856//cytoskeleton;GO:0016020//membrane;GO:0043231//intracellular membrane-bounded organelle	GO:0005488//binding	GO:0002274;GO:0010035//response to inorganic substance	gi|78042480|ref|NP_001030181.1|/0/protein NDRG1 [Bos taurus]
gnl|UG|Bt#S33771554	116	47	24.08	9.97	-1.27217	9.71e-08	3.08e-06	Bos taurus early growth response 1, mRNA (cDNA clone MGC:139820 IMAGE:8283079), complete cds /cds=p(251,1879) /gb=BC118328 /gi=109658286 /ug=Bt.54463 /len=3132	GO:0043231//intracellular membrane-bounded organelle	GO:0046914//transition metal ion binding;GO:0001071//nucleic acid binding transcription factor activity;GO:0043565//sequence-specific DNA binding;GO:0043566//structure-specific DNA binding	GO:0010332//response to gamma radiation;GO:0007178//transmembrane receptor protein serine/threonine kinase signaling pathway;GO:0072126;GO:0048168//regulation of neuronal synaptic plasticity;GO:0007610//behavior;GO:0019221//cytokine-mediated signaling pathway;GO:0030178//negative regulation of Wnt receptor signaling pathway;GO:0043434//response to peptide hormone stimulus;GO:0071398//cellular res…	gi|109658287|gb|AAI18329.1|/0/Early growth response 1 [Bos taurus]

## Sheet: Sheet4
S56 vs S36
Gene	RawIntensity-S56	RawIntensity-S36	TPM-S56	TPM-S36	log2 Ratio(S56/S36)	P-Value	FDR	Description	GO Component	GO Function	GO Process	blast nr
gnl|UG|Bt#S36139602	4	29	0.83	6.15	2.8894	5.25958e-05	0.000406762	Bos taurus ephrin-B1 (EFNB1), mRNA, complete cds /cds=p(751,1791) /gb=BT029857 /gi=120419471 /ug=Bt.56346 /len=2511	GO:0043231//intracellular membrane-bounded organelle;GO:0016021//integral to membrane;GO:0000267//cell fraction	GO:0005102//receptor binding	GO:0048869;GO:0048731;GO:0001667//ameboidal cell migration;GO:0006935//chemotaxis;GO:0007169//transmembrane receptor protein tyrosine kinase signaling pathway;GO:0042098//T cell proliferation;GO:0007154//cell communication;GO:0009790//embryo development	gi|122692477|ref|NP_001073768.1|/3.81106e-171/ephrin-B1 precursor [Bos taurus]
gnl|UG|Bt#S36135001	37	137	7.67	29.06	1.92174	2.24044e-13	6.45083e-12	PREDICTED: Bos taurus protein kinase D2 (PRKD2), mRNA /cds=p(49,2427) /gb=XM_001251451 /gi=297462026 /ug=Bt.21189 /len=2669	GO:0043231//intracellular membrane-bounded organelle	GO:0043169//cation binding;GO:0004674//protein serine/threonine kinase activity;GO:0032559	GO:0006468//protein phosphorylation;GO:0050851//antigen receptor-mediated signaling pathway	gi|296477575|gb|DAA19690.1|/0/protein kinase D2 [Bos taurus]
gnl|UG|Bt#S40977562	24	84	4.98	17.82	1.83928	2.03914e-09	3.03338e-08	Bos taurus cDNA clone IMAGE:8300346 /gb=BC149343 /gi=157743206 /ug=Bt.471 /len=3777	GO:0016021//integral to membrane;GO:0044421//extracellular region part	GO:0046872//metal ion binding;GO:0004872//receptor activity	GO:0030194//positive regulation of blood coagulation;GO:0010212//response to ionizing radiation;GO:0002376//immune system process;GO:0002237//response to molecule of bacterial origin;GO:0007275//multicellular organismal development;GO:0022414//reproductive process;GO:0010543	gi|262073110|ref|NP_001159994.1|/0/thrombomodulin precursor [Bos taurus]
gnl|UG|Bt#S27561398	11	37	2.28	7.85	1.78366	0.00010406	0.000749365	PREDICTED: Bos taurus DNA-dependent protein kinase catalytic subunit-like, transcript variant 7 (PRKDC), mRNA /cds=p(1,12375) /gb=XM_874222 /gi=297460762 /ug=Bt.11314 /len=12954	GO:0031981//nuclear lumen;GO:0043234//protein complex	GO:0005515//protein binding;GO:0003676//nucleic acid binding;GO:0004674//protein serine/threonine kinase activity;GO:0032559	GO:0032868//response to insulin stimulus;GO:0000726;GO:0007417//central nervous system development;GO:0031647//regulation of protein stability;GO:0016447//somatic recombination of immunoglobulin gene segments;GO:0003006//developmental process involved in reproduction;GO:0009952//anterior/posterior pattern formation;GO:0030183//B cell differentiation;GO:0006468//protein phosphorylation;GO:0002681;…	gi|119906417|ref|XP_879315.2|/0/PREDICTED: DNA-dependent protein kinase catalytic subunit isoform 7 [Bos taurus]
gnl|UG|Bt#S17480716	15	48	3.11	10.18	1.71075	1.63833e-05	0.000139499	CES005246 Bos taurus skin cDNA library Bos taurus cDNA clone CCL005246 5', mRNA sequence /clone=CCL005246 /clone_end=5' /gb=CF763856 /gi=37713074 /ug=Bt.68557 /len=690	GO:0005626//insoluble fraction;GO:0043231//intracellular membrane-bounded organelle;GO:0016021//integral to membrane	GO:0004872//receptor activity;GO:0042802//identical protein binding;GO:0030246//carbohydrate binding	GO:0001909//leukocyte mediated cytotoxicity;GO:0007165//signal transduction	gi|359065947|ref|XP_003586183.1|/4.3081e-74/PREDICTED: C-type lectin domain family 2 member A-like [Bos taurus]
gnl|UG|Bt#S31093928	123	364	25.5	77.22	1.59848	0	0	Bos taurus nuclear factor of kappa light polypeptide gene enhancer in B-cells inhibitor, alpha, mRNA (cDNA clone MGC:128575 IMAGE:7985554), complete cds /cds=p(113,1057) /gb=BC105484 /gi=86823903 /ug=Bt.9027 /len=1685	GO:0043234//protein complex;GO:0043231//intracellular membrane-bounded organelle;GO:0044444//cytoplasmic part;GO:0016020//membrane	GO:0008134//transcription factor binding;GO:0005048//signal sequence binding;GO:0019899//enzyme binding	GO:0042348//NF-kappaB import into nucleus;GO:0010883//regulation of lipid storage;GO:0031325//positive regulation of cellular metabolic process;GO:0051091//positive regulation of transcription factor activity;GO:0007169//transmembrane receptor protein tyrosine kinase signaling pathway;GO:0050851//antigen receptor-mediated signaling pathway;GO:0010742//macrophage derived foam cell differentiation;…	gi|114052817|ref|NP_001039333.1|/1.67995e-169/NF-kappa-B inhibitor alpha [Bos taurus]
gnl|UG|Bt#S34286983	22	65	4.56	13.79	1.59652	1.7134e-06	1.72562e-05	Bos taurus c-src tyrosine kinase, mRNA (cDNA clone MGC:142896 IMAGE:8310356), complete cds /cds=p(291,1643) /gb=BC120437 /gi=111307575 /ug=Bt.20371 /len=2105	GO:0005815//microtubule organizing center;GO:0030054//cell junction;GO:0043231//intracellular membrane-bounded organelle	GO:0019902//phosphatase binding;GO:0004713//protein tyrosine kinase activity;GO:0032559	GO:0006796//phosphate metabolic process;GO:0007169//transmembrane receptor protein tyrosine kinase signaling pathway;GO:0050851//antigen receptor-mediated signaling pathway;GO:0007599//hemostasis;GO:0008283//cell proliferation;GO:0031294;GO:0006464//protein modification process	gi|301775210|ref|XP_002923022.1|/0/PREDICTED: tyrosine-protein kinase CSK-like [Ailuropoda melanoleuca]
gnl|UG|Bt#S56351533	18	51	3.73	10.82	1.53645	3.90528e-05	0.000307932	Bos taurus ring finger protein 216 (RNF216), mRNA /cds=p(187,2796) /gb=NM_001193258 /gi=300795131 /ug=Bt.43745 /len=3278	GO:0031981//nuclear lumen	GO:0046914//transition metal ion binding;GO:0003824//catalytic activity	GO:0012501//programmed cell death;GO:0006511//ubiquitin-dependent protein catabolic process;GO:0032479;GO:0000209//protein polyubiquitination;GO:0050688//regulation of defense response to virus	gi|300795132|ref|NP_001180187.1|/0/E3 ubiquitin-protein ligase RNF216 [Bos taurus]
gnl|UG|Bt#S12072483	56	153	11.61	32.46	1.4833	2.90234e-12	6.12605e-11	Bos taurus phosphoinositide-3-kinase, regulatory subunit 2 (beta) (PIK3R2), mRNA /cds=p(498,2672) /gb=NM_174576 /gi=110347581 /ug=Bt.515 /len=3705	GO:0043234//protein complex;GO:0044444//cytoplasmic part	GO:0008047//enzyme activator activity;GO:0005488//binding;GO:0019207//kinase regulator activity;GO:0035004//phosphatidylinositol 3-kinase activity	GO:0019222//regulation of metabolic process;GO:0048017//inositol lipid-mediated signaling;GO:0007169//transmembrane receptor protein tyrosine kinase signaling pathway;GO:0006916//anti-apoptosis;GO:0050851//antigen receptor-mediated signaling pathway;GO:0009966//regulation of signal transduction;GO:0007599//hemostasis;GO:0016310//phosphorylation;GO:0031294	gi|27807041|ref|NP_777001.1|/0/phosphatidylinositol 3-kinase regulatory subunit beta [Bos taurus]
gnl|UG|Bt#S39546883	53	135	10.99	28.64	1.38184	5.0524e-10	8.09118e-09	Bos taurus dual specificity phosphatase 7, mRNA (cDNA clone MGC:142957 IMAGE:8315396), complete cds /cds=p(331,1437) /gb=BC148065 /gi=151553634 /ug=Bt.3312 /len=3159	GO:0031981//nuclear lumen;GO:0044444//cytoplasmic part	GO:0005488//binding;GO:0008138//protein tyrosine/serine/threonine phosphatase activity	GO:0006470//protein dephosphorylation;GO:0000165//MAPKKK cascade;GO:0002224//toll-like receptor signaling pathway;GO:0007169//transmembrane receptor protein tyrosine kinase signaling pathway;GO:0043405//regulation of MAP kinase activity	gi|238231449|ref|NP_001094764.2|/0/dual specificity protein phosphatase 7 [Bos taurus]
gnl|UG|Bt#S30777570	37	94	7.67	19.94	1.37837	2.33608e-07	2.683e-06	001212BMGA003021FL BMGA Bos taurus cDNA, mRNA sequence /clone_end=5' /gb=DY070408 /gi=86216995 /ug=Bt.53864 /len=2004	GO:0044421//extracellular region part	GO:0005125//cytokine activity	GO:0006952//defense response;GO:0002376//immune system process	gi|296486444|gb|DAA28557.1|/5.39018e-29/chemokine (C-X-C motif) ligand 2 [Bos taurus]
gnl|UG|Bt#S24272689	35	88	7.26	18.67	1.36268	7.06318e-07	7.52632e-06	PREDICTED: Bos taurus SIX homeobox 1 (SIX1), mRNA /cds=p(1,1455) /gb=XM_588692 /gi=297459707 /ug=Bt.47753 /len=3034	GO:0031981//nuclear lumen;GO:0043234//protein complex	GO:0001071//nucleic acid binding transcription factor activity;GO:0043565//sequence-specific DNA binding	GO:0006357//regulation of transcription from RNA polymerase II promoter;GO:0014706//striated muscle tissue development;GO:0048534;GO:0003156//regulation of organ formation;GO:0050767//regulation of neurogenesis;GO:0048754//branching morphogenesis of a tube;GO:0042471//ear morphogenesis;GO:0035270//endocrine system development;GO:0033365//protein localization to organelle;GO:0014812//muscle cell m…	gi|119902749|ref|XP_588692.2|/0/PREDICTED: homeobox protein SIX1 [Bos taurus]
gnl|UG|Bt#S30930466	25	62	5.18	13.15	1.34404	3.98248e-05	0.000313421	Bos taurus virus-induced signaling adapter, mRNA (cDNA clone MGC:137656 IMAGE:8177598), complete cds /cds=p(85,1647) /gb=BC112824 /gi=86438387 /ug=Bt.45349 /len=2843	GO:0031966//mitochondrial membrane	GO:0060089;GO:0019904//protein domain specific binding;GO:0019900//kinase binding	GO:0001961//positive regulation of cytokine-mediated signaling pathway;GO:0032722//positive regulation of chemokine production;GO:0002253//activation of immune response;GO:0032481//positive regulation of type I interferon production;GO:0050691//regulation of defense response to virus by host;GO:0001932//regulation of protein phosphorylation;GO:0007249//I-kappaB kinase/NF-kappaB cascade;GO:0000060…	gi|114051083|ref|NP_001040085.1|/0/mitochondrial antiviral-signaling protein [Bos taurus]
gnl|UG|Bt#S12065966	193	474	40.02	100.56	1.32926	5.06262e-14	1.70061e-12	Bos taurus beta-1,4-galactosyltransferase mRNA, partial cds /cds=p(1,990) /gb=AF515786 /gi=21450878 /ug=Bt.5141 /len=3766	GO:0005911//cell-cell junction;GO:0000139//Golgi membrane;GO:0009986//cell surface;GO:0031224//intrinsic to membrane;GO:0005903//brush border;GO:0030312//external encapsulating structure;GO:0031985//Golgi cisterna	GO:0035250//UDP-galactosyltransferase activity;GO:0042802//identical protein binding;GO:0043169//cation binding;GO:0015631//tubulin binding	GO:0001525//angiogenesis;GO:0003006//developmental process involved in reproduction;GO:0048732//gland development;GO:0001763//morphogenesis of a branching structure;GO:0022603//regulation of anatomical structure morphogenesis;GO:0035036//sperm-egg recognition;GO:0006487//protein N-linked glycosylation;GO:0019318//hexose metabolic process;GO:0006954//inflammatory response;GO:0050679//positive regu…	gi|116241263|sp|P08037.3|B4GT1_BOVIN/0/RecName: Full=Beta-1,4-galactosyltransferase 1; Short=Beta-1,4-GalTase 1; Short=Beta4Gal-T1; Short=b4Gal-T1; AltName: Full=UDP-Gal:beta-GlcNAc beta-1,4-galactosyltransferase 1; AltName: Full=UDP-galactose:beta-N-acetylglucosamine beta-1,4-galactosyltransferase 1; Includes: RecName: Full=Lactose synthase A protein; Includes: RecName: Full=N-acetyllactosamine …
gnl|UG|Bt#S39546003	63	153	13.06	32.46	1.31351	1.92677e-10	3.24604e-09	Bos taurus similar to promyelocytic leukemia protein, mRNA (cDNA clone IMAGE:8232363), partial cds /cds=p(1,2474) /gb=BC149786 /gi=151555976 /ug=Bt.12638 /len=2835	GO:0034399//nuclear periphery;GO:0016604//nuclear body;GO:0005635//nuclear envelope;GO:0000267//cell fraction;GO:0005789//endoplasmic reticulum membrane	GO:0003712//transcription cofactor activity;GO:0042802//identical protein binding;GO:0032182//small conjugating protein binding;GO:0046914//transition metal ion binding;GO:0046983//protein dimerization activity;GO:0019899//enzyme binding	GO:0050691//regulation of defense response to virus by host;GO:0007346//regulation of mitotic cell cycle;GO:0032055//negative regulation of translation in response to stress;GO:0030575;GO:0022402//cell cycle process;GO:0016049//cell growth;GO:0007004//telomere maintenance via telomerase;GO:0006874//cellular calcium ion homeostasis;GO:0019221//cytokine-mediated signaling pathway;GO:0008630//DNA da…	gi|151555977|gb|AAI49787.1|/0/LOC100138545 protein [Bos taurus]
gnl|UG|Bt#S38432933	32	77	6.63	16.34	1.30133	7.83786e-06	7.04385e-05	Bos taurus sphingosine-1-phosphate lyase 1, mRNA (cDNA clone MGC:140361 IMAGE:8188064), complete cds /cds=p(172,1878) /gb=BC140468 /gi=146186518 /ug=Bt.14347 /len=4270	GO:0031227//intrinsic to endoplasmic reticulum membrane	GO:0048037//cofactor binding;GO:0016832//aldehyde-lyase activity	GO:0008202//steroid metabolic process;GO:0012501//programmed cell death;GO:0001667//ameboidal cell migration;GO:0043436;GO:0048534;GO:0008406//gonad development;GO:0022602//ovulation cycle process;GO:0007169//transmembrane receptor protein tyrosine kinase signaling pathway;GO:0009887//organ morphogenesis;GO:0030154//cell differentiation;GO:0048232//male gamete generation;GO:0046519;GO:0035264//mu…	gi|147899290|ref|NP_001091522.1|/0/sphingosine-1-phosphate lyase 1 [Bos taurus]
gnl|UG|Bt#S11933395	143	338	29.65	71.7	1.27394	0	0	preproendothelin-1 [cattle, carotid artery endothelial cells, mRNA, 2023 nt] /cds=p(293,901) /gb=S37093 /gi=249739 /ug=Bt.59529 /len=2023	GO:0044424//intracellular part;GO:0044421//extracellular region part	GO:0031705//bombesin receptor binding	GO:0002027//regulation of heart rate;GO:0007204//elevation of cytosolic calcium ion concentration;GO:0008277//regulation of G-protein coupled receptor protein signaling pathway;GO:0055067;GO:0048609//multicellular organismal reproductive process;GO:0070555//response to interleukin-1;GO:0008284//positive regulation of cell proliferation;GO:0042044//fluid transport;GO:0002790//peptide secretion;GO:…	gi|30794314|ref|NP_851353.1|/7.87139e-108/endothelin-1 precursor [Bos taurus]
gnl|UG|Bt#S51841278	559	1267	115.9	268.79	1.2136	2.91544e-13	7.99063e-12	Bos taurus transforming growth factor, beta receptor II (70/80kDa) (TGFBR2), mRNA /cds=p(231,1934) /gb=NM_001159566 /gi=227116279 /ug=Bt.1789 /len=4280	GO:0009986//cell surface;GO:0044459//plasma membrane part;GO:0043235//receptor complex;GO:0016021//integral to membrane;GO:0044444//cytoplasmic part	GO:0030247//polysaccharide binding;GO:0005160//transforming growth factor beta receptor binding;GO:0032559;GO:0005024//transforming growth factor beta receptor activity;GO:0019901//protein kinase binding;GO:0019838//growth factor binding;GO:0043169//cation binding	GO:0048704//embryonic skeletal system morphogenesis;GO:0007178//transmembrane receptor protein serine/threonine kinase signaling pathway;GO:0008284//positive regulation of cell proliferation;GO:0033993//response to lipid;GO:0002517//T cell tolerance induction;GO:0002513//tolerance induction to self antigen;GO:0006897//endocytosis;GO:0001773//myeloid dendritic cell activation;GO:0022612//gland mor…	gi|227116280|ref|NP_001153038.1|/0/TGF-beta receptor type-2 precursor [Bos taurus]
gnl|UG|Bt#S12069930	40	89	8.29	18.88	1.18741	7.54822e-06	6.79463e-05	Bos taurus EP4 receptor mRNA, complete cds /cds=p(6,1484) /gb=AF539403 /gi=22536173 /ug=Bt.9662 /len=2829	GO:0031224//intrinsic to membrane	GO:0004955//prostaglandin receptor activity	GO:0001503//ossification;GO:0007188//G-protein signaling, coupled to cAMP nucleotide second messenger;GO:0002376//immune system process	gi|27807065|ref|NP_777014.1|/0/prostaglandin E2 receptor EP4 subtype [Bos taurus]
gnl|UG|Bt#S55357385	177	377	36.7	79.98	1.12386	0	0	Bos taurus interleukin-1 receptor-associated kinase I transcript variant 1 (IRAK1) mRNA, complete cds /cds=p(14,2170) /gb=GU183133 /gi=289429422 /ug=Bt.5221 /len=3240	GO:0031090//organelle membrane;GO:0005626//insoluble fraction;GO:0043235//receptor complex;GO:0044444//cytoplasmic part	GO:0019787//small conjugating protein ligase activity;GO:0032559;GO:0005126//cytokine receptor binding;GO:0004702//receptor signaling protein serine/threonine kinase activity;GO:0042802//identical protein binding;GO:0046983//protein dimerization activity	GO:0006461//protein complex assembly;GO:0006357//regulation of transcription from RNA polymerase II promoter;GO:0008284//positive regulation of cell proliferation;GO:0051091//positive regulation of transcription factor activity;GO:0007169//transmembrane receptor protein tyrosine kinase signaling pathway;GO:0043406//positive regulation of MAP kinase activity;GO:0043433//negative regulation of tran…	gi|95006987|ref|NP_001035645.1|/0/interleukin-1 receptor-associated kinase 1 [Bos taurus]
gnl|UG|Bt#S38753927	82	173	17	36.7	1.11025	3.03284e-09	4.42398e-08	Bos taurus mitogen-activated protein kinase kinase 4, mRNA (cDNA clone MGC:140244 IMAGE:8176182), complete cds /cds=p(62,1300) /gb=BC142195 /gi=148745243 /ug=Bt.23717 /len=3848	GO:0043231//intracellular membrane-bounded organelle;GO:0030425//dendrite;GO:0043025//neuronal cell body;GO:0030424//axon;GO:0044444//cytoplasmic part	GO:0004708//MAP kinase kinase activity;GO:0019901//protein kinase binding;GO:0032559	GO:0007166//cell surface receptor linked signaling pathway;GO:0006275//regulation of DNA replication;GO:0009612//response to mechanical stimulus;GO:0002224//toll-like receptor signaling pathway;GO:0000187//activation of MAPK activity;GO:0043065//positive regulation of apoptosis	gi|149642561|ref|NP_001092508.1|/0/dual specificity mitogen-activated protein kinase kinase 4 [Bos taurus]
gnl|UG|Bt#S11933002	118	244	24.47	51.76	1.08082	5.19252e-12	1.05039e-10	Bovine interleukin 1-alpha (IL-1-alpha) mRNA, complete cds /cds=p(56,862) /gb=M37210 /gi=163198 /ug=Bt.191 /len=2017	GO:0044421//extracellular region part;GO:0044444//cytoplasmic part	GO:0046914//transition metal ion binding;GO:0005126//cytokine receptor binding	GO:0032872//regulation of stress-activated MAPK cascade;GO:0007166//cell surface receptor linked signaling pathway;GO:0043410//positive regulation of MAPKKK cascade;GO:0006694//steroid biosynthetic process;GO:0008283//cell proliferation;GO:0006953//acute-phase response;GO:0007088//regulation of mitosis;GO:0051931;GO:0001819//positive regulation of cytokine production;GO:0007249//I-kappaB kinase/N…	gi|27806577|ref|NP_776517.1|/7.0665e-141/interleukin-1 alpha precursor [Bos taurus]
gnl|UG|Bt#S27075406	1245	2482	258.14	526.54	1.02839	3.91776e-12	8.14451e-11	1437440 MARC 7BOV Bos taurus cDNA 5', mRNA sequence /clone_end=5' /gb=DT884267 /gi=75864630 /ug=Bt.15528 /len=607	GO:0044424//intracellular part;GO:0044421//extracellular region part	GO:0005102//receptor binding;GO:0016863//intramolecular oxidoreductase activity, transposing C=C bonds;GO:0016862//intramolecular oxidoreductase activity, interconverting keto- and enol-groups	GO:0001934//positive regulation of protein phosphorylation;GO:0043410//positive regulation of MAPKKK cascade;GO:0010467//gene expression;GO:0006693//prostaglandin metabolic process;GO:0009968//negative regulation of signal transduction;GO:0030888//regulation of B cell proliferation;GO:0007050//cell cycle arrest;GO:0008284//positive regulation of cell proliferation;GO:0006915//apoptosis;GO:0006935…	gi|75812914|ref|NP_001028780.1|/7.83186e-60/macrophage migration inhibitory factor [Bos taurus]
gnl|UG|Bt#S39546112	289	574	59.92	121.77	1.02305	0	0	Bos taurus signal-regulatory protein alpha, mRNA (cDNA clone IMAGE:8115519), complete cds /cds=p(119,874) /gb=BC149255 /gi=151555776 /ug=Bt.64590 /len=3200	GO:0016021//integral to membrane	GO:0004871//signal transducer activity;GO:0051219//phosphoprotein binding;GO:0019904//protein domain specific binding	GO:0045807//positive regulation of endocytosis;GO:0006909//phagocytosis;GO:0048870//cell motility;GO:0034330;GO:0030036//actin cytoskeleton organization;GO:0002376//immune system process;GO:0007599//hemostasis;GO:0031589//cell-substrate adhesion	gi|151555777|gb|AAI49256.1|/7.32569e-130/SIRPA protein [Bos taurus]
gnl|UG|Bt#S33771568	67	131	13.89	27.79	1.00052	2.18138e-06	2.16008e-05	Bos taurus membrane protein, palmitoylated 1, 55kDa, mRNA (cDNA clone MGC:139660 IMAGE:8281042), complete cds /cds=p(135,1535) /gb=BC118256 /gi=109658258 /ug=Bt.12870 /len=2032	GO:0005626//insoluble fraction;GO:0005856//cytoskeleton;GO:0016021//integral to membrane;GO:0005902//microvillus	GO:0005488//binding;GO:0016776//phosphotransferase activity, phosphate group as acceptor	GO:0002688;GO:0023052//signaling	gi|115497508|ref|NP_001068952.1|/0/55 kDa erythrocyte membrane protein [Bos taurus]
gnl|UG|Bt#S12073045	1117	543	231.6	115.19	-1.00762	3.96384e-43	2.93769e-41	Bos taurus hypoxia inducible factor 1, alpha subunit (basic helix-loop-helix transcription factor) (HIF1A), mRNA /cds=p(280,2751) /gb=NM_174339 /gi=117935054 /ug=Bt.4184 /len=3956	GO:0031981//nuclear lumen;GO:0043234//protein complex;GO:0019861//flagellum	GO:0060089;GO:0003677//DNA binding;GO:0046983//protein dimerization activity;GO:0000981//sequence-specific DNA binding RNA polymerase II transcription factor activity;GO:0019899//enzyme binding;GO:0031072//heat shock protein binding	GO:0033483;GO:0002246//wound healing involved in inflammatory response;GO:0001935//endothelial cell proliferation;GO:0006915//apoptosis;GO:0006357//regulation of transcription from RNA polymerase II promoter;GO:0001701//in utero embryonic development;GO:0045765//regulation of angiogenesis;GO:0032787//monocarboxylic acid metabolic process;GO:0009967//positive regulation of signal transduction;GO:0…	gi|117935055|ref|NP_776764.2|/0/hypoxia-inducible factor 1-alpha [Bos taurus]
gnl|UG|Bt#S35034754	419	202	86.88	42.85	-1.01973	1.74698e-17	7.21808e-16	Bos taurus calcium channel, voltage-dependent, beta 3 subunit, mRNA (cDNA clone MGC:143077 IMAGE:8227432), complete cds /cds=p(182,1636) /gb=BC123784 /gi=115305289 /ug=Bt.5478 /len=2702	GO:0034704//calcium channel complex;GO:0044459//plasma membrane part;GO:0044444//cytoplasmic part	GO:0005245//voltage-gated calcium channel activity;GO:0005488//binding	GO:0007267//cell-cell signaling;GO:0006816//calcium ion transport;GO:0050851//antigen receptor-mediated signaling pathway;GO:0032412;GO:0006935//chemotaxis;GO:0042391//regulation of membrane potential	gi|125987801|sp|Q9MZL3.2|CACB3_BOVIN/0/RecName: Full=Voltage-dependent L-type calcium channel subunit beta-3; Short=CAB3; AltName: Full=Calcium channel voltage-dependent subunit beta 3
gnl|UG|Bt#S29313058	106	50	21.98	10.61	-1.05077	1.21742e-05	0.000106008	Hw_loin_56_050811_C09 Bos taurus CF-24-HW loin cDNA library Bos taurus cDNA, mRNA sequence /gb=DV797866 /gi=82650781 /ug=Bt.65257 /len=1303	GO:0043231//intracellular membrane-bounded organelle;GO:0005737//cytoplasm	GO:0019899//enzyme binding;GO:0005048//signal sequence binding;GO:0008134//transcription factor binding	GO:0031325//positive regulation of cellular metabolic process;GO:0045596//negative regulation of cell differentiation;GO:0042994//cytoplasmic sequestering of transcription factor;GO:0006355//regulation of transcription, DNA-dependent;GO:0008283//cell proliferation;GO:0070423;GO:0043331//response to dsRNA;GO:0002237//response to molecule of bacterial origin;GO:0010876;GO:0008593//regulation of Not…	gi|355778522|gb|EHH63558.1|/2.94791e-67/hypothetical protein EGM_16550, partial [Macaca fascicularis]
gnl|UG|Bt#S11932490	157	74	32.55	15.7	-1.05189	9.52476e-08	1.15323e-06	Bovine CLG mRNA for collagenase /cds=p(12,1421) /gb=X58256 /gi=259 /ug=Bt.3417 /len=2025	GO:0031012//extracellular matrix	GO:0004175//endopeptidase activity;GO:0046914//transition metal ion binding	GO:0007599//hemostasis;GO:0019538//protein metabolic process;GO:0051704;GO:0002376//immune system process;GO:0032963//collagen metabolic process	gi|27806541|ref|NP_776537.1|/0/interstitial collagenase precursor [Bos taurus]
gnl|UG|Bt#S29296479	246	111	51.01	23.55	-1.11505	2.4104e-12	5.18707e-11	Hw_Fat_52_B05 Bos taurus CF-24-HW fat cDNA library Bos taurus cDNA, mRNA sequence /gb=DV781287 /gi=82634163 /ug=Bt.1411 /len=1353	GO:0031981//nuclear lumen;GO:0043005//neuron projection;GO:0012505//endomembrane system;GO:0031306//intrinsic to mitochondrial outer membrane	GO:0046983//protein dimerization activity;GO:0042802//identical protein binding	GO:0000737//DNA catabolic process, endonucleolytic;GO:0009612//response to mechanical stimulus;GO:0010629//negative regulation of gene expression;GO:0002252;GO:0012502//induction of programmed cell death;GO:0006950//response to stress;GO:0042391//regulation of membrane potential;GO:0007006//mitochondrial membrane organization;GO:0016568//chromatin modification;GO:0043066//negative regulation of a…	gi|115496752|ref|NP_001069834.1|/1.45729e-16/BCL2/adenovirus E1B 19 kDa protein-interacting protein 3 [Bos taurus]
gnl|UG|Bt#S33852533	112	50	23.22	10.61	-1.12994	1.83374e-06	1.83674e-05	Bos taurus rogdi homolog (Drosophila), mRNA (cDNA clone MGC:140572 IMAGE:8272055), complete cds /cds=p(30,893) /gb=BC118375 /gi=109939952 /ug=Bt.7385 /len=1417	GO:0044464//cell part	-	GO:0048534;GO:0008283//cell proliferation	gi|115495813|ref|NP_001068920.1|/1.48961e-152/protein rogdi homolog [Bos taurus]
gnl|UG|Bt#S25049522	101	45	20.94	9.55	-1.13269	5.68434e-06	5.24833e-05	Bos taurus proteasome (prosome, macropain) activator subunit 1 (PA28 alpha) (PSME1), mRNA /cds=p(117,866) /gb=NM_001024509 /gi=91680534 /ug=Bt.52452 /len=1116	GO:0022624	GO:0061135;GO:0005488//binding	GO:0010952//positive regulation of peptidase activity;GO:0019882//antigen processing and presentation;GO:0043161//proteasomal ubiquitin-dependent protein catabolic process;GO:0051320;GO:0007050//cell cycle arrest;GO:0016070//RNA metabolic process;GO:0051439//regulation of ubiquitin-protein ligase activity involved in mitotic cell cycle;GO:0006520//cellular amino acid metabolic process;GO:0006915/…	gi|91680535|ref|NP_001019680.2|/9.3977e-117/proteasome activator complex subunit 1 [Bos taurus]
gnl|UG|Bt#S35034787	137	61	28.41	12.94	-1.13456	1.19205e-07	1.42864e-06	Bos taurus activating transcription factor 1, mRNA (cDNA clone MGC:143110 IMAGE:8283354), complete cds /cds=p(269,1081) /gb=BC123855 /gi=115305225 /ug=Bt.6860 /len=2492	GO:0031981//nuclear lumen;GO:0043234//protein complex	GO:0000981//sequence-specific DNA binding RNA polymerase II transcription factor activity;GO:0046983//protein dimerization activity;GO:0043565//sequence-specific DNA binding	GO:0006275//regulation of DNA replication;GO:0006357//regulation of transcription from RNA polymerase II promoter;GO:0006461//protein complex assembly;GO:0010033//response to organic substance;GO:0010975//regulation of neuron projection development;GO:0002224//toll-like receptor signaling pathway;GO:0007169//transmembrane receptor protein tyrosine kinase signaling pathway;GO:0010038//response to …	gi|115497066|ref|NP_001068757.1|/2.32094e-120/cyclic AMP-dependent transcription factor ATF-1 [Bos taurus]
gnl|UG|Bt#S39546058	821	346	170.23	73.4	-1.21363	8.14216e-43	5.98069e-41	Bos taurus dolichyl-diphosphooligosaccharide-protein glycosyltransferase, mRNA (cDNA clone MGC:159413 IMAGE:8029281), complete cds /cds=p(10,1329) /gb=BC149546 /gi=151555877 /ug=Bt.23351 /len=1633	GO:0031224//intrinsic to membrane;GO:0032991//macromolecular complex;GO:0042598//vesicular fraction;GO:0005789//endoplasmic reticulum membrane	GO:0005488//binding;GO:0004576//oligosaccharyl transferase activity	GO:0006952//defense response;GO:0046649//lymphocyte activation;GO:0010033//response to organic substance;GO:0006487//protein N-linked glycosylation	gi|155371877|ref|NP_001094543.1|/0/dolichyl-diphosphooligosaccharide--protein glycosyltransferase 48 kDa subunit precursor [Bos taurus]
gnl|UG|Bt#S29286735	169	69	35.04	14.64	-1.25909	1.6312e-10	2.77641e-09	Bos taurus src kinase associated phosphoprotein 2, mRNA (cDNA clone MGC:128629 IMAGE:7986506), complete cds /cds=p(152,1228) /gb=BC109480 /gi=81674656 /ug=Bt.19807 /len=3785	GO:0044444//cytoplasmic part;GO:0016020//membrane	GO:0030674//protein binding, bridging	GO:0046649//lymphocyte activation;GO:0065003;GO:0008283//cell proliferation;GO:0034330;GO:0023052//signaling	gi|84000405|ref|NP_001033303.1|/0/src kinase-associated phosphoprotein 2 [Bos taurus]
gnl|UG|Bt#S12073108	86	32	17.83	6.79	-1.39282	8.85092e-07	9.30529e-06	Bos taurus EDN2 mRNA for preproendothelin-2, complete cds /cds=p(95,628) /gb=AB100737 /gi=27923033 /ug=Bt.12942 /len=1247	GO:0044421//extracellular region part	GO:0031705//bombesin receptor binding	GO:0007166//cell surface receptor linked signaling pathway;GO:0002027//regulation of heart rate;GO:0046883//regulation of hormone secretion;GO:0002274;GO:0001990;GO:0006693//prostaglandin metabolic process;GO:0008283//cell proliferation;GO:0002687//positive regulation of leukocyte migration;GO:0042310//vasoconstriction;GO:0051480//cytosolic calcium ion homeostasis;GO:0014821;GO:0014820;GO:0051353…	gi|28372485|ref|NP_783645.1|/6.52656e-93/endothelin-2 precursor [Bos taurus]
gnl|UG|Bt#S37223804	428	159	88.74	33.73	-1.39555	2.76886e-28	1.6285e-26	Bos taurus arginase, type II, mRNA (cDNA clone MGC:148850 IMAGE:8256725), complete cds /cds=p(94,1158) /gb=BC133643 /gi=126010654 /ug=Bt.22399 /len=1486	GO:0044429//mitochondrial part	GO:0016813//hydrolase activity, acting on carbon-nitrogen (but not peptide) bonds, in linear amidines;GO:0043169//cation binding;GO:0019899//enzyme binding	GO:0032496//response to lipopolysaccharide;GO:0009611//response to wounding;GO:0012501//programmed cell death;GO:0010958//regulation of amino acid import;GO:0044271//cellular nitrogen compound biosynthetic process;GO:0009064//glutamine family amino acid metabolic process;GO:0033273//response to vitamin;GO:0010038//response to metal ion;GO:0001101//response to acid;GO:0030323//respiratory tube dev…	gi|126010655|gb|AAI33644.1|/4.42767e-179/ARG2 protein [Bos taurus]
gnl|UG|Bt#S26999116	104	38	21.56	8.06	-1.41951	4.07326e-08	5.17439e-07	LB0162.CR_A14 GC_BGC-16 Bos taurus cDNA clone IMAGE:8119672, mRNA sequence /clone=IMAGE:8119672 /clone_end=5' /gb=DT808905 /gi=75740781 /ug=Bt.13320 /len=831	GO:0044425//membrane part;GO:0005886//plasma membrane	-	GO:0050778//positive regulation of immune response;GO:0001912//positive regulation of leukocyte mediated cytotoxicity;GO:0006917//induction of apoptosis;GO:0002708;GO:0044403//symbiosis, encompassing mutualism through parasitism;GO:0022414//reproductive process	gi|332164766|ref|NP_001193721.1|/1.17502e-12/B7 homolog 6 precursor [Bos taurus]
gnl|UG|Bt#S26472305	174	61	36.08	12.94	-1.47936	2.23112e-13	6.45774e-12	Bos taurus sideroflexin 1, mRNA (cDNA clone MGC:128539 IMAGE:7985062), complete cds /cds=p(91,1059) /gb=BC103181 /gi=73587402 /ug=Bt.633 /len=1532	GO:0019866//organelle inner membrane;GO:0005740//mitochondrial envelope;GO:0031224//intrinsic to membrane	GO:0015075//ion transmembrane transporter activity;GO:0005488//binding	GO:0030099//myeloid cell differentiation;GO:0000041//transition metal ion transport	gi|62751841|ref|NP_001015574.1|/1.48729e-169/sideroflexin-1 [Bos taurus]
gnl|UG|Bt#S35469309	149	52	30.89	11.03	-1.48571	1.00449e-11	1.95308e-10	Bos taurus RanBP-type and C3HC4-type zinc finger containing 1, mRNA (cDNA clone MGC:142317 IMAGE:8185576), complete cds /cds=p(463,1995) /gb=BC126562 /gi=117306644 /ug=Bt.12478 /len=2600	GO:0000151//ubiquitin ligase complex	GO:0046914//transition metal ion binding;GO:0019901//protein kinase binding;GO:0001071//nucleic acid binding transcription factor activity;GO:0003676//nucleic acid binding;GO:0019787//small conjugating protein ligase activity	GO:0050851//antigen receptor-mediated signaling pathway;GO:0051091//positive regulation of transcription factor activity;GO:0006511//ubiquitin-dependent protein catabolic process;GO:0043433//negative regulation of transcription factor activity;GO:0042345//regulation of NF-kappaB import into nucleus;GO:0007249//I-kappaB kinase/NF-kappaB cascade;GO:0016567//protein ubiquitination;GO:0006915//apopto…	gi|115495533|ref|NP_001068629.1|/0/ranBP-type and C3HC4-type zinc finger-containing protein 1 [Bos taurus]
gnl|UG|Bt#S34287064	172	59	35.66	12.52	-1.51007	1.30089e-13	4.01865e-12	Bos taurus SRY (sex determining region Y)-box 4, mRNA (cDNA clone MGC:142625 IMAGE:8266878), complete cds /cds=p(354,1799) /gb=BC120191 /gi=111307095 /ug=Bt.97354 /len=1896	GO:0031981//nuclear lumen	GO:0001071//nucleic acid binding transcription factor activity;GO:0005488//binding	GO:0031016//pancreas development;GO:0006357//regulation of transcription from RNA polymerase II promoter;GO:0016055//Wnt receptor signaling pathway;GO:0031647//regulation of protein stability;GO:0008283//cell proliferation;GO:0019827//stem cell maintenance;GO:0002320//lymphoid progenitor cell differentiation;GO:0006915//apoptosis;GO:0006950//response to stress;GO:0030098//lymphocyte differentiati…	gi|296474047|gb|DAA16162.1|/1.42744e-87/SRY (sex determining region Y)-box 4 [Bos taurus]
gnl|UG|Bt#S35034996	238	78	49.35	16.55	-1.57622	2.34898e-19	1.04359e-17	Bos taurus ELMO/CED-12 domain containing 2, mRNA (cDNA clone MGC:139980 IMAGE:8285455), complete cds /cds=p(100,981) /gb=BC123498 /gi=115304793 /ug=Bt.89304 /len=4424	GO:0043232	GO:0008047//enzyme activator activity	GO:0051707//response to other organism;GO:0043087//regulation of GTPase activity;GO:0002697;GO:0006897//endocytosis	gi|115496638|ref|NP_001069173.1|/1.437e-171/ELMO domain-containing protein 2 [Bos taurus]
gnl|UG|Bt#S35469509	348	114	72.15	24.18	-1.57719	1.31398e-27	7.67355e-26	Bos taurus E74-like factor 1 (ets domain transcription factor), mRNA (cDNA clone MGC:139879 IMAGE:8284472), complete cds /cds=p(263,2107) /gb=BC126517 /gi=117306208 /ug=Bt.4654 /len=3595	GO:0031981//nuclear lumen	GO:0001071//nucleic acid binding transcription factor activity;GO:0003677//DNA binding	GO:0006357//regulation of transcription from RNA polymerase II promoter;GO:0050856//regulation of T cell receptor signaling pathway;GO:0001816//cytokine production	gi|118150816|ref|NP_001071321.1|/0/ETS-related transcription factor Elf-1 [Bos taurus]
gnl|UG|Bt#S33771554	148	47	30.69	9.97	-1.6221	4.76958e-13	1.23747e-11	Bos taurus early growth response 1, mRNA (cDNA clone MGC:139820 IMAGE:8283079), complete cds /cds=p(251,1879) /gb=BC118328 /gi=109658286 /ug=Bt.54463 /len=3132	GO:0043231//intracellular membrane-bounded organelle	GO:0046914//transition metal ion binding;GO:0001071//nucleic acid binding transcription factor activity;GO:0043565//sequence-specific DNA binding;GO:0043566//structure-specific DNA binding	GO:0010332//response to gamma radiation;GO:0007178//transmembrane receptor protein serine/threonine kinase signaling pathway;GO:0072126;GO:0048168//regulation of neuronal synaptic plasticity;GO:0007610//behavior;GO:0019221//cytokine-mediated signaling pathway;GO:0030178//negative regulation of Wnt receptor signaling pathway;GO:0043434//response to peptide hormone stimulus;GO:0071398//cellular res…	gi|109658287|gb|AAI18329.1|/0/Early growth response 1 [Bos taurus]
gnl|UG|Bt#S37210102	79	25	16.38	5.3	-1.62787	1.29533e-07	1.54014e-06	Bos taurus mitogen-activated protein kinase associated protein 1, mRNA (cDNA clone MGC:154984 IMAGE:8562895), complete cds /cds=p(304,1872) /gb=BC133402 /gi=124829131 /ug=Bt.821 /len=2322	GO:0043231//intracellular membrane-bounded organelle;GO:0016020//membrane;GO:0031410//cytoplasmic vesicle	GO:0031267//small GTPase binding	GO:0048017//inositol lipid-mediated signaling;GO:0031294;GO:0006796//phosphate metabolic process;GO:0007169//transmembrane receptor protein tyrosine kinase signaling pathway	gi|125991912|ref|NP_001075072.1|/0/target of rapamycin complex 2 subunit MAPKAP1 [Bos taurus]
gnl|UG|Bt#S50221871	139	42	28.82	8.91	-1.69357	4.95516e-13	1.27959e-11	Bos taurus RPTOR independent companion of MTOR, complex 2 (RICTOR), mRNA /cds=p(25,5151) /gb=NM_001144096 /gi=221136890 /ug=Bt.13370 /len=9549	GO:0043234//protein complex;GO:0044444//cytoplasmic part	GO:0005488//binding	GO:0009967//positive regulation of signal transduction;GO:0048017//inositol lipid-mediated signaling;GO:0007169//transmembrane receptor protein tyrosine kinase signaling pathway;GO:0030036//actin cytoskeleton organization;GO:0010627//regulation of intracellular protein kinase cascade;GO:0007275//multicellular organismal development;GO:0031294	gi|221136891|ref|NP_001137568.1|/0/rapamycin-insensitive companion of mTOR [Bos taurus]
gnl|UG|Bt#S34287135	99	29	20.53	6.15	-1.73908	5.56792e-10	8.87377e-09	Bos taurus adenosine A3 receptor, mRNA (cDNA clone MGC:142828 IMAGE:8202835), complete cds /cds=p(236,1189) /gb=BC120305 /gi=111305439 /ug=Bt.40521 /len=1713	GO:0016021//integral to membrane	GO:0004930//G-protein coupled receptor activity	GO:0035588;GO:0051047//positive regulation of secretion;GO:0048243//norepinephrine secretion;GO:0045762//positive regulation of adenylate cyclase activity;GO:0044057;GO:0009967//positive regulation of signal transduction;GO:0002441;GO:0031349//positive regulation of defense response;GO:0033008	gi|157265565|ref|NP_001098081.1|/8.83158e-158/adenosine receptor A3 isoform 1 [Bos taurus]
gnl|UG|Bt#S39546591	240	64	49.76	13.58	-1.8735	1.9607e-24	1.04194e-22	Bos taurus cDNA clone IMAGE:8310853 /gb=BC149213 /gi=151554179 /ug=Bt.15788 /len=2500	GO:0016021//integral to membrane	GO:0060089;GO:0042802//identical protein binding	GO:0006955//immune response;GO:0032501//multicellular organismal process;GO:0007249//I-kappaB kinase/NF-kappaB cascade;GO:0002252;GO:0007154//cell communication	gi|296486121|gb|DAA28234.1|/1.294e-78/bone marrow stromal cell antigen 2-like [Bos taurus]
gnl|UG|Bt#S41447019	67	17	13.89	3.61	-1.94398	3.9063e-08	4.96993e-07	Bos taurus v-Ki-ras2 Kirsten rat sarcoma viral oncogene homolog (KRAS), mRNA /cds=p(159,725) /gb=NM_001110001 /gi=158508554 /ug=Bt.16343 /len=2144	GO:0005626//insoluble fraction;GO:0043231//intracellular membrane-bounded organelle;GO:0044425//membrane part	GO:0032561;GO:0017111//nucleoside-triphosphatase activity;GO:0019904//protein domain specific binding	GO:0043405//regulation of MAP kinase activity;GO:0007010//cytoskeleton organization;GO:0042692//muscle cell differentiation;GO:0051091//positive regulation of transcription factor activity;GO:0007169//transmembrane receptor protein tyrosine kinase signaling pathway;GO:0009207;GO:0031960//response to corticosteroid stimulus;GO:0016601//Rac protein signal transduction;GO:0006935//chemotaxis;GO:0007…	gi|327195100|gb|AEA35014.1|/1.45312e-83/UBE2L3/KRAS fusion protein [Homo sapiens]
gnl|UG|Bt#S34817751	42	10	8.71	2.12	-2.03861	8.12178e-06	7.27132e-05	Bos taurus ectonucleotide pyrophosphatase/phosphodiesterase 3, mRNA (cDNA clone MGC:151879 IMAGE:7946527), complete cds /cds=p(85,2709) /gb=BC122742 /gi=113912186 /ug=Bt.9659 /len=2820	GO:0016021//integral to membrane;GO:0044444//cytoplasmic part	GO:0043169//cation binding;GO:0001871;GO:0016462//pyrophosphatase activity;GO:0004527//exonuclease activity;GO:0004888//transmembrane receptor activity	GO:0006793//phosphorus metabolic process;GO:0002376//immune system process;GO:0015698//inorganic anion transport;GO:0009141//nucleoside triphosphate metabolic process	gi|115495517|ref|NP_001069391.1|/0/ectonucleotide pyrophosphatase/phosphodiesterase family member 3 [Bos taurus]
gnl|UG|Bt#S27565018	32	7	6.63	1.49	-2.1537	5.70984e-05	0.000438099	PREDICTED: Bos taurus bone marrow stromal cell antigen 2-like (BST2), mRNA /cds=p(1,528) /gb=XM_871059 /gi=119894561 /ug=Bt.42450 /len=871	GO:0016021//integral to membrane	GO:0060089;GO:0042802//identical protein binding	GO:0006955//immune response;GO:0032501//multicellular organismal process;GO:0007249//I-kappaB kinase/NF-kappaB cascade;GO:0002252;GO:0007154//cell communication	gi|119894562|ref|XP_876152.2|/1.06743e-71/PREDICTED: bone marrow stromal antigen 2 [Bos taurus]
gnl|UG|Bt#S24266313	43	9	8.92	1.91	-2.22347	1.82614e-06	1.83246e-05	PREDICTED: Bos taurus reticuloendotheliosis viral oncogene homolog B (RELB), mRNA /cds=p(1,1944) /gb=XM_600955 /gi=297462007 /ug=Bt.17669 /len=2358	GO:0043231//intracellular membrane-bounded organelle;GO:0044444//cytoplasmic part	GO:0003712//transcription cofactor activity;GO:0003676//nucleic acid binding;GO:0001071//nucleic acid binding transcription factor activity	GO:0001773//myeloid dendritic cell activation;GO:0042093//T-helper cell differentiation;GO:0006351//transcription, DNA-dependent;GO:0002460//adaptive immune response based on somatic recombination of immune receptors built from immunoglobulin superfamily domains	gi|296477625|gb|DAA19740.1|/0/reticuloendotheliosis viral oncogene homolog B-like [Bos taurus]
gnl|UG|Bt#S26988281	288	56	59.71	11.88	-2.32944	8.01132e-38	5.44869e-36	Bos taurus chemokine (C-C motif) ligand 5, mRNA (cDNA clone MGC:127014 IMAGE:7941945), complete cds /cds=p(62,337) /gb=BC102064 /gi=74353830 /ug=Bt.552 /len=775	GO:0044424//intracellular part;GO:0000267//cell fraction;GO:0044421//extracellular region part	GO:0048019//receptor antagonist activity;GO:0048020;GO:0005125//cytokine activity;GO:0042802//identical protein binding;GO:0030296//protein tyrosine kinase activator activity	GO:0008284//positive regulation of cell proliferation;GO:0043434//response to peptide hormone stimulus;GO:0001660//fever generation;GO:0010518//positive regulation of phospholipase activity;GO:0031349//positive regulation of defense response;GO:0045069//regulation of viral genome replication;GO:0070230;GO:0022409//positive regulation of cell-cell adhesion;GO:0031960//response to corticosteroid st…	gi|172047299|sp|O97919.2|CCL5_BOVIN/5.86094e-28/RecName: Full=C-C motif chemokine 5; AltName: Full=SIS-delta; AltName: Full=Small-inducible cytokine A5; AltName: Full=T-cell-specific protein RANTES; Flags: Precursor
gnl|UG|Bt#S26710161	26	3	5.39	0.64	-3.07414	1.11029e-05	9.76049e-05	Bos taurus recombination signal binding protein for immunoglobulin kappa J region, mRNA (cDNA clone MGC:128782 IMAGE:7989019), complete cds /cds=p(17,1480) /gb=BC103164 /gi=74267912 /ug=Bt.48972 /len=1549	GO:0031981//nuclear lumen;GO:0043234//protein complex	GO:0005515//protein binding;GO:0001071//nucleic acid binding transcription factor activity;GO:0003677//DNA binding;GO:0003824//catalytic activity	GO:0001525//angiogenesis;GO:0021536//diencephalon development;GO:0007219//Notch signaling pathway;GO:0009952//anterior/posterior pattern formation;GO:0006355//regulation of transcription, DNA-dependent;GO:0008283//cell proliferation;GO:0001708//cell fate specification;GO:0048732//gland development;GO:0009913//epidermal cell differentiation;GO:0009855//determination of bilateral symmetry;GO:000625…	gi|296196761|ref|XP_002745978.1|/0/PREDICTED: recombining binding protein suppressor of hairless-like isoform 1 [Callithrix jacchus]
gnl|UG|Bt#S35034768	19	0	3.94	0.01	-8.62205	2.39504e-06	2.35472e-05	Bos taurus GATA binding protein 3, mRNA (cDNA clone MGC:142334 IMAGE:8188122), complete cds /cds=p(417,1748) /gb=BC123555 /gi=115305261 /ug=Bt.31666 /len=2033	GO:0031981//nuclear lumen;GO:0000785//chromatin	GO:0001071//nucleic acid binding transcription factor activity;GO:0046872//metal ion binding;GO:0019904//protein domain specific binding	GO:0009653//anatomical structure morphogenesis;GO:0007599//hemostasis;GO:0001822//kidney development;GO:0042415//norepinephrine metabolic process;GO:0045165//cell fate commitment;GO:0008283//cell proliferation;GO:0048545//response to steroid hormone stimulus;GO:0001819//positive regulation of cytokine production;GO:0010212//response to ionizing radiation;GO:0002456//T cell mediated immunity;GO:00…	gi|116003829|ref|NP_001070272.1|/0/trans-acting T-cell-specific transcription factor GATA-3 [Bos taurus]

## Sheet: Sheet5
S56 vs S178
Gene	RawIntensity-S56	RawIntensity-S178	TPM-S56	TPM-S178	log2 Ratio(S56/S178)	P-Value	FDR	Description	GO Component	GO Function	GO Process	blast nr
gnl|UG|Bt#S32418381	12	113	2.49	24.6	3.30444	6.40496e-07	6.23182e-06	Bos taurus growth factor receptor-bound protein 7, mRNA (cDNA clone MGC:138032 IMAGE:8086381), complete cds /cds=p(179,1777) /gb=BC114669 /gi=92097462 /ug=Bt.2949 /len=2193	GO:0044444//cytoplasmic part	GO:0030674//protein binding, bridging	GO:0007599//hemostasis;GO:0002376//immune system process;GO:0007169//transmembrane receptor protein tyrosine kinase signaling pathway	gi|114051075|ref|NP_001039479.1|/0/growth factor receptor-bound protein 7 [Bos taurus]
gnl|UG|Bt#S36139602	4	34	0.83	7.4	3.15634	5.0648e-05	0.000361293	Bos taurus ephrin-B1 (EFNB1), mRNA, complete cds /cds=p(751,1791) /gb=BT029857 /gi=120419471 /ug=Bt.56346 /len=2511	GO:0043231//intracellular membrane-bounded organelle;GO:0016021//integral to membrane;GO:0000267//cell fraction	GO:0005102//receptor binding	GO:0048869;GO:0048731;GO:0001667//ameboidal cell migration;GO:0006935//chemotaxis;GO:0007169//transmembrane receptor protein tyrosine kinase signaling pathway;GO:0042098//T cell proliferation;GO:0007154//cell communication;GO:0009790//embryo development	gi|122692477|ref|NP_001073768.1|/3.81106e-171/ephrin-B1 precursor [Bos taurus]
gnl|UG|Bt#S24623804	161	631	33.38	137.35	2.0408	0	0	Bos taurus platelet-derived growth factor beta polypeptide (simian sarcoma viral (v-sis) oncogene homolog) (PDGFB), mRNA /cds=p(2,727) /gb=NM_001017953 /gi=164448637 /ug=Bt.27755 /len=2357	GO:0012505//endomembrane system;GO:0031091//platelet alpha granule;GO:0044432//endoplasmic reticulum part	GO:0042802//identical protein binding;GO:0043498//cell surface binding;GO:0019838//growth factor binding;GO:0046983//protein dimerization activity;GO:0070851//growth factor receptor binding	GO:0061138;GO:0001935//endothelial cell proliferation;GO:0010543;GO:0007178//transmembrane receptor protein serine/threonine kinase signaling pathway;GO:0001701//in utero embryonic development;GO:0043405//regulation of MAP kinase activity;GO:0007010//cytoskeleton organization;GO:0008284//positive regulation of cell proliferation;GO:0043434//response to peptide hormone stimulus;GO:0010595//positiv…	gi|164448638|ref|NP_001017953.2|/3.9815e-98/platelet-derived growth factor subunit B precursor [Bos taurus]
gnl|UG|Bt#S29296479	246	892	51.01	194.17	1.92847	1.87628e-13	4.65435e-12	Hw_Fat_52_B05 Bos taurus CF-24-HW fat cDNA library Bos taurus cDNA, mRNA sequence /gb=DV781287 /gi=82634163 /ug=Bt.1411 /len=1353	GO:0031981//nuclear lumen;GO:0043005//neuron projection;GO:0012505//endomembrane system;GO:0031306//intrinsic to mitochondrial outer membrane	GO:0046983//protein dimerization activity;GO:0042802//identical protein binding	GO:0000737//DNA catabolic process, endonucleolytic;GO:0009612//response to mechanical stimulus;GO:0010629//negative regulation of gene expression;GO:0002252;GO:0012502//induction of programmed cell death;GO:0006950//response to stress;GO:0042391//regulation of membrane potential;GO:0007006//mitochondrial membrane organization;GO:0016568//chromatin modification;GO:0043066//negative regulation of a…	gi|115496752|ref|NP_001069834.1|/1.45729e-16/BCL2/adenovirus E1B 19 kDa protein-interacting protein 3 [Bos taurus]
gnl|UG|Bt#S36135001	37	134	7.67	29.17	1.92719	2.84662e-13	6.66133e-12	PREDICTED: Bos taurus protein kinase D2 (PRKD2), mRNA /cds=p(49,2427) /gb=XM_001251451 /gi=297462026 /ug=Bt.21189 /len=2669	GO:0043231//intracellular membrane-bounded organelle	GO:0043169//cation binding;GO:0004674//protein serine/threonine kinase activity;GO:0032559	GO:0006468//protein phosphorylation;GO:0050851//antigen receptor-mediated signaling pathway	gi|296477575|gb|DAA19690.1|/0/protein kinase D2 [Bos taurus]
gnl|UG|Bt#S40977562	24	83	4.98	18.07	1.85938	1.64925e-09	2.18678e-08	Bos taurus cDNA clone IMAGE:8300346 /gb=BC149343 /gi=157743206 /ug=Bt.471 /len=3777	GO:0016021//integral to membrane;GO:0044421//extracellular region part	GO:0046872//metal ion binding;GO:0004872//receptor activity	GO:0030194//positive regulation of blood coagulation;GO:0010212//response to ionizing radiation;GO:0002376//immune system process;GO:0002237//response to molecule of bacterial origin;GO:0007275//multicellular organismal development;GO:0022414//reproductive process;GO:0010543	gi|262073110|ref|NP_001159994.1|/0/thrombomodulin precursor [Bos taurus]
gnl|UG|Bt#S17480716	15	51	3.11	11.1	1.83557	2.63874e-06	2.37056e-05	CES005246 Bos taurus skin cDNA library Bos taurus cDNA clone CCL005246 5', mRNA sequence /clone=CCL005246 /clone_end=5' /gb=CF763856 /gi=37713074 /ug=Bt.68557 /len=690	GO:0005626//insoluble fraction;GO:0043231//intracellular membrane-bounded organelle;GO:0016021//integral to membrane	GO:0004872//receptor activity;GO:0042802//identical protein binding;GO:0030246//carbohydrate binding	GO:0001909//leukocyte mediated cytotoxicity;GO:0007165//signal transduction	gi|359065947|ref|XP_003586183.1|/4.3081e-74/PREDICTED: C-type lectin domain family 2 member A-like [Bos taurus]
gnl|UG|Bt#S26987910	534	1718	110.72	373.96	1.75597	0	0	Bos taurus N-myc downstream regulated 1, mRNA (cDNA clone MGC:127533 IMAGE:7949161), complete cds /cds=p(143,1297) /gb=BC103346 /gi=74354736 /ug=Bt.1537 /len=3026	GO:0005856//cytoskeleton;GO:0016020//membrane;GO:0043231//intracellular membrane-bounded organelle	GO:0005488//binding	GO:0002274;GO:0010035//response to inorganic substance	gi|78042480|ref|NP_001030181.1|/0/protein NDRG1 [Bos taurus]
gnl|UG|Bt#S34286983	22	61	4.56	13.28	1.54215	5.28256e-06	4.51725e-05	Bos taurus c-src tyrosine kinase, mRNA (cDNA clone MGC:142896 IMAGE:8310356), complete cds /cds=p(291,1643) /gb=BC120437 /gi=111307575 /ug=Bt.20371 /len=2105	GO:0005815//microtubule organizing center;GO:0030054//cell junction;GO:0043231//intracellular membrane-bounded organelle	GO:0019902//phosphatase binding;GO:0004713//protein tyrosine kinase activity;GO:0032559	GO:0006796//phosphate metabolic process;GO:0007169//transmembrane receptor protein tyrosine kinase signaling pathway;GO:0050851//antigen receptor-mediated signaling pathway;GO:0007599//hemostasis;GO:0008283//cell proliferation;GO:0031294;GO:0006464//protein modification process	gi|301775210|ref|XP_002923022.1|/0/PREDICTED: tyrosine-protein kinase CSK-like [Ailuropoda melanoleuca]
gnl|UG|Bt#S26472331	22	56	4.56	12.19	1.41859	4.16968e-05	0.00030227	Bos taurus Rho GDP dissociation inhibitor (GDI) beta, mRNA (cDNA clone MGC:126919 IMAGE:7928910), complete cds /cds=p(62,664) /gb=BC102109 /gi=73587244 /ug=Bt.4757 /len=1149	GO:0043232;GO:0031410//cytoplasmic vesicle	GO:0008047//enzyme activator activity;GO:0005488//binding;GO:0005092//GDP-dissociation inhibitor activity	GO:0007265//Ras protein signal transduction;GO:0043087//regulation of GTPase activity;GO:0007010//cytoskeleton organization;GO:0002376//immune system process;GO:0007155//cell adhesion;GO:0032501//multicellular organismal process;GO:0009966//regulation of signal transduction	gi|28461215|ref|NP_786991.1|/9.20252e-115/rho GDP-dissociation inhibitor 2 [Bos taurus]
gnl|UG|Bt#S39546003	63	155	13.06	33.74	1.36931	2.60272e-11	4.27431e-10	Bos taurus similar to promyelocytic leukemia protein, mRNA (cDNA clone IMAGE:8232363), partial cds /cds=p(1,2474) /gb=BC149786 /gi=151555976 /ug=Bt.12638 /len=2835	GO:0034399//nuclear periphery;GO:0016604//nuclear body;GO:0005635//nuclear envelope;GO:0000267//cell fraction;GO:0005789//endoplasmic reticulum membrane	GO:0003712//transcription cofactor activity;GO:0042802//identical protein binding;GO:0032182//small conjugating protein binding;GO:0046914//transition metal ion binding;GO:0046983//protein dimerization activity;GO:0019899//enzyme binding	GO:0050691//regulation of defense response to virus by host;GO:0007346//regulation of mitotic cell cycle;GO:0032055//negative regulation of translation in response to stress;GO:0030575;GO:0022402//cell cycle process;GO:0016049//cell growth;GO:0007004//telomere maintenance via telomerase;GO:0006874//cellular calcium ion homeostasis;GO:0019221//cytokine-mediated signaling pathway;GO:0008630//DNA da…	gi|151555977|gb|AAI49787.1|/0/LOC100138545 protein [Bos taurus]
gnl|UG|Bt#S12072483	56	133	11.61	28.95	1.3182	2.02134e-09	2.65669e-08	Bos taurus phosphoinositide-3-kinase, regulatory subunit 2 (beta) (PIK3R2), mRNA /cds=p(498,2672) /gb=NM_174576 /gi=110347581 /ug=Bt.515 /len=3705	GO:0043234//protein complex;GO:0044444//cytoplasmic part	GO:0008047//enzyme activator activity;GO:0005488//binding;GO:0019207//kinase regulator activity;GO:0035004//phosphatidylinositol 3-kinase activity	GO:0019222//regulation of metabolic process;GO:0048017//inositol lipid-mediated signaling;GO:0007169//transmembrane receptor protein tyrosine kinase signaling pathway;GO:0006916//anti-apoptosis;GO:0050851//antigen receptor-mediated signaling pathway;GO:0009966//regulation of signal transduction;GO:0007599//hemostasis;GO:0016310//phosphorylation;GO:0031294	gi|27807041|ref|NP_777001.1|/0/phosphatidylinositol 3-kinase regulatory subunit beta [Bos taurus]
gnl|UG|Bt#S24272689	35	83	7.26	18.07	1.31556	2.32788e-06	2.10618e-05	PREDICTED: Bos taurus SIX homeobox 1 (SIX1), mRNA /cds=p(1,1455) /gb=XM_588692 /gi=297459707 /ug=Bt.47753 /len=3034	GO:0031981//nuclear lumen;GO:0043234//protein complex	GO:0001071//nucleic acid binding transcription factor activity;GO:0043565//sequence-specific DNA binding	GO:0006357//regulation of transcription from RNA polymerase II promoter;GO:0014706//striated muscle tissue development;GO:0048534;GO:0003156//regulation of organ formation;GO:0050767//regulation of neurogenesis;GO:0048754//branching morphogenesis of a tube;GO:0042471//ear morphogenesis;GO:0035270//endocrine system development;GO:0033365//protein localization to organelle;GO:0014812//muscle cell m…	gi|119902749|ref|XP_588692.2|/0/PREDICTED: homeobox protein SIX1 [Bos taurus]
gnl|UG|Bt#S35034746	265	611	54.95	133	1.27523	5.66214e-13	1.22923e-11	Bos taurus nuclear factor, interleukin 3 regulated, mRNA (cDNA clone MGC:151767 IMAGE:8465438), complete cds /cds=p(171,1559) /gb=BC123885 /gi=115305305 /ug=Bt.27854 /len=1897	GO:0043231//intracellular membrane-bounded organelle	GO:0003677//DNA binding;GO:0003712//transcription cofactor activity;GO:0001071//nucleic acid binding transcription factor activity;GO:0005515//protein binding	GO:0006351//transcription, DNA-dependent;GO:0002376//immune system process;GO:0048511//rhythmic process	gi|115497654|ref|NP_001068708.1|/0/nuclear factor interleukin-3-regulated protein [Bos taurus]
gnl|UG|Bt#S38432890	27	61	5.6	13.28	1.24576	0.000107028	0.000710407	Bos taurus FK506 binding protein 1B, 12.6 kDa, mRNA (cDNA clone MGC:151500 IMAGE:8087965), complete cds /cds=p(78,404) /gb=BC140549 /gi=146186603 /ug=Bt.76948 /len=906	GO:0005789//endoplasmic reticulum membrane;GO:0034703//cation channel complex;GO:0042598//vesicular fraction	GO:0005515//protein binding;GO:0000166//nucleotide binding;GO:0005527//macrolide binding;GO:0016859//cis-trans isomerase activity;GO:0005218//intracellular ligand-gated calcium channel activity	GO:0002027//regulation of heart rate;GO:0032512;GO:0006457//protein folding;GO:0018193//peptidyl-amino acid modification;GO:0007417//central nervous system development;GO:0010880//regulation of release of sequestered calcium ion into cytosol by sarcoplasmic reticulum;GO:0033189//response to vitamin A;GO:0032412;GO:0006936//muscle contraction;GO:0000302//response to reactive oxygen species;GO:0042…	gi|4758380|ref|NP_004107.1|/1.13534e-55/peptidyl-prolyl cis-trans isomerase FKBP1B isoform a [Homo sapiens]
gnl|UG|Bt#S34817863	36	81	7.46	17.63	1.24078	8.42286e-06	6.98565e-05	Bos taurus nuclear factor of kappa light polypeptide gene enhancer in B-cells inhibitor, beta, mRNA (cDNA clone MGC:152142 IMAGE:8398693), complete cds /cds=p(65,1132) /gb=BC122726 /gi=113911970 /ug=Bt.20178 /len=1193	GO:0044444//cytoplasmic part	GO:0060089;GO:0003712//transcription cofactor activity;GO:0005488//binding	GO:0007166//cell surface receptor linked signaling pathway;GO:0042994//cytoplasmic sequestering of transcription factor;GO:0051091//positive regulation of transcription factor activity;GO:0002224//toll-like receptor signaling pathway	gi|115497490|ref|NP_001069340.1|/5.79433e-160/NF-kappa-B inhibitor beta [Bos taurus]
gnl|UG|Bt#S34287572	135	303	27.99	65.96	1.23668	1.44329e-13	3.66276e-12	Bos taurus cysteine-rich protein 2, mRNA (cDNA clone MGC:140056 IMAGE:8287275), complete cds /cds=p(10,636) /gb=BC118323 /gi=111599875 /ug=Bt.4056 /len=1125	GO:0044421//extracellular region part	GO:0046914//transition metal ion binding	GO:0048534;GO:0008283//cell proliferation	gi|118601892|ref|NP_001073117.1|/1.24801e-116/cysteine-rich protein 2 [Bos taurus]
gnl|UG|Bt#S27075406	1245	2735	258.14	595.34	1.20556	3.47388e-12	6.39821e-11	1437440 MARC 7BOV Bos taurus cDNA 5', mRNA sequence /clone_end=5' /gb=DT884267 /gi=75864630 /ug=Bt.15528 /len=607	GO:0044424//intracellular part;GO:0044421//extracellular region part	GO:0005102//receptor binding;GO:0016863//intramolecular oxidoreductase activity, transposing C=C bonds;GO:0016862//intramolecular oxidoreductase activity, interconverting keto- and enol-groups	GO:0001934//positive regulation of protein phosphorylation;GO:0043410//positive regulation of MAPKKK cascade;GO:0010467//gene expression;GO:0006693//prostaglandin metabolic process;GO:0009968//negative regulation of signal transduction;GO:0030888//regulation of B cell proliferation;GO:0007050//cell cycle arrest;GO:0008284//positive regulation of cell proliferation;GO:0006915//apoptosis;GO:0006935…	gi|75812914|ref|NP_001028780.1|/7.83186e-60/macrophage migration inhibitory factor [Bos taurus]
gnl|UG|Bt#S39738780	1707	3742	353.93	814.54	1.20252	4.15956e-12	7.5351e-11	Bos taurus basigin, mRNA (cDNA clone MGC:179285 IMAGE:8036100), complete cds /cds=p(60,875) /gb=BC151413 /gi=154425709 /ug=Bt.49481 /len=1538	GO:0044425//membrane part;GO:0048770;GO:0005886//plasma membrane	GO:0048029//monosaccharide binding;GO:0008028//monocarboxylic acid transmembrane transporter activity	GO:0032787//monocarboxylic acid metabolic process;GO:0015711//organic anion transport;GO:0002376//immune system process;GO:0048513//organ development;GO:0007599//hemostasis;GO:0007165//signal transduction;GO:0022414//reproductive process;GO:0010033//response to organic substance	gi|115496127|ref|NP_001068839.1|/1.15019e-153/basigin precursor [Bos taurus]
gnl|UG|Bt#S50155770	8626	18721	1788.52	4075.08	1.18806	0	0	Bos taurus embryo-specific fibronectin 1 transcript variant mRNA, complete cds, alternatively spliced /cds=p(198,7361) /gb=FJ513187 /gi=220028656 /ug=Bt.23418 /len=8055	GO:0005615//extracellular space;GO:0031091//platelet alpha granule;GO:0005578//proteinaceous extracellular matrix;GO:0044459//plasma membrane part	GO:0005198//structural molecule activity;GO:0005515//protein binding;GO:0008047//enzyme activator activity;GO:0005539//glycosaminoglycan binding	GO:0007599//hemostasis;GO:0002526//acute inflammatory response;GO:0006887//exocytosis;GO:0048870//cell motility;GO:0034329//cell junction assembly;GO:0051345//positive regulation of hydrolase activity;GO:0000904//cell morphogenesis involved in differentiation;GO:0031589//cell-substrate adhesion;GO:0006464//protein modification process;GO:0002376//immune system process;GO:0001775//cell activation;…	gi|255003702|ref|NP_001157250.1|/0/fibronectin precursor [Bos taurus]
gnl|UG|Bt#S35122415	145	306	30.06	66.61	1.14789	0	0	Bos taurus transcription factor binding to IGHM enhancer 3 (TFE3), mRNA /cds=p(28,1749) /gb=NM_001075811 /gi=124430747 /ug=Bt.20221 /len=3156	GO:0043234//protein complex;GO:0031981//nuclear lumen	GO:0001071//nucleic acid binding transcription factor activity;GO:0043565//sequence-specific DNA binding;GO:0046983//protein dimerization activity	GO:0006955//immune response;GO:0002761//regulation of myeloid leukocyte differentiation	gi|124430748|ref|NP_001069279.2|/0/transcription factor E3 [Bos taurus]
gnl|UG|Bt#S34287179	244	515	50.59	112.1	1.14786	2.09832e-13	5.14337e-12	Bos taurus jun B proto-oncogene, mRNA (cDNA clone MGC:142925 IMAGE:8281376), complete cds /cds=p(282,1325) /gb=BC120428 /gi=111305269 /ug=Bt.20542 /len=1847	GO:0031981//nuclear lumen;GO:0044427	GO:0003712//transcription cofactor activity;GO:0001071//nucleic acid binding transcription factor activity;GO:0046983//protein dimerization activity;GO:0043566//structure-specific DNA binding	GO:0045897//positive regulation of transcription during mitosis;GO:0009605//response to external stimulus;GO:0048568//embryonic organ development;GO:0003006//developmental process involved in reproduction;GO:0002573//myeloid leukocyte differentiation;GO:0051592//response to calcium ion;GO:0008283//cell proliferation;GO:0001503//ossification;GO:0051384//response to glucocorticoid stimulus;GO:00455…	gi|338726913|ref|XP_001915090.2|/5.35777e-165/PREDICTED: transcription factor jun-B-like [Equus caballus]
gnl|UG|Bt#S39546650	44	92	9.12	20.03	1.13506	9.6628e-06	7.92254e-05	Bos taurus UL16 binding protein 3, mRNA (cDNA clone MGC:152544 IMAGE:8187174), complete cds /cds=p(86,985) /gb=BC149702 /gi=151554069 /ug=Bt.68349 /len=2117	GO:0042611	-	GO:0002376//immune system process	gi|157073988|ref|NP_001096703.1|/2.54699e-165/UL16 binding protein 3 precursor [Bos taurus]
gnl|UG|Bt#S29296977	600	1251	124.4	272.31	1.13026	0	0	Hw_FAT_28_050803_A02 Bos taurus CF-24-HW fat cDNA library Bos taurus cDNA, mRNA sequence /gb=DV781785 /gi=82634661 /ug=Bt.20145 /len=1354	GO:0031981//nuclear lumen	-	GO:0032501//multicellular organismal process;GO:0002376//immune system process	gi|84000243|ref|NP_001033227.1|/3.42859e-58/PRELI domain-containing protein 1, mitochondrial precursor [Bos taurus]
gnl|UG|Bt#S35034972	286	591	59.3	128.65	1.11735	0	0	Bos taurus adaptor-related protein complex 2, beta 1 subunit, mRNA (cDNA clone MGC:142344 IMAGE:8190069), complete cds /cds=p(121,2976) /gb=BC123583 /gi=115304847 /ug=Bt.88309 /len=3374	GO:0030119//AP-type membrane coat adaptor complex;GO:0044431//Golgi apparatus part;GO:0030139//endocytic vesicle;GO:0012505//endomembrane system;GO:0030136//clathrin-coated vesicle	GO:0005515//protein binding;GO:0022892	GO:0007267//cell-cell signaling;GO:0006901//vesicle coating;GO:0015031//protein transport;GO:0007173//epidermal growth factor receptor signaling pathway;GO:0050688//regulation of defense response to virus;GO:0006935//chemotaxis	gi|115497346|ref|NP_001068593.1|/0/AP-2 complex subunit beta [Bos taurus]
gnl|UG|Bt#S40977733	691	1423	143.27	309.75	1.11237	1.45772e-12	2.87387e-11	Bos taurus cDNA clone IMAGE:8430316 /gb=BC149733 /gi=157742954 /ug=Bt.12775 /len=2829	GO:0042611;GO:0031224//intrinsic to membrane	-	GO:0048002//antigen processing and presentation of peptide antigen	gi|375126556|gb|AFA35804.1|/1.44328e-73/MHC class I antigen, partial [Bos taurus]
gnl|UG|Bt#S55885394	71	145	14.72	31.56	1.10032	5.71202e-08	6.38919e-07	PREDICTED: Bos taurus erbB-2-like (LOC505709), miscRNA /gb=XR_083980 /gi=297487027 /ug=Bt.9049 /len=4308	GO:0031224//intrinsic to membrane;GO:0043234//protein complex;GO:0016323//basolateral plasma membrane;GO:0043231//intracellular membrane-bounded organelle;GO:0042995//cell projection;GO:0043209//myelin sheath;GO:0044444//cytoplasmic part	GO:0004714//transmembrane receptor protein tyrosine kinase activity;GO:0005102//receptor binding;GO:0032559;GO:0019902//phosphatase binding;GO:0003676//nucleic acid binding;GO:0046983//protein dimerization activity;GO:0031072//heat shock protein binding	GO:0006915//apoptosis;GO:0043405//regulation of MAP kinase activity;GO:0008284//positive regulation of cell proliferation;GO:0048017//inositol lipid-mediated signaling;GO:0048732//gland development;GO:0033080//immature T cell proliferation in thymus;GO:0007411//axon guidance;GO:0022603//regulation of anatomical structure morphogenesis;GO:0007423//sensory organ development;GO:0007169//transmembran…	gi|359076868|ref|XP_003587474.1|/0/PREDICTED: LOW QUALITY PROTEIN: receptor tyrosine-protein kinase erbB-2-like [Bos taurus]
gnl|UG|Bt#S24571831	471	960	97.66	208.97	1.09746	1.50102e-13	3.78601e-12	Bos taurus ADP-ribosylation factor 3 (ARF3), mRNA /cds=p(250,795) /gb=NM_001015571 /gi=112181316 /ug=Bt.9182 /len=1030	GO:0016020//membrane;GO:0043231//intracellular membrane-bounded organelle;GO:0030016//myofibril;GO:0012505//endomembrane system	GO:0032561;GO:0004871//signal transducer activity;GO:0017111//nucleoside-triphosphatase activity	GO:0030003//cellular cation homeostasis;GO:0048200;GO:0009207;GO:0050688//regulation of defense response to virus;GO:0035556//intracellular signal transduction	gi|297262255|ref|XP_001104802.2|/1.17571e-110/PREDICTED: ADP-ribosylation factor 3-like isoform 3 [Macaca mulatta]
gnl|UG|Bt#S39546883	53	108	10.99	23.51	1.09708	3.02126e-06	2.69079e-05	Bos taurus dual specificity phosphatase 7, mRNA (cDNA clone MGC:142957 IMAGE:8315396), complete cds /cds=p(331,1437) /gb=BC148065 /gi=151553634 /ug=Bt.3312 /len=3159	GO:0031981//nuclear lumen;GO:0044444//cytoplasmic part	GO:0005488//binding;GO:0008138//protein tyrosine/serine/threonine phosphatase activity	GO:0006470//protein dephosphorylation;GO:0000165//MAPKKK cascade;GO:0002224//toll-like receptor signaling pathway;GO:0007169//transmembrane receptor protein tyrosine kinase signaling pathway;GO:0043405//regulation of MAP kinase activity	gi|238231449|ref|NP_001094764.2|/0/dual specificity protein phosphatase 7 [Bos taurus]
gnl|UG|Bt#S26472684	63	126	13.06	27.43	1.0706	7.62418e-07	7.34027e-06	Bos taurus emopamil binding protein (sterol isomerase), mRNA (cDNA clone MGC:128402 IMAGE:7985403), complete cds /cds=p(61,753) /gb=BC103111 /gi=73586740 /ug=Bt.49356 /len=1070	GO:0043231//intracellular membrane-bounded organelle;GO:0016021//integral to membrane;GO:0031090//organelle membrane;GO:0042598//vesicular fraction	GO:0016863//intramolecular oxidoreductase activity, transposing C=C bonds;GO:0022857//transmembrane transporter activity;GO:0004872//receptor activity	GO:0015893//drug transport;GO:0048534;GO:0006694//steroid biosynthetic process;GO:0008203//cholesterol metabolic process	gi|77735949|ref|NP_001029672.1|/1.11515e-135/3-beta-hydroxysteroid-Delta(8),Delta(7)-isomerase [Bos taurus]
gnl|UG|Bt#S12065966	193	385	40.02	83.8	1.06623	1.55431e-14	4.4893e-13	Bos taurus beta-1,4-galactosyltransferase mRNA, partial cds /cds=p(1,990) /gb=AF515786 /gi=21450878 /ug=Bt.5141 /len=3766	GO:0005911//cell-cell junction;GO:0000139//Golgi membrane;GO:0009986//cell surface;GO:0031224//intrinsic to membrane;GO:0005903//brush border;GO:0030312//external encapsulating structure;GO:0031985//Golgi cisterna	GO:0035250//UDP-galactosyltransferase activity;GO:0042802//identical protein binding;GO:0043169//cation binding;GO:0015631//tubulin binding	GO:0001525//angiogenesis;GO:0003006//developmental process involved in reproduction;GO:0048732//gland development;GO:0001763//morphogenesis of a branching structure;GO:0022603//regulation of anatomical structure morphogenesis;GO:0035036//sperm-egg recognition;GO:0006487//protein N-linked glycosylation;GO:0019318//hexose metabolic process;GO:0006954//inflammatory response;GO:0050679//positive regu…	gi|116241263|sp|P08037.3|B4GT1_BOVIN/0/RecName: Full=Beta-1,4-galactosyltransferase 1; Short=Beta-1,4-GalTase 1; Short=Beta4Gal-T1; Short=b4Gal-T1; AltName: Full=UDP-Gal:beta-GlcNAc beta-1,4-galactosyltransferase 1; AltName: Full=UDP-galactose:beta-N-acetylglucosamine beta-1,4-galactosyltransferase 1; Includes: RecName: Full=Lactose synthase A protein; Includes: RecName: Full=N-acetyllactosamine …
gnl|UG|Bt#S39546112	289	575	59.92	125.16	1.06266	0	0	Bos taurus signal-regulatory protein alpha, mRNA (cDNA clone IMAGE:8115519), complete cds /cds=p(119,874) /gb=BC149255 /gi=151555776 /ug=Bt.64590 /len=3200	GO:0016021//integral to membrane	GO:0004871//signal transducer activity;GO:0051219//phosphoprotein binding;GO:0019904//protein domain specific binding	GO:0045807//positive regulation of endocytosis;GO:0006909//phagocytosis;GO:0048870//cell motility;GO:0034330;GO:0030036//actin cytoskeleton organization;GO:0002376//immune system process;GO:0007599//hemostasis;GO:0031589//cell-substrate adhesion	gi|151555777|gb|AAI49256.1|/7.32569e-130/SIRPA protein [Bos taurus]
gnl|UG|Bt#S56351452	107	204	22.19	44.41	1.00097	2.4843e-09	3.23429e-08	Bos taurus myosin, heavy chain 9, non-muscle (MYH9), mRNA /cds=p(81,5978) /gb=NM_001192762 /gi=300795443 /ug=Bt.103119 /len=6101	GO:0005911//cell-cell junction;GO:0032991//macromolecular complex;GO:0043231//intracellular membrane-bounded organelle;GO:0032432//actin filament bundle;GO:0015630//microtubule cytoskeleton;GO:0032155;GO:0031252//cell leading edge;GO:0031254//trailing edge;GO:0005887//integral to plasma membrane;GO:0044444//cytoplasmic part;GO:0045202//synapse	GO:0003779//actin binding;GO:0042802//identical protein binding;GO:0032559;GO:0003774//motor activity;GO:0042623//ATPase activity, coupled	GO:0007166//cell surface receptor linked signaling pathway;GO:0006810//transport;GO:0043542//endothelial cell migration;GO:0007127//meiosis I;GO:0007155//cell adhesion;GO:0001767;GO:0007051//spindle organization;GO:0065008;GO:0002573//myeloid leukocyte differentiation;GO:0000902//cell morphogenesis;GO:0043009//chordate embryonic development;GO:0009207;GO:0000768//syncytium formation by plasma mem…	gi|300795444|ref|NP_001179691.1|/0/myosin-9 [Bos taurus]
gnl|UG|Bt#S35469309	149	70	30.89	15.24	-1.01928	4.9734e-07	4.91715e-06	Bos taurus RanBP-type and C3HC4-type zinc finger containing 1, mRNA (cDNA clone MGC:142317 IMAGE:8185576), complete cds /cds=p(463,1995) /gb=BC126562 /gi=117306644 /ug=Bt.12478 /len=2600	GO:0000151//ubiquitin ligase complex	GO:0046914//transition metal ion binding;GO:0019901//protein kinase binding;GO:0001071//nucleic acid binding transcription factor activity;GO:0003676//nucleic acid binding;GO:0019787//small conjugating protein ligase activity	GO:0050851//antigen receptor-mediated signaling pathway;GO:0051091//positive regulation of transcription factor activity;GO:0006511//ubiquitin-dependent protein catabolic process;GO:0043433//negative regulation of transcription factor activity;GO:0042345//regulation of NF-kappaB import into nucleus;GO:0007249//I-kappaB kinase/NF-kappaB cascade;GO:0016567//protein ubiquitination;GO:0006915//apopto…	gi|115495533|ref|NP_001068629.1|/0/ranBP-type and C3HC4-type zinc finger-containing protein 1 [Bos taurus]
gnl|UG|Bt#S53095019	258	118	53.49	25.69	-1.05806	8.5202e-12	1.48171e-10	Bos taurus SHC (Src homology 2 domain containing) transforming protein 1 (SHC1), nuclear gene encoding mitochondrial protein, transcript variant 1, mRNA /cds=p(195,1946) /gb=NM_001164061 /gi=255759964 /ug=Bt.4279 /len=3470	GO:0016020//membrane;GO:0043234//protein complex;GO:0044429//mitochondrial part	GO:0030674//protein binding, bridging;GO:0070851//growth factor receptor binding;GO:0008289//lipid binding	GO:0007599//hemostasis;GO:0006275//regulation of DNA replication;GO:0007155//cell adhesion;GO:0008283//cell proliferation;GO:0048513//organ development;GO:0007169//transmembrane receptor protein tyrosine kinase signaling pathway;GO:0030036//actin cytoskeleton organization;GO:0007264//small GTPase mediated signal transduction;GO:0010469//regulation of receptor activity;GO:0002376//immune system pr…	gi|255759965|ref|NP_001157533.1|/0/SHC-transforming protein 1 isoform a [Bos taurus]
gnl|UG|Bt#S40977776	105	48	21.77	10.45	-1.05884	1.37794e-05	0.000109763	Bos taurus cDNA clone IMAGE:8226175 /gb=BC123717 /gi=157742881 /ug=Bt.12850 /len=2726	GO:0044464//cell part	GO:0070851//growth factor receptor binding	GO:0010468//regulation of gene expression;GO:0050707//regulation of cytokine secretion;GO:0030154//cell differentiation;GO:0016310//phosphorylation;GO:0042098//T cell proliferation;GO:0042108//positive regulation of cytokine biosynthetic process	gi|296489257|gb|DAA31370.1|/0/glomulin, FKBP associated protein [Bos taurus]
gnl|UG|Bt#S11933169	25429	11553	5272.46	2514.79	-1.06804	0	0	Bos taurus mRNA for thrombospondin 1, complete cds /cds=p(148,3660) /gb=AB005287 /gi=4630795 /ug=Bt.5301 /len=5269	GO:0009986//cell surface;GO:0005615//extracellular space;GO:0031091//platelet alpha granule	GO:0005102//receptor binding;GO:0005543//phospholipid binding;GO:0046872//metal ion binding;GO:0017134//fibroblast growth factor binding;GO:0005539//glycosaminoglycan binding;GO:0032403//protein complex binding;GO:0071813//lipoprotein particle binding;GO:0043498//cell surface binding;GO:0001948//glycoprotein binding;GO:0005518//collagen binding	GO:0007179//transforming growth factor beta receptor signaling pathway;GO:0006954//inflammatory response;GO:0010466//negative regulation of peptidase activity;GO:0042108//positive regulation of cytokine biosynthetic process;GO:0001935//endothelial cell proliferation;GO:0010595//positive regulation of endothelial cell migration;GO:0045765//regulation of angiogenesis;GO:0030194//positive regulation…	gi|41386685|ref|NP_776621.1|/0/thrombospondin-1 precursor [Bos taurus]
gnl|UG|Bt#S56350710	127	57	26.33	12.41	-1.0852	1.04989e-06	9.87204e-06	Bos taurus unc-93 homolog B1 (C. elegans) (UNC93B1), mRNA /cds=p(20,1837) /gb=NM_001193147 /gi=300798092 /ug=Bt.53643 /len=2279	GO:0000323//lytic vacuole;GO:0044425//membrane part;GO:0045335//phagocytic vesicle	GO:0005102//receptor binding	GO:0002478;GO:0002224//toll-like receptor signaling pathway;GO:0015031//protein transport	gi|300798093|ref|NP_001180076.1|/0/protein unc-93 homolog B1 [Bos taurus]
gnl|UG|Bt#S33771486	67	28	13.89	6.09	-1.18953	0.000144819	0.0009335	Bos taurus uracil-DNA glycosylase, mRNA (cDNA clone MGC:140717 IMAGE:8275572), complete cds /cds=p(127,1041) /gb=BC118447 /gi=109658420 /ug=Bt.11128 /len=2066	GO:0043231//intracellular membrane-bounded organelle	GO:0005488//binding;GO:0019104//DNA N-glycosylase activity	GO:0006281//DNA repair;GO:0006915//apoptosis;GO:0002566;GO:0051704;GO:0002562	gi|115494906|ref|NP_001068981.1|/4.65914e-164/uracil-DNA glycosylase [Bos taurus]
gnl|UG|Bt#S53142865	162	66	33.59	14.37	-1.22497	1.21408e-09	1.63737e-08	HW_FAT_212_F09.ab1 HW cDNA library intermuscular fat Bos taurus cDNA clone 212_F09, mRNA sequence /clone=212_F09 /gb=GH297746 /gi=259070356 /ug=Bt.22596 /len=659	GO:0005913//cell-cell adherens junction;GO:0031224//intrinsic to membrane	GO:0004871//signal transducer activity;GO:0042802//identical protein binding	GO:0001916//positive regulation of T cell mediated cytotoxicity;GO:0016337//cell-cell adhesion;GO:0002420;GO:0045954//positive regulation of natural killer cell mediated cytotoxicity;GO:0002696;GO:0007281//germ cell development;GO:0002714;GO:0051702//interaction with symbiont	gi|358412522|ref|XP_603383.6|/2.06241e-06/PREDICTED: interleukin-17 receptor A [Bos taurus]
gnl|UG|Bt#S29423789	66	25	13.68	5.44	-1.33039	3.83536e-05	0.000279629	LB02922.CR_O10 GC_BGC-29 Bos taurus cDNA clone IMAGE:8237412, mRNA sequence /clone=IMAGE:8237412 /clone_end=5' /gb=DV920749 /gi=82976939 /ug=Bt.13885 /len=917	GO:0044425//membrane part;GO:0005886//plasma membrane	-	GO:0050778//positive regulation of immune response;GO:0001912//positive regulation of leukocyte mediated cytotoxicity;GO:0006917//induction of apoptosis;GO:0002708;GO:0044403//symbiosis, encompassing mutualism through parasitism;GO:0022414//reproductive process	gi|359080303|ref|XP_003587971.1|/3.30534e-18/PREDICTED: uncharacterized protein LOC100848498 [Bos taurus]
gnl|UG|Bt#S12073045	1117	407	231.6	88.59	-1.38642	2.1832e-69	1.46027e-67	Bos taurus hypoxia inducible factor 1, alpha subunit (basic helix-loop-helix transcription factor) (HIF1A), mRNA /cds=p(280,2751) /gb=NM_174339 /gi=117935054 /ug=Bt.4184 /len=3956	GO:0031981//nuclear lumen;GO:0043234//protein complex;GO:0019861//flagellum	GO:0060089;GO:0003677//DNA binding;GO:0046983//protein dimerization activity;GO:0000981//sequence-specific DNA binding RNA polymerase II transcription factor activity;GO:0019899//enzyme binding;GO:0031072//heat shock protein binding	GO:0033483;GO:0002246//wound healing involved in inflammatory response;GO:0001935//endothelial cell proliferation;GO:0006915//apoptosis;GO:0006357//regulation of transcription from RNA polymerase II promoter;GO:0001701//in utero embryonic development;GO:0045765//regulation of angiogenesis;GO:0032787//monocarboxylic acid metabolic process;GO:0009967//positive regulation of signal transduction;GO:0…	gi|117935055|ref|NP_776764.2|/0/hypoxia-inducible factor 1-alpha [Bos taurus]
gnl|UG|Bt#S50221871	139	50	28.82	10.88	-1.40539	4.01358e-10	5.68682e-09	Bos taurus RPTOR independent companion of MTOR, complex 2 (RICTOR), mRNA /cds=p(25,5151) /gb=NM_001144096 /gi=221136890 /ug=Bt.13370 /len=9549	GO:0043234//protein complex;GO:0044444//cytoplasmic part	GO:0005488//binding	GO:0009967//positive regulation of signal transduction;GO:0048017//inositol lipid-mediated signaling;GO:0007169//transmembrane receptor protein tyrosine kinase signaling pathway;GO:0030036//actin cytoskeleton organization;GO:0010627//regulation of intracellular protein kinase cascade;GO:0007275//multicellular organismal development;GO:0031294	gi|221136891|ref|NP_001137568.1|/0/rapamycin-insensitive companion of mTOR [Bos taurus]
gnl|UG|Bt#S35469501	94	33	19.49	7.18	-1.44068	1.69906e-07	1.79019e-06	Bos taurus Src-like-adaptor 2, mRNA (cDNA clone MGC:142321 IMAGE:8185694), complete cds /cds=p(367,1197) /gb=BC126586 /gi=117306224 /ug=Bt.51764 /len=3486	GO:0005768//endosome;GO:0031410//cytoplasmic vesicle;GO:0031090//organelle membrane	GO:0030674//protein binding, bridging	GO:0009968//negative regulation of signal transduction;GO:0006357//regulation of transcription from RNA polymerase II promoter;GO:0002429//immune response-activating cell surface receptor signaling pathway;GO:0002449;GO:0050864	gi|117306225|gb|AAI26587.1|/5.56095e-139/Src-like-adaptor 2 [Bos taurus]
gnl|UG|Bt#S29313058	106	37	21.98	8.05	-1.44913	2.39572e-08	2.78143e-07	Hw_loin_56_050811_C09 Bos taurus CF-24-HW loin cDNA library Bos taurus cDNA, mRNA sequence /gb=DV797866 /gi=82650781 /ug=Bt.65257 /len=1303	GO:0043231//intracellular membrane-bounded organelle;GO:0005737//cytoplasm	GO:0019899//enzyme binding;GO:0005048//signal sequence binding;GO:0008134//transcription factor binding	GO:0031325//positive regulation of cellular metabolic process;GO:0045596//negative regulation of cell differentiation;GO:0042994//cytoplasmic sequestering of transcription factor;GO:0006355//regulation of transcription, DNA-dependent;GO:0008283//cell proliferation;GO:0070423;GO:0043331//response to dsRNA;GO:0002237//response to molecule of bacterial origin;GO:0010876;GO:0008593//regulation of Not…	gi|355778522|gb|EHH63558.1|/2.94791e-67/hypothetical protein EGM_16550, partial [Macaca fascicularis]
gnl|UG|Bt#S11932490	157	53	32.55	11.54	-1.49601	3.15948e-12	5.85177e-11	Bovine CLG mRNA for collagenase /cds=p(12,1421) /gb=X58256 /gi=259 /ug=Bt.3417 /len=2025	GO:0031012//extracellular matrix	GO:0004175//endopeptidase activity;GO:0046914//transition metal ion binding	GO:0007599//hemostasis;GO:0019538//protein metabolic process;GO:0051704;GO:0002376//immune system process;GO:0032963//collagen metabolic process	gi|27806541|ref|NP_776537.1|/0/interstitial collagenase precursor [Bos taurus]
gnl|UG|Bt#S26988281	288	96	59.71	20.9	-1.51447	1.42464e-21	5.37362e-20	Bos taurus chemokine (C-C motif) ligand 5, mRNA (cDNA clone MGC:127014 IMAGE:7941945), complete cds /cds=p(62,337) /gb=BC102064 /gi=74353830 /ug=Bt.552 /len=775	GO:0044424//intracellular part;GO:0000267//cell fraction;GO:0044421//extracellular region part	GO:0048019//receptor antagonist activity;GO:0048020;GO:0005125//cytokine activity;GO:0042802//identical protein binding;GO:0030296//protein tyrosine kinase activator activity	GO:0008284//positive regulation of cell proliferation;GO:0043434//response to peptide hormone stimulus;GO:0001660//fever generation;GO:0010518//positive regulation of phospholipase activity;GO:0031349//positive regulation of defense response;GO:0045069//regulation of viral genome replication;GO:0070230;GO:0022409//positive regulation of cell-cell adhesion;GO:0031960//response to corticosteroid st…	gi|172047299|sp|O97919.2|CCL5_BOVIN/5.86094e-28/RecName: Full=C-C motif chemokine 5; AltName: Full=SIS-delta; AltName: Full=Small-inducible cytokine A5; AltName: Full=T-cell-specific protein RANTES; Flags: Precursor
gnl|UG|Bt#S26999116	104	34	21.56	7.4	-1.54276	6.9662e-09	8.65328e-08	LB0162.CR_A14 GC_BGC-16 Bos taurus cDNA clone IMAGE:8119672, mRNA sequence /clone=IMAGE:8119672 /clone_end=5' /gb=DT808905 /gi=75740781 /ug=Bt.13320 /len=831	GO:0044425//membrane part;GO:0005886//plasma membrane	-	GO:0050778//positive regulation of immune response;GO:0001912//positive regulation of leukocyte mediated cytotoxicity;GO:0006917//induction of apoptosis;GO:0002708;GO:0044403//symbiosis, encompassing mutualism through parasitism;GO:0022414//reproductive process	gi|332164766|ref|NP_001193721.1|/1.17502e-12/B7 homolog 6 precursor [Bos taurus]
gnl|UG|Bt#S34287064	172	56	35.66	12.19	-1.54861	7.19116e-14	1.94126e-12	Bos taurus SRY (sex determining region Y)-box 4, mRNA (cDNA clone MGC:142625 IMAGE:8266878), complete cds /cds=p(354,1799) /gb=BC120191 /gi=111307095 /ug=Bt.97354 /len=1896	GO:0031981//nuclear lumen	GO:0001071//nucleic acid binding transcription factor activity;GO:0005488//binding	GO:0031016//pancreas development;GO:0006357//regulation of transcription from RNA polymerase II promoter;GO:0016055//Wnt receptor signaling pathway;GO:0031647//regulation of protein stability;GO:0008283//cell proliferation;GO:0019827//stem cell maintenance;GO:0002320//lymphoid progenitor cell differentiation;GO:0006915//apoptosis;GO:0006950//response to stress;GO:0030098//lymphocyte differentiati…	gi|296474047|gb|DAA16162.1|/1.42744e-87/SRY (sex determining region Y)-box 4 [Bos taurus]
gnl|UG|Bt#S19172847	66	21	13.68	4.57	-1.5818	2.80246e-06	2.50674e-05	4106142 BARC 9BOV Bos taurus cDNA clone 9BOV32_P05 3', mRNA sequence /clone=9BOV32_P05 /clone_end=3' /gb=CK975030 /gi=45493004 /ti=1045245706 /ug=Bt.73585 /len=616	GO:0044421//extracellular region part	GO:0032934//sterol binding	GO:0050789//regulation of biological process;GO:0002455//humoral immune response mediated by circulating immunoglobulin	gi|1791243|gb|AAB41224.1|/3.5425e-07/ORF2 [Rattus norvegicus]
gnl|UG|Bt#S38795342	80	25	16.59	5.44	-1.60864	1.73009e-07	1.82172e-06	Bos taurus protein phosphatase 3 (formerly 2B), catalytic subunit, beta isoform, mRNA (cDNA clone MGC:160129 IMAGE:8135325), complete cds /cds=p(26,1603) /gb=BC146063 /gi=148878022 /ug=Bt.18214 /len=3064	GO:0032991//macromolecular complex;GO:0000267//cell fraction	GO:0043169//cation binding;GO:0004722//protein serine/threonine phosphatase activity;GO:0046983//protein dimerization activity	GO:0030098//lymphocyte differentiation;GO:0002260//lymphocyte homeostasis;GO:0006796//phosphate metabolic process;GO:0019725//cellular homeostasis;GO:0010467//gene expression;GO:0014075//response to amine stimulus;GO:0001911;GO:0006464//protein modification process	gi|149773590|ref|NP_001092684.1|/0/serine/threonine-protein phosphatase 2B catalytic subunit beta isoform [Bos taurus]
gnl|UG|Bt#S24266313	43	13	8.92	2.83	-1.65624	0.000100272	0.000672049	PREDICTED: Bos taurus reticuloendotheliosis viral oncogene homolog B (RELB), mRNA /cds=p(1,1944) /gb=XM_600955 /gi=297462007 /ug=Bt.17669 /len=2358	GO:0043231//intracellular membrane-bounded organelle;GO:0044444//cytoplasmic part	GO:0003712//transcription cofactor activity;GO:0003676//nucleic acid binding;GO:0001071//nucleic acid binding transcription factor activity	GO:0001773//myeloid dendritic cell activation;GO:0042093//T-helper cell differentiation;GO:0006351//transcription, DNA-dependent;GO:0002460//adaptive immune response based on somatic recombination of immune receptors built from immunoglobulin superfamily domains	gi|296477625|gb|DAA19740.1|/0/reticuloendotheliosis viral oncogene homolog B-like [Bos taurus]
gnl|UG|Bt#S34259194	307	91	63.65	19.81	-1.68393	2.03734e-26	8.76534e-25	LB02213.CR_E10 GC_BGC-22 Bos taurus cDNA clone IMAGE:8254836, mRNA sequence /clone=IMAGE:8254836 /gb=EE238886 /gi=111100022 /ug=Bt.75600 /len=611	GO:0005911//cell-cell junction	GO:0005515//protein binding	GO:0046718//entry of virus into host cell;GO:0022610;GO:0045954//positive regulation of natural killer cell mediated cytotoxicity;GO:0002824	gi|115497936|ref|NP_001068678.1|/1.32911e-06/poliovirus receptor-related protein 2 precursor [Bos taurus]
gnl|UG|Bt#S11933124	1155	325	239.48	70.74	-1.75931	1.15558e-100	8.44749e-99	Bos taurus ADP-ribosylation factor 2 mRNA, complete cds /cds=p(86,631) /gb=M88287 /gi=304248 /ug=Bt.65529 /len=2268	GO:0016020//membrane;GO:0043231//intracellular membrane-bounded organelle;GO:0030016//myofibril;GO:0012505//endomembrane system	GO:0032561;GO:0004871//signal transducer activity;GO:0017111//nucleoside-triphosphatase activity	GO:0030003//cellular cation homeostasis;GO:0048200;GO:0009207;GO:0050688//regulation of defense response to virus;GO:0035556//intracellular signal transduction	gi|149054474|gb|EDM06291.1|/2.16218e-101/ADP-ribosylation factor 2, isoform CRA_c [Rattus norvegicus]
gnl|UG|Bt#S33771554	148	41	30.69	8.92	-1.78265	1.76616e-14	5.05696e-13	Bos taurus early growth response 1, mRNA (cDNA clone MGC:139820 IMAGE:8283079), complete cds /cds=p(251,1879) /gb=BC118328 /gi=109658286 /ug=Bt.54463 /len=3132	GO:0043231//intracellular membrane-bounded organelle	GO:0046914//transition metal ion binding;GO:0001071//nucleic acid binding transcription factor activity;GO:0043565//sequence-specific DNA binding;GO:0043566//structure-specific DNA binding	GO:0010332//response to gamma radiation;GO:0007178//transmembrane receptor protein serine/threonine kinase signaling pathway;GO:0072126;GO:0048168//regulation of neuronal synaptic plasticity;GO:0007610//behavior;GO:0019221//cytokine-mediated signaling pathway;GO:0030178//negative regulation of Wnt receptor signaling pathway;GO:0043434//response to peptide hormone stimulus;GO:0071398//cellular res…	gi|109658287|gb|AAI18329.1|/0/Early growth response 1 [Bos taurus]
gnl|UG|Bt#S34817751	42	11	8.71	2.39	-1.86566	3.04936e-05	0.00022642	Bos taurus ectonucleotide pyrophosphatase/phosphodiesterase 3, mRNA (cDNA clone MGC:151879 IMAGE:7946527), complete cds /cds=p(85,2709) /gb=BC122742 /gi=113912186 /ug=Bt.9659 /len=2820	GO:0016021//integral to membrane;GO:0044444//cytoplasmic part	GO:0043169//cation binding;GO:0001871;GO:0016462//pyrophosphatase activity;GO:0004527//exonuclease activity;GO:0004888//transmembrane receptor activity	GO:0006793//phosphorus metabolic process;GO:0002376//immune system process;GO:0015698//inorganic anion transport;GO:0009141//nucleoside triphosphate metabolic process	gi|115495517|ref|NP_001069391.1|/0/ectonucleotide pyrophosphatase/phosphodiesterase family member 3 [Bos taurus]
gnl|UG|Bt#S25049522	101	25	20.94	5.44	-1.94458	1.98557e-11	3.31349e-10	Bos taurus proteasome (prosome, macropain) activator subunit 1 (PA28 alpha) (PSME1), mRNA /cds=p(117,866) /gb=NM_001024509 /gi=91680534 /ug=Bt.52452 /len=1116	GO:0022624	GO:0061135;GO:0005488//binding	GO:0010952//positive regulation of peptidase activity;GO:0019882//antigen processing and presentation;GO:0043161//proteasomal ubiquitin-dependent protein catabolic process;GO:0051320;GO:0007050//cell cycle arrest;GO:0016070//RNA metabolic process;GO:0051439//regulation of ubiquitin-protein ligase activity involved in mitotic cell cycle;GO:0006520//cellular amino acid metabolic process;GO:0006915/…	gi|91680535|ref|NP_001019680.2|/9.3977e-117/proteasome activator complex subunit 1 [Bos taurus]
gnl|UG|Bt#S39546591	240	59	49.76	12.84	-1.95434	2.2669e-25	9.55394e-24	Bos taurus cDNA clone IMAGE:8310853 /gb=BC149213 /gi=151554179 /ug=Bt.15788 /len=2500	GO:0016021//integral to membrane	GO:0060089;GO:0042802//identical protein binding	GO:0006955//immune response;GO:0032501//multicellular organismal process;GO:0007249//I-kappaB kinase/NF-kappaB cascade;GO:0002252;GO:0007154//cell communication	gi|296486121|gb|DAA28234.1|/1.294e-78/bone marrow stromal cell antigen 2-like [Bos taurus]
gnl|UG|Bt#S26472295	110	26	22.81	5.66	-2.01079	8.08294e-13	1.67973e-11	Bos taurus interleukin 8, mRNA (cDNA clone MGC:129139 IMAGE:8122341), complete cds /cds=p(63,368) /gb=BC103310 /gi=73587442 /ug=Bt.49740 /len=1497	GO:0044421//extracellular region part	GO:0005125//cytokine activity;GO:0045236//CXCR chemokine receptor binding	GO:0006952//defense response;GO:0022402//cell cycle process;GO:0050927//positive regulation of positive chemotaxis;GO:0007155//cell adhesion;GO:0045069//regulation of viral genome replication;GO:0002274;GO:0030595//leukocyte chemotaxis	gi|27806863|ref|NP_776350.1|/2.82409e-32/interleukin-8 precursor [Bos taurus]
gnl|UG|Bt#S18927955	68	16	14.1	3.48	-2.01854	1.88064e-08	2.21454e-07	Bos taurus mRNA for CD97 antigen transcript variant (cd97 gene) /cds=p(53,2536) /gb=AJ627191 /gi=42516790 /ug=Bt.11088 /len=3125	GO:0044421//extracellular region part;GO:0016021//integral to membrane	GO:0046872//metal ion binding;GO:0004888//transmembrane receptor activity	GO:0006952//defense response;GO:0002376//immune system process;GO:0007186//G-protein coupled receptor protein signaling pathway;GO:0007154//cell communication	gi|42516791|emb|CAF25492.1|/0/CD97 antigen transcript variant [Bos taurus]
gnl|UG|Bt#S36351843	345	81	71.53	17.63	-2.02052	2.53248e-37	1.30747e-35	Bos taurus v-rel reticuloendotheliosis viral oncogene homolog A (avian) (RELA), mRNA /cds=p(85,1740) /gb=NM_001080242 /gi=126723253 /ug=Bt.26220 /len=2669	GO:0031981//nuclear lumen;GO:0043234//protein complex;GO:0044444//cytoplasmic part	GO:0008134//transcription factor binding;GO:0019900//kinase binding;GO:0043565//sequence-specific DNA binding;GO:0000981//sequence-specific DNA binding RNA polymerase II transcription factor activity;GO:0043168	GO:0042108//positive regulation of cytokine biosynthetic process;GO:0006357//regulation of transcription from RNA polymerase II promoter;GO:0014037//Schwann cell differentiation;GO:0043434//response to peptide hormone stimulus;GO:0051091//positive regulation of transcription factor activity;GO:0007169//transmembrane receptor protein tyrosine kinase signaling pathway;GO:0050851//antigen receptor-m…	gi|122692509|ref|NP_001073711.1|/0/transcription factor p65 [Bos taurus]
gnl|UG|Bt#S39546058	821	190	170.23	41.36	-2.04118	1.21667e-87	8.70157e-86	Bos taurus dolichyl-diphosphooligosaccharide-protein glycosyltransferase, mRNA (cDNA clone MGC:159413 IMAGE:8029281), complete cds /cds=p(10,1329) /gb=BC149546 /gi=151555877 /ug=Bt.23351 /len=1633	GO:0031224//intrinsic to membrane;GO:0032991//macromolecular complex;GO:0042598//vesicular fraction;GO:0005789//endoplasmic reticulum membrane	GO:0005488//binding;GO:0004576//oligosaccharyl transferase activity	GO:0006952//defense response;GO:0046649//lymphocyte activation;GO:0010033//response to organic substance;GO:0006487//protein N-linked glycosylation	gi|155371877|ref|NP_001094543.1|/0/dolichyl-diphosphooligosaccharide--protein glycosyltransferase 48 kDa subunit precursor [Bos taurus]
gnl|UG|Bt#S30777570	37	8	7.67	1.74	-2.14014	1.91478e-05	0.000147685	001212BMGA003021FL BMGA Bos taurus cDNA, mRNA sequence /clone_end=5' /gb=DY070408 /gi=86216995 /ug=Bt.53864 /len=2004	GO:0044421//extracellular region part	GO:0005125//cytokine activity	GO:0006952//defense response;GO:0002376//immune system process	gi|296486444|gb|DAA28557.1|/5.39018e-29/chemokine (C-X-C motif) ligand 2 [Bos taurus]
gnl|UG|Bt#S35034754	419	88	86.88	19.16	-2.18093	1.97349e-49	1.1813e-47	Bos taurus calcium channel, voltage-dependent, beta 3 subunit, mRNA (cDNA clone MGC:143077 IMAGE:8227432), complete cds /cds=p(182,1636) /gb=BC123784 /gi=115305289 /ug=Bt.5478 /len=2702	GO:0034704//calcium channel complex;GO:0044459//plasma membrane part;GO:0044444//cytoplasmic part	GO:0005245//voltage-gated calcium channel activity;GO:0005488//binding	GO:0007267//cell-cell signaling;GO:0006816//calcium ion transport;GO:0050851//antigen receptor-mediated signaling pathway;GO:0032412;GO:0006935//chemotaxis;GO:0042391//regulation of membrane potential	gi|125987801|sp|Q9MZL3.2|CACB3_BOVIN/0/RecName: Full=Voltage-dependent L-type calcium channel subunit beta-3; Short=CAB3; AltName: Full=Calcium channel voltage-dependent subunit beta 3
gnl|UG|Bt#S35034996	238	46	49.35	10.01	-2.30161	1.31793e-30	6.23881e-29	Bos taurus ELMO/CED-12 domain containing 2, mRNA (cDNA clone MGC:139980 IMAGE:8285455), complete cds /cds=p(100,981) /gb=BC123498 /gi=115304793 /ug=Bt.89304 /len=4424	GO:0043232	GO:0008047//enzyme activator activity	GO:0051707//response to other organism;GO:0043087//regulation of GTPase activity;GO:0002697;GO:0006897//endocytosis	gi|115496638|ref|NP_001069173.1|/1.437e-171/ELMO domain-containing protein 2 [Bos taurus]
gnl|UG|Bt#S37210102	79	15	16.38	3.27	-2.32457	3.25358e-11	5.26984e-10	Bos taurus mitogen-activated protein kinase associated protein 1, mRNA (cDNA clone MGC:154984 IMAGE:8562895), complete cds /cds=p(304,1872) /gb=BC133402 /gi=124829131 /ug=Bt.821 /len=2322	GO:0043231//intracellular membrane-bounded organelle;GO:0016020//membrane;GO:0031410//cytoplasmic vesicle	GO:0031267//small GTPase binding	GO:0048017//inositol lipid-mediated signaling;GO:0031294;GO:0006796//phosphate metabolic process;GO:0007169//transmembrane receptor protein tyrosine kinase signaling pathway	gi|125991912|ref|NP_001075072.1|/0/target of rapamycin complex 2 subunit MAPKAP1 [Bos taurus]
gnl|UG|Bt#S35469509	348	49	72.15	10.67	-2.75744	8.88254e-54	5.47569e-52	Bos taurus E74-like factor 1 (ets domain transcription factor), mRNA (cDNA clone MGC:139879 IMAGE:8284472), complete cds /cds=p(263,2107) /gb=BC126517 /gi=117306208 /ug=Bt.4654 /len=3595	GO:0031981//nuclear lumen	GO:0001071//nucleic acid binding transcription factor activity;GO:0003677//DNA binding	GO:0006357//regulation of transcription from RNA polymerase II promoter;GO:0050856//regulation of T cell receptor signaling pathway;GO:0001816//cytokine production	gi|118150816|ref|NP_001071321.1|/0/ETS-related transcription factor Elf-1 [Bos taurus]
gnl|UG|Bt#S34287135	99	11	20.53	2.39	-3.10265	3.46362e-18	1.17742e-16	Bos taurus adenosine A3 receptor, mRNA (cDNA clone MGC:142828 IMAGE:8202835), complete cds /cds=p(236,1189) /gb=BC120305 /gi=111305439 /ug=Bt.40521 /len=1713	GO:0016021//integral to membrane	GO:0004930//G-protein coupled receptor activity	GO:0035588;GO:0051047//positive regulation of secretion;GO:0048243//norepinephrine secretion;GO:0045762//positive regulation of adenylate cyclase activity;GO:0044057;GO:0009967//positive regulation of signal transduction;GO:0002441;GO:0031349//positive regulation of defense response;GO:0033008	gi|157265565|ref|NP_001098081.1|/8.83158e-158/adenosine receptor A3 isoform 1 [Bos taurus]
gnl|UG|Bt#S11933499	409	37	84.8	8.05	-3.397	8.37202e-77	5.76309e-75	Bos taurus GRO-gamma mRNA, complete cds /cds=p(67,363) /gb=U95811 /gi=2735492 /ug=Bt.610 /len=1114	GO:0044421//extracellular region part;GO:0000267//cell fraction	GO:0005125//cytokine activity	GO:0006952//defense response;GO:0002376//immune system process;GO:0009607//response to biotic stimulus;GO:0042221//response to chemical stimulus	gi|28849923|ref|NP_783631.1|/1.03e-30/growth-regulated protein homolog alpha precursor [Bos taurus]
gnl|UG|Bt#S11933178	32	2	6.63	0.44	-3.91343	7.74774e-08	8.47685e-07	Bos taurus antioxidant protein and substrate protein for mitochondrial ATP-dependent protease mRNA /cds=p(47,820) /gb=D82025 /gi=1127010 /ug=Bt.62827 /len=1646	GO:0043234//protein complex;GO:0005768//endosome	GO:0016705//oxidoreductase activity, acting on paired donors, with incorporation or reduction of molecular oxygen;GO:0016757//transferase activity, transferring glycosyl groups;GO:0016209//antioxidant activity;GO:0004869//cysteine-type endopeptidase inhibitor activity;GO:0016668//oxidoreductase activity, acting on a sulfur group of donors, NAD or NADP as acceptor;GO:0019900//kinase binding	GO:0030097//hemopoiesis;GO:0043549//regulation of kinase activity;GO:0042743//hydrogen peroxide metabolic process;GO:0055086//nucleobase, nucleoside and nucleotide metabolic process;GO:0008283//cell proliferation;GO:0051091//positive regulation of transcription factor activity;GO:0001890//placenta development;GO:0000302//response to reactive oxygen species;GO:0006996//organelle organization;GO:00…	gi|27806083|ref|NP_776857.1|/5.64905e-138/thioredoxin-dependent peroxide reductase, mitochondrial precursor [Bos taurus]
gnl|UG|Bt#S24168370	14	0	2.9	0.01	-8.17991	8.75136e-05	0.000593763	1373188 MARC 7BOV Bos taurus cDNA 3', mRNA sequence /clone_end=3' /gb=DN537039 /gi=60989455 /ug=Bt.73861 /len=792	GO:0044425//membrane part;GO:0005886//plasma membrane	GO:0005488//binding	GO:0050778//positive regulation of immune response;GO:0001912//positive regulation of leukocyte mediated cytotoxicity;GO:0006917//induction of apoptosis;GO:0002708;GO:0044403//symbiosis, encompassing mutualism through parasitism;GO:0022414//reproductive process	gi|134024713|gb|AAI34596.1|/1.6216e-12/PAOX protein [Bos taurus]
gnl|UG|Bt#S42951526	20	0	4.15	0.01	-8.69697	1.57941e-06	1.45855e-05	Bos taurus B-cell activating factor mRNA, complete cds /cds=p(204,1046) /gb=EU213012 /gi=164633001 /ug=Bt.24855 /len=2446	GO:0000267//cell fraction;GO:0005576//extracellular region;GO:0016020//membrane	GO:0032813//tumor necrosis factor receptor superfamily binding	GO:0002467//germinal center formation;GO:0009306//protein secretion;GO:0002260//lymphocyte homeostasis;GO:0030888//regulation of B cell proliferation;GO:0023052//signaling;GO:0010628//positive regulation of gene expression;GO:0042098//T cell proliferation;GO:0031294	gi|167583540|ref|NP_001107978.1|/8.30575e-131/tumor necrosis factor ligand superfamily member 13B [Bos taurus]
gnl|UG|Bt#S30930587	22	0	4.56	0.01	-8.83289	4.14286e-07	4.12314e-06	Bos taurus growth arrest and DNA-damage-inducible, gamma, mRNA (cDNA clone MGC:137546 IMAGE:8010985), complete cds /cds=p(106,585) /gb=BC112476 /gi=86438152 /ug=Bt.30720 /len=1097	GO:0043231//intracellular membrane-bounded organelle	GO:0005488//binding	GO:0012501//programmed cell death;GO:0006259//DNA metabolic process;GO:0007049//cell cycle;GO:0000165//MAPKKK cascade;GO:0032609//interferon-gamma production;GO:0042093//T-helper cell differentiation;GO:0033673//negative regulation of kinase activity	gi|114052512|ref|NP_001039366.1|/9.87868e-87/growth arrest and DNA damage-inducible protein GADD45 gamma [Bos taurus]

## Sheet: Sheet6
S178 vs S36
Gene	RawIntensity-S178	RawIntensity-S36	TPM-S178	TPM-S36	log2 Ratio(S36/S178)	P-Value	FDR	Description	GO Component	GO Function	GO Process	blast nr
gnl|UG|Bt#S36351843	81	200	17.63	42.43	1.26705	2.94676e-12	1.26512e-10	Bos taurus v-rel reticuloendotheliosis viral oncogene homolog A (avian) (RELA), mRNA /cds=p(85,1740) /gb=NM_001080242 /gi=126723253 /ug=Bt.26220 /len=2669	GO:0031981//nuclear lumen;GO:0043234//protein complex;GO:0044444//cytoplasmic part	GO:0008134//transcription factor binding;GO:0019900//kinase binding;GO:0043565//sequence-specific DNA binding;GO:0000981//sequence-specific DNA binding RNA polymerase II transcription factor activity;GO:0043168	GO:0042108//positive regulation of cytokine biosynthetic process;GO:0006357//regulation of transcription from RNA polymerase II promoter;GO:0014037//Schwann cell differentiation;GO:0043434//response to peptide hormone stimulus;GO:0051091//positive regulation of transcription factor activity;GO:0007169//transmembrane receptor protein tyrosine kinase signaling pathway;GO:0050851//antigen receptor-m…	gi|122692509|ref|NP_001073711.1|/0/transcription factor p65 [Bos taurus]
gnl|UG|Bt#S31093928	163	364	35.48	77.22	1.12197	2.70672e-13	1.4516e-11	Bos taurus nuclear factor of kappa light polypeptide gene enhancer in B-cells inhibitor, alpha, mRNA (cDNA clone MGC:128575 IMAGE:7985554), complete cds /cds=p(113,1057) /gb=BC105484 /gi=86823903 /ug=Bt.9027 /len=1685	GO:0043234//protein complex;GO:0043231//intracellular membrane-bounded organelle;GO:0044444//cytoplasmic part;GO:0016020//membrane	GO:0008134//transcription factor binding;GO:0005048//signal sequence binding;GO:0019899//enzyme binding	GO:0042348//NF-kappaB import into nucleus;GO:0010883//regulation of lipid storage;GO:0031325//positive regulation of cellular metabolic process;GO:0051091//positive regulation of transcription factor activity;GO:0007169//transmembrane receptor protein tyrosine kinase signaling pathway;GO:0050851//antigen receptor-mediated signaling pathway;GO:0010742//macrophage derived foam cell differentiation;…	gi|114052817|ref|NP_001039333.1|/1.67995e-169/NF-kappa-B inhibitor alpha [Bos taurus]
gnl|UG|Bt#S37210123	143	63	31.13	13.37	-1.21931	6.08812e-09	1.5897e-07	Bos taurus mitogen-activated protein kinase kinase kinase 7, mRNA (cDNA clone MGC:154981 IMAGE:8562390), complete cds /cds=p(79,1818) /gb=BC133404 /gi=124829089 /ug=Bt.102295 /len=3388	GO:0031090//organelle membrane;GO:0000123//histone acetyltransferase complex;GO:0044444//cytoplasmic part	GO:0046872//metal ion binding;GO:0004712//protein serine/threonine/tyrosine kinase activity;GO:0032559;GO:0004702//receptor signaling protein serine/threonine kinase activity	GO:0006915//apoptosis;GO:0007178//transmembrane receptor protein serine/threonine kinase signaling pathway;GO:0002369//T cell cytokine production;GO:0051091//positive regulation of transcription factor activity;GO:0050851//antigen receptor-mediated signaling pathway;GO:0043406//positive regulation of MAP kinase activity;GO:0050863//regulation of T cell activation;GO:0001819//positive regulation o…	gi|125991936|ref|NP_001075064.1|/0/mitogen-activated protein kinase kinase kinase 7 [Bos taurus]
gnl|UG|Bt#S39738646	267	122	58.12	25.88	-1.1672	1.57624e-14	1.02059e-12	Bos taurus interferon regulatory factor 7, mRNA (cDNA clone MGC:179450 IMAGE:8658617), complete cds /cds=p(423,1865) /gb=BC151518 /gi=154425973 /ug=Bt.96672 /len=1926	GO:0031981//nuclear lumen;GO:0031090//organelle membrane;GO:0044444//cytoplasmic part	GO:0001071//nucleic acid binding transcription factor activity;GO:0005488//binding	GO:0032481//positive regulation of type I interferon production;GO:0002224//toll-like receptor signaling pathway;GO:0019221//cytokine-mediated signaling pathway	gi|157279989|ref|NP_001098510.1|/0/interferon regulatory factor 7 [Bos taurus]
gnl|UG|Bt#S38795342	25	63	5.44	13.37	1.29732	7.19238e-05	0.000865259	Bos taurus protein phosphatase 3 (formerly 2B), catalytic subunit, beta isoform, mRNA (cDNA clone MGC:160129 IMAGE:8135325), complete cds /cds=p(26,1603) /gb=BC146063 /gi=148878022 /ug=Bt.18214 /len=3064	GO:0032991//macromolecular complex;GO:0000267//cell fraction	GO:0043169//cation binding;GO:0004722//protein serine/threonine phosphatase activity;GO:0046983//protein dimerization activity	GO:0030098//lymphocyte differentiation;GO:0002260//lymphocyte homeostasis;GO:0006796//phosphate metabolic process;GO:0019725//cellular homeostasis;GO:0010467//gene expression;GO:0014075//response to amine stimulus;GO:0001911;GO:0006464//protein modification process	gi|149773590|ref|NP_001092684.1|/0/serine/threonine-protein phosphatase 2B catalytic subunit beta isoform [Bos taurus]
gnl|UG|Bt#S30930587	0	36	0.01	7.64	9.57743	2.33544e-11	8.3219e-10	Bos taurus growth arrest and DNA-damage-inducible, gamma, mRNA (cDNA clone MGC:137546 IMAGE:8010985), complete cds /cds=p(106,585) /gb=BC112476 /gi=86438152 /ug=Bt.30720 /len=1097	GO:0043231//intracellular membrane-bounded organelle	GO:0005488//binding	GO:0012501//programmed cell death;GO:0006259//DNA metabolic process;GO:0007049//cell cycle;GO:0000165//MAPKKK cascade;GO:0032609//interferon-gamma production;GO:0042093//T-helper cell differentiation;GO:0033673//negative regulation of kinase activity	gi|114052512|ref|NP_001039366.1|/9.87868e-87/growth arrest and DNA damage-inducible protein GADD45 gamma [Bos taurus]
gnl|UG|Bt#S35469509	49	114	10.67	24.18	1.18025	6.3345e-07	1.20401e-05	Bos taurus E74-like factor 1 (ets domain transcription factor), mRNA (cDNA clone MGC:139879 IMAGE:8284472), complete cds /cds=p(263,2107) /gb=BC126517 /gi=117306208 /ug=Bt.4654 /len=3595	GO:0031981//nuclear lumen	GO:0001071//nucleic acid binding transcription factor activity;GO:0003677//DNA binding	GO:0006357//regulation of transcription from RNA polymerase II promoter;GO:0050856//regulation of T cell receptor signaling pathway;GO:0001816//cytokine production	gi|118150816|ref|NP_001071321.1|/0/ETS-related transcription factor Elf-1 [Bos taurus]
gnl|UG|Bt#S29292233	17	52	3.7	11.03	1.57584	3.069e-05	0.000403325	Hw_Fat_43_050806_G12 Bos taurus CF-24-HW fat cDNA library Bos taurus cDNA, mRNA sequence /gb=DV777041 /gi=82629917 /ug=Bt.3686 /len=1357	GO:0009986//cell surface;GO:0005887//integral to plasma membrane;GO:0044421//extracellular region part	GO:0005126//cytokine receptor binding	GO:0019725//cellular homeostasis;GO:0061138;GO:0045767//regulation of anti-apoptosis;GO:0031016//pancreas development;GO:0006357//regulation of transcription from RNA polymerase II promoter;GO:0008284//positive regulation of cell proliferation;GO:0050673//epithelial cell proliferation;GO:0001562//response to protozoan;GO:0030072//peptide hormone secretion;GO:0031960//response to corticosteroid st…	gi|27806867|ref|NP_776348.1|/1.29288e-75/interleukin-6 precursor [Bos taurus]
gnl|UG|Bt#S46901746	329	167	71.61	35.43	-1.01519	2.59862e-14	1.64904e-12	PREDICTED: Bos taurus retinoic acid receptor, alpha, transcript variant 2 (RARA), mRNA /cds=p(569,1957) /gb=XM_001790313 /gi=194676100 /ug=Bt.8306 /len=3296	GO:0031981//nuclear lumen;GO:0043005//neuron projection;GO:0044444//cytoplasmic part;GO:0005624//membrane fraction;GO:0044297//cell body	GO:0030371//translation repressor activity;GO:0003712//transcription cofactor activity;GO:0003729//mRNA binding;GO:0004879//ligand-dependent nuclear receptor activity;GO:0001071//nucleic acid binding transcription factor activity;GO:0003682//chromatin binding;GO:0005501//retinoid binding;GO:0046914//transition metal ion binding;GO:0046983//protein dimerization activity	GO:0055007//cardiac muscle cell differentiation;GO:0050804//regulation of synaptic transmission;GO:0044093;GO:0035295//tube development;GO:0008406//gonad development;GO:0048232//male gamete generation;GO:0051726//regulation of cell cycle;GO:0006464//protein modification process;GO:0006446//regulation of translational initiation;GO:0002762//negative regulation of myeloid leukocyte differentiation;…	gi|332258553|ref|XP_003278361.1|/0/PREDICTED: retinoic acid receptor alpha [Nomascus leucogenys]
gnl|UG|Bt#S26472356	325	780	70.74	165.47	1.22597	1.51434e-13	8.67643e-12	Bos taurus heme oxygenase (decycling) 1, mRNA (cDNA clone MGC:126909 IMAGE:7929085), complete cds /cds=p(110,979) /gb=BC102105 /gi=73586938 /ug=Bt.4001 /len=1594	GO:0031090//organelle membrane;GO:0031981//nuclear lumen;GO:0042598//vesicular fraction;GO:0044459//plasma membrane part;GO:0044444//cytoplasmic part;GO:0044421//extracellular region part	GO:0016705//oxidoreductase activity, acting on paired donors, with incorporation or reduction of molecular oxygen;GO:0005506//iron ion binding;GO:0060089;GO:0004620//phospholipase activity;GO:0042802//identical protein binding	GO:0033007;GO:0006954//inflammatory response;GO:0042108//positive regulation of cytokine biosynthetic process;GO:0045767//regulation of anti-apoptosis;GO:0008284//positive regulation of cell proliferation;GO:0007584//response to nutrient;GO:0050673//epithelial cell proliferation;GO:0048872//homeostasis of number of cells;GO:0045765//regulation of angiogenesis;GO:0014805//smooth muscle adaptation;…	gi|62460520|ref|NP_001014912.1|/7.06738e-162/heme oxygenase 1 [Bos taurus]
gnl|UG|Bt#S11933395	83	338	18.07	71.7	1.98838	1.6076e-13	9.11241e-12	preproendothelin-1 [cattle, carotid artery endothelial cells, mRNA, 2023 nt] /cds=p(293,901) /gb=S37093 /gi=249739 /ug=Bt.59529 /len=2023	GO:0044424//intracellular part;GO:0044421//extracellular region part	GO:0031705//bombesin receptor binding	GO:0002027//regulation of heart rate;GO:0007204//elevation of cytosolic calcium ion concentration;GO:0008277//regulation of G-protein coupled receptor protein signaling pathway;GO:0055067;GO:0048609//multicellular organismal reproductive process;GO:0070555//response to interleukin-1;GO:0008284//positive regulation of cell proliferation;GO:0042044//fluid transport;GO:0002790//peptide secretion;GO:…	gi|30794314|ref|NP_851353.1|/7.87139e-108/endothelin-1 precursor [Bos taurus]
gnl|UG|Bt#S11932954	262	120	57.03	25.46	-1.16349	3.17784e-14	1.98497e-12	Bovine heparin-binding vascular endothelial growth factor (VEGF) mRNA, complete cds /cds=p(546,1118) /gb=M32976 /gi=163006 /ug=Bt.4138 /len=1536	GO:0031091//platelet alpha granule;GO:0005578//proteinaceous extracellular matrix	GO:0005539//glycosaminoglycan binding;GO:0005172//vascular endothelial growth factor receptor binding;GO:0042802//identical protein binding;GO:0046983//protein dimerization activity	GO:0061138;GO:0001775//cell activation;GO:0001935//endothelial cell proliferation;GO:0048468//cell development;GO:0001894//tissue homeostasis;GO:0006357//regulation of transcription from RNA polymerase II promoter;GO:0048609//multicellular organismal reproductive process;GO:0008284//positive regulation of cell proliferation;GO:0010595//positive regulation of endothelial cell migration;GO:0048592/…	gi|194271211|gb|ACF37105.1|/1.71814e-141/vascular endothelial growth factor [Sus scrofa]
gnl|UG|Bt#S56351214	65	146	14.15	30.97	1.13007	5.11728e-08	1.19689e-06	Bos taurus nuclear receptor corepressor 1 (NCOR1), mRNA /cds=p(447,7760) /gb=NM_001193059 /gi=300796281 /ug=Bt.48644 /len=8190	GO:0031981//nuclear lumen;GO:0016585//chromatin remodeling complex;GO:0005819//spindle;GO:0044444//cytoplasmic part	GO:0004871//signal transducer activity;GO:0030234//enzyme regulator activity;GO:0042974//retinoic acid receptor binding;GO:0003712//transcription cofactor activity;GO:0001071//nucleic acid binding transcription factor activity;GO:0043565//sequence-specific DNA binding;GO:0019899//enzyme binding	GO:0022037//metencephalon development;GO:0055092//sterol homeostasis;GO:0035264//multicellular organism growth;GO:0007051//spindle organization;GO:0043409//negative regulation of MAPKKK cascade;GO:0006629//lipid metabolic process;GO:0021536//diencephalon development;GO:0016575//histone deacetylation;GO:0000122//negative regulation of transcription from RNA polymerase II promoter;GO:0007623//circa…	gi|300796282|ref|NP_001179988.1|/0/nuclear receptor corepressor 1 [Bos taurus]
gnl|UG|Bt#S26472295	26	73	5.66	15.49	1.45246	3.10682e-06	5.11742e-05	Bos taurus interleukin 8, mRNA (cDNA clone MGC:129139 IMAGE:8122341), complete cds /cds=p(63,368) /gb=BC103310 /gi=73587442 /ug=Bt.49740 /len=1497	GO:0044421//extracellular region part	GO:0005125//cytokine activity;GO:0045236//CXCR chemokine receptor binding	GO:0006952//defense response;GO:0022402//cell cycle process;GO:0050927//positive regulation of positive chemotaxis;GO:0007155//cell adhesion;GO:0045069//regulation of viral genome replication;GO:0002274;GO:0030595//leukocyte chemotaxis	gi|27806863|ref|NP_776350.1|/2.82409e-32/interleukin-8 precursor [Bos taurus]
gnl|UG|Bt#S26987910	1718	291	373.96	61.73	-2.59884	4.47174e-254	1.13057e-251	Bos taurus N-myc downstream regulated 1, mRNA (cDNA clone MGC:127533 IMAGE:7949161), complete cds /cds=p(143,1297) /gb=BC103346 /gi=74354736 /ug=Bt.1537 /len=3026	GO:0005856//cytoskeleton;GO:0016020//membrane;GO:0043231//intracellular membrane-bounded organelle	GO:0005488//binding	GO:0002274;GO:0010035//response to inorganic substance	gi|78042480|ref|NP_001030181.1|/0/protein NDRG1 [Bos taurus]
gnl|UG|Bt#S12073108	91	32	19.81	6.79	-1.54475	2.94832e-08	7.10451e-07	Bos taurus EDN2 mRNA for preproendothelin-2, complete cds /cds=p(95,628) /gb=AB100737 /gi=27923033 /ug=Bt.12942 /len=1247	GO:0044421//extracellular region part	GO:0031705//bombesin receptor binding	GO:0007166//cell surface receptor linked signaling pathway;GO:0002027//regulation of heart rate;GO:0046883//regulation of hormone secretion;GO:0002274;GO:0001990;GO:0006693//prostaglandin metabolic process;GO:0008283//cell proliferation;GO:0002687//positive regulation of leukocyte migration;GO:0042310//vasoconstriction;GO:0051480//cytosolic calcium ion homeostasis;GO:0014821;GO:0014820;GO:0051353…	gi|28372485|ref|NP_783645.1|/6.52656e-93/endothelin-2 precursor [Bos taurus]
gnl|UG|Bt#S56351812	214	532	46.58	112.86	1.27675	0	0	Bos taurus jagged 1 (JAG1), mRNA /cds=p(477,4133) /gb=NM_001191178 /gi=300794234 /ug=Bt.65686 /len=5866	GO:0016021//integral to membrane	GO:0046872//metal ion binding;GO:0005102//receptor binding	GO:0016477//cell migration;GO:0045596//negative regulation of cell differentiation;GO:0044267//cellular protein metabolic process;GO:0060113//inner ear receptor cell differentiation;GO:0048646//anatomical structure formation involved in morphogenesis;GO:0042692//muscle cell differentiation;GO:0009913//epidermal cell differentiation;GO:0008593//regulation of Notch signaling pathway;GO:0045165//cel…	gi|300794235|ref|NP_001178107.1|/0/protein jagged-1 precursor [Bos taurus]
gnl|UG|Bt#S56351154	154	68	33.52	14.43	-1.21595	1.72038e-09	4.79059e-08	Bos taurus cyclin-dependent kinase 6 (CDK6), mRNA /cds=p(169,1149) /gb=NM_001192301 /gi=300796481 /ug=Bt.25462 /len=1814	GO:0043231//intracellular membrane-bounded organelle;GO:0043234//protein complex;GO:0031252//cell leading edge;GO:0044444//cytoplasmic part	GO:0004674//protein serine/threonine kinase activity;GO:0005515//protein binding;GO:0032559	GO:0043696;GO:0045596//negative regulation of cell differentiation;GO:0051707//response to other organism;GO:0051726//regulation of cell cycle;GO:0006796//phosphate metabolic process;GO:0032844;GO:0022008//neurogenesis;GO:0008285//negative regulation of cell proliferation;GO:0048534;GO:0051318//G1 phase;GO:0008284//positive regulation of cell proliferation;GO:0010467//gene expression;GO:0001952//…	gi|300796482|ref|NP_001179230.1|/0/cyclin-dependent kinase 6 [Bos taurus]
gnl|UG|Bt#S26170408	9	45	1.96	9.55	2.28465	3.3008e-06	5.39232e-05	AM023670 KN-252-lymph, Bos taurus Bos taurus cDNA clone C0007397m20 5', mRNA sequence /clone=C0007397m20 /clone_end=5' /gb=AM023670 /gi=68421963 /ug=Bt.48919 /len=853	GO:0005911//cell-cell junction	GO:0005515//protein binding	GO:0046718//entry of virus into host cell;GO:0022610;GO:0045954//positive regulation of natural killer cell mediated cytotoxicity;GO:0002824	gi|134024713|gb|AAI34596.1|/7.48338e-14/PAOX protein [Bos taurus]
gnl|UG|Bt#S27045468	38	7	8.27	1.49	-2.47257	1.20269e-06	2.17687e-05	LB00519.CR_P17 GC_BGC-05 Bos taurus cDNA clone IMAGE:8014819, mRNA sequence /clone=IMAGE:8014819 /clone_end=5' /gb=DT855213 /gi=75804504 /ug=Bt.71502 /len=551	GO:0016023//cytoplasmic membrane-bounded vesicle;GO:0044421//extracellular region part	GO:0005172//vascular endothelial growth factor receptor binding;GO:0046983//protein dimerization activity	GO:0002687//positive regulation of leukocyte migration;GO:0031325//positive regulation of cellular metabolic process;GO:0006915//apoptosis;GO:2000026//regulation of multicellular organismal development;GO:0009888//tissue development;GO:0008284//positive regulation of cell proliferation;GO:0035295//tube development;GO:0048519;GO:0010595//positive regulation of endothelial cell migration;GO:0022603…	gi|194271211|gb|ACF37105.1|/1.33226e-38/vascular endothelial growth factor [Sus scrofa]
gnl|UG|Bt#S35034768	14	0	3.05	0.01	-8.25267	5.02582e-05	0.000626379	Bos taurus GATA binding protein 3, mRNA (cDNA clone MGC:142334 IMAGE:8188122), complete cds /cds=p(417,1748) /gb=BC123555 /gi=115305261 /ug=Bt.31666 /len=2033	GO:0031981//nuclear lumen;GO:0000785//chromatin	GO:0001071//nucleic acid binding transcription factor activity;GO:0046872//metal ion binding;GO:0019904//protein domain specific binding	GO:0009653//anatomical structure morphogenesis;GO:0007599//hemostasis;GO:0001822//kidney development;GO:0042415//norepinephrine metabolic process;GO:0045165//cell fate commitment;GO:0008283//cell proliferation;GO:0048545//response to steroid hormone stimulus;GO:0001819//positive regulation of cytokine production;GO:0010212//response to ionizing radiation;GO:0002456//T cell mediated immunity;GO:00…	gi|116003829|ref|NP_001070272.1|/0/trans-acting T-cell-specific transcription factor GATA-3 [Bos taurus]
gnl|UG|Bt#S24623804	631	253	137.35	53.67	-1.35567	2.67454e-40	3.35434e-38	Bos taurus platelet-derived growth factor beta polypeptide (simian sarcoma viral (v-sis) oncogene homolog) (PDGFB), mRNA /cds=p(2,727) /gb=NM_001017953 /gi=164448637 /ug=Bt.27755 /len=2357	GO:0012505//endomembrane system;GO:0031091//platelet alpha granule;GO:0044432//endoplasmic reticulum part	GO:0042802//identical protein binding;GO:0043498//cell surface binding;GO:0019838//growth factor binding;GO:0046983//protein dimerization activity;GO:0070851//growth factor receptor binding	GO:0061138;GO:0001935//endothelial cell proliferation;GO:0010543;GO:0007178//transmembrane receptor protein serine/threonine kinase signaling pathway;GO:0001701//in utero embryonic development;GO:0043405//regulation of MAP kinase activity;GO:0007010//cytoskeleton organization;GO:0008284//positive regulation of cell proliferation;GO:0043434//response to peptide hormone stimulus;GO:0010595//positiv…	gi|164448638|ref|NP_001017953.2|/3.9815e-98/platelet-derived growth factor subunit B precursor [Bos taurus]
gnl|UG|Bt#S31094030	57	158	12.41	33.52	1.43352	9.166e-12	3.49273e-10	Bos taurus cyclin-dependent kinase inhibitor 2B (p15, inhibits CDK4), mRNA (cDNA clone MGC:128299 IMAGE:7947847), complete cds /cds=p(366,761) /gb=BC105392 /gi=86821493 /ug=Bt.45725 /len=2688	GO:0043231//intracellular membrane-bounded organelle;GO:0044444//cytoplasmic part	GO:0016772//transferase activity, transferring phosphorus-containing groups;GO:0016538//cyclin-dependent protein kinase regulator activity;GO:0019900//kinase binding	GO:0007179//transforming growth factor beta receptor signaling pathway;GO:0010033//response to organic substance;GO:0006469//negative regulation of protein kinase activity;GO:0008285//negative regulation of cell proliferation;GO:0051318//G1 phase;GO:0007154//cell communication;GO:0051726//regulation of cell cycle;GO:0030099//myeloid cell differentiation;GO:0000082//G1/S transition of mitotic cell…	gi|115497500|ref|NP_001069362.1|/8.00188e-58/cyclin-dependent kinase 4 inhibitor B [Bos taurus]
gnl|UG|Bt#S29296479	892	111	194.17	23.55	-3.04352	8.299e-157	1.76249e-154	Hw_Fat_52_B05 Bos taurus CF-24-HW fat cDNA library Bos taurus cDNA, mRNA sequence /gb=DV781287 /gi=82634163 /ug=Bt.1411 /len=1353	GO:0031981//nuclear lumen;GO:0043005//neuron projection;GO:0012505//endomembrane system;GO:0031306//intrinsic to mitochondrial outer membrane	GO:0046983//protein dimerization activity;GO:0042802//identical protein binding	GO:0000737//DNA catabolic process, endonucleolytic;GO:0009612//response to mechanical stimulus;GO:0010629//negative regulation of gene expression;GO:0002252;GO:0012502//induction of programmed cell death;GO:0006950//response to stress;GO:0042391//regulation of membrane potential;GO:0007006//mitochondrial membrane organization;GO:0016568//chromatin modification;GO:0043066//negative regulation of a…	gi|115496752|ref|NP_001069834.1|/1.45729e-16/BCL2/adenovirus E1B 19 kDa protein-interacting protein 3 [Bos taurus]
gnl|UG|Bt#S39547713	145	301	31.56	63.86	1.01682	7.0166e-13	3.34612e-11	Bos taurus macrophage erythroblast attacher (MAEA), mRNA, complete cds /cds=p(28,1332) /gb=BT030670 /gi=152941097 /ug=Bt.36159 /len=2137	GO:0005626//insoluble fraction;GO:0015630//microtubule cytoskeleton;GO:0016021//integral to membrane;GO:0034399//nuclear periphery;GO:0015629//actin cytoskeleton	GO:0008092//cytoskeletal protein binding	GO:0000278//mitotic cell cycle;GO:0033028//myeloid cell apoptosis;GO:0006996//organelle organization;GO:0048821//erythrocyte development;GO:0048469//cell maturation	gi|77735785|ref|NP_001029587.1|/0/macrophage erythroblast attacher [Bos taurus]
gnl|UG|Bt#S30777570	8	94	1.74	19.94	3.51851	4.72482e-06	7.49571e-05	001212BMGA003021FL BMGA Bos taurus cDNA, mRNA sequence /clone_end=5' /gb=DY070408 /gi=86216995 /ug=Bt.53864 /len=2004	GO:0044421//extracellular region part	GO:0005125//cytokine activity	GO:0006952//defense response;GO:0002376//immune system process	gi|296486444|gb|DAA28557.1|/5.39018e-29/chemokine (C-X-C motif) ligand 2 [Bos taurus]
gnl|UG|Bt#S11933499	37	397	8.05	84.22	3.3871	1.59206e-13	9.05655e-12	Bos taurus GRO-gamma mRNA, complete cds /cds=p(67,363) /gb=U95811 /gi=2735492 /ug=Bt.610 /len=1114	GO:0044421//extracellular region part;GO:0000267//cell fraction	GO:0005125//cytokine activity	GO:0006952//defense response;GO:0002376//immune system process;GO:0009607//response to biotic stimulus;GO:0042221//response to chemical stimulus	gi|28849923|ref|NP_783631.1|/1.03e-30/growth-regulated protein homolog alpha precursor [Bos taurus]
gnl|UG|Bt#S12069930	29	89	6.31	18.88	1.58115	4.07956e-08	9.64084e-07	Bos taurus EP4 receptor mRNA, complete cds /cds=p(6,1484) /gb=AF539403 /gi=22536173 /ug=Bt.9662 /len=2829	GO:0031224//intrinsic to membrane	GO:0004955//prostaglandin receptor activity	GO:0001503//ossification;GO:0007188//G-protein signaling, coupled to cAMP nucleotide second messenger;GO:0002376//immune system process	gi|27807065|ref|NP_777014.1|/0/prostaglandin E2 receptor EP4 subtype [Bos taurus]
gnl|UG|Bt#S18927955	16	48	3.48	10.18	1.54858	7.82354e-05	0.000934133	Bos taurus mRNA for CD97 antigen transcript variant (cd97 gene) /cds=p(53,2536) /gb=AJ627191 /gi=42516790 /ug=Bt.11088 /len=3125	GO:0044421//extracellular region part;GO:0016021//integral to membrane	GO:0046872//metal ion binding;GO:0004888//transmembrane receptor activity	GO:0006952//defense response;GO:0002376//immune system process;GO:0007186//G-protein coupled receptor protein signaling pathway;GO:0007154//cell communication	gi|42516791|emb|CAF25492.1|/0/CD97 antigen transcript variant [Bos taurus]
gnl|UG|Bt#S27053479	67	142	14.58	30.12	1.04673	4.50026e-07	8.8494e-06	Bos taurus protein arginine methyltransferase 2, mRNA (cDNA clone MGC:129035 IMAGE:8121249), complete cds /cds=p(43,1347) /gb=BC104629 /gi=75775259 /ug=Bt.59472 /len=1976	GO:0005667//transcription factor complex;GO:0044444//cytoplasmic part	GO:0060089;GO:0003712//transcription cofactor activity;GO:0042802//identical protein binding;GO:0035258//steroid hormone receptor binding;GO:0032813//tumor necrosis factor receptor superfamily binding;GO:0008134//transcription factor binding;GO:0016274//protein-arginine N-methyltransferase activity	GO:0016571//histone methylation;GO:0018216//peptidyl-arginine methylation;GO:0043433//negative regulation of transcription factor activity;GO:0012502//induction of programmed cell death;GO:0000082//G1/S transition of mitotic cell cycle;GO:0002376//immune system process;GO:0033143//regulation of steroid hormone receptor signaling pathway	gi|75775260|gb|AAI04630.1|/0/PRMT2 protein [Bos taurus]
gnl|UG|Bt#S35469276	51	108	11.1	22.91	1.04542	1.12007e-05	0.000162482	Bos taurus solute carrier family 7 (cationic amino acid transporter, y+ system), member 5, mRNA (cDNA clone MGC:152136 IMAGE:8397677), complete cds /cds=p(97,1614) /gb=BC126651 /gi=117306706 /ug=Bt.5528 /len=4058	GO:0031224//intrinsic to membrane;GO:0044459//plasma membrane part;GO:0044444//cytoplasmic part	GO:0015175//neutral amino acid transmembrane transporter activity;GO:0015173//aromatic amino acid transmembrane transporter activity;GO:0003823//antigen binding	GO:0019752//carboxylic acid metabolic process;GO:0015801//aromatic amino acid transport;GO:0048869;GO:0048731;GO:0002376//immune system process;GO:0015803//branched-chain aliphatic amino acid transport;GO:0006807//nitrogen compound metabolic process;GO:0007599//hemostasis	gi|27807107|ref|NP_777038.1|/0/large neutral amino acids transporter small subunit 1 [Bos taurus]
gnl|UG|Bt#S32418381	113	32	24.6	6.79	-1.85717	1.84776e-12	8.15268e-11	Bos taurus growth factor receptor-bound protein 7, mRNA (cDNA clone MGC:138032 IMAGE:8086381), complete cds /cds=p(179,1777) /gb=BC114669 /gi=92097462 /ug=Bt.2949 /len=2193	GO:0044444//cytoplasmic part	GO:0030674//protein binding, bridging	GO:0007599//hemostasis;GO:0002376//immune system process;GO:0007169//transmembrane receptor protein tyrosine kinase signaling pathway	gi|114051075|ref|NP_001039479.1|/0/growth factor receptor-bound protein 7 [Bos taurus]
gnl|UG|Bt#S35034754	88	202	19.16	42.85	1.1612	5.57964e-11	1.8909e-09	Bos taurus calcium channel, voltage-dependent, beta 3 subunit, mRNA (cDNA clone MGC:143077 IMAGE:8227432), complete cds /cds=p(182,1636) /gb=BC123784 /gi=115305289 /ug=Bt.5478 /len=2702	GO:0034704//calcium channel complex;GO:0044459//plasma membrane part;GO:0044444//cytoplasmic part	GO:0005245//voltage-gated calcium channel activity;GO:0005488//binding	GO:0007267//cell-cell signaling;GO:0006816//calcium ion transport;GO:0050851//antigen receptor-mediated signaling pathway;GO:0032412;GO:0006935//chemotaxis;GO:0042391//regulation of membrane potential	gi|125987801|sp|Q9MZL3.2|CACB3_BOVIN/0/RecName: Full=Voltage-dependent L-type calcium channel subunit beta-3; Short=CAB3; AltName: Full=Calcium channel voltage-dependent subunit beta 3
